# Supplementary material for: Reductive cyclotrimerization of CO and isonitriles with a highly reactive CaI synthon
Source: Chem Sci. 2025 May 27;16(26):12058–67. doi: 10.1039/d5sc02829a (PMC12135021; doi:10.1039/d5sc02829a)
Supplement: SC-016-D5SC02829A-s002 [file SC-016-D5SC02829A-s002.cif]

# Supplementary Information (SI) for Chemical Science.
# This journal is © The Royal Society of Chemistry 2025

####################################################################### 
# 
# This file contains crystal structure data downloaded from the 
# Cambridge Structural Database (CSD) hosted by the Cambridge 
# Crystallographic Data Centre (CCDC).
# 
# Full information about CCDC data access policies and citation 
# guidelines are available at http://www.ccdc.cam.ac.uk/access/V1 
# 
# Audit and citation data items may have been added by the CCDC. 
# Please retain this information to preserve the provenance of 
# this file and to allow appropriate attribution of the data. 
# 
#######################################################################

data_hasj210609a
_database_code_depnum_ccdc_archive 'CCDC 2428665'
loop_
_audit_author_name
_audit_author_address
'Jens Langer'
;FAU Erlangen
Germany
;
_audit_update_record             
;
2025-03-04 deposited with the CCDC.	2025-05-27 downloaded from the CCDC.
;
_audit_creation_date             2025-02-28
_audit_creation_method           
;
Olex2 1.5
(compiled 2024.02.16 svn.r378c4104 for OlexSys, GUI svn.r6928)
;
_shelx_SHELXL_version_number     2018/3
_chemical_name_common            ?
_chemical_name_systematic        ?
_chemical_formula_moiety         'C100 H157 Ca2 N7 O, C6 H14'
_chemical_formula_sum            'C106 H171 Ca2 N7 O'
_chemical_formula_weight         1639.65
_chemical_melting_point          ?
_chemical_oxdiff_formula         C106H171Ca2N7O
loop_
_atom_type_symbol
_atom_type_description
_atom_type_scat_dispersion_real
_atom_type_scat_dispersion_imag
_atom_type_scat_source
C C 0.0181 0.0091 'International Tables Vol C Tables 4.2.6.8 and 6.1.1.4'
H H 0.0000 0.0000 'International Tables Vol C Tables 4.2.6.8 and 6.1.1.4'
Ca Ca 0.3641 1.2855 'International Tables Vol C Tables 4.2.6.8 and 6.1.1.4'
N N 0.0311 0.0180 'International Tables Vol C Tables 4.2.6.8 and 6.1.1.4'
O O 0.0492 0.0322 'International Tables Vol C Tables 4.2.6.8 and 6.1.1.4'

_shelx_space_group_comment       
;
The symmetry employed for this shelxl refinement is uniquely defined
by the following loop, which should always be used as a source of
symmetry information in preference to the above space-group names.
They are only intended as comments.
;
_space_group_crystal_system      triclinic
_space_group_IT_number           2
_space_group_name_H-M_alt        'P -1'
_space_group_name_Hall           '-P 1'
loop_
_space_group_symop_operation_xyz
'x, y, z'
'-x, -y, -z'

_cell_length_a                   12.6865(4)
_cell_length_b                   13.1676(5)
_cell_length_c                   16.5859(6)
_cell_angle_alpha                82.572(3)
_cell_angle_beta                 88.483(3)
_cell_angle_gamma                63.757(3)
_cell_volume                     2462.78(16)
_cell_formula_units_Z            1
_cell_measurement_reflns_used    13850
_cell_measurement_temperature    100.0(2)
_cell_measurement_theta_max      72.4900
_cell_measurement_theta_min      3.7610
_shelx_estimated_absorpt_T_max   0.889
_shelx_estimated_absorpt_T_min   0.610
_exptl_absorpt_coefficient_mu    1.371
_exptl_absorpt_correction_T_max  1.000
_exptl_absorpt_correction_T_min  0.414
_exptl_absorpt_correction_type   gaussian
_exptl_absorpt_process_details   
;
CrysAlisPro 1.171.40.84a (Rigaku Oxford Diffraction, 2020)
Numerical absorption correction based on gaussian integration over
a multifaceted crystal model
Empirical absorption correction using spherical harmonics,
implemented in SCALE3 ABSPACK scaling algorithm.
;
_exptl_absorpt_special_details   ?
_exptl_crystal_colour            'clear yellowish orange'
_exptl_crystal_colour_lustre     clear
_exptl_crystal_colour_modifier   yellowish
_exptl_crystal_colour_primary    orange
_exptl_crystal_density_diffrn    1.106
_exptl_crystal_density_meas      ?
_exptl_crystal_density_method    ?
_exptl_crystal_description       block
_exptl_crystal_F_000             904
loop_
_exptl_crystal_face_index_h
_exptl_crystal_face_index_k
_exptl_crystal_face_index_l
_exptl_crystal_face_perp_dist
1 1 1 0.0683
-2 2 1 0.1590
0 0 1 0.0313
0 0 -1 0.0571
2 -2 -1 0.1656
-2 -1 10 0.0498
-3 -8 -4 0.0489
2 5 -8 0.0653
4 4 -8 0.0744
-2 0 -10 0.0733
1 -1 -11 0.0617
-1 -1 -2 0.0920

_exptl_crystal_size_max          0.4
_exptl_crystal_size_mid          0.209
_exptl_crystal_size_min          0.088
loop_
_exptl_oxdiff_crystal_face_indexfrac_h
_exptl_oxdiff_crystal_face_indexfrac_k
_exptl_oxdiff_crystal_face_indexfrac_l
_exptl_oxdiff_crystal_face_x
_exptl_oxdiff_crystal_face_y
_exptl_oxdiff_crystal_face_z
1.0000 1.0000 1.0000 0.0651 0.1426 0.0418
-2.0000 2.0000 1.0000 0.0499 0.1151 -0.4366
-0.0000 -0.0000 1.0000 -0.0536 0.0768 0.0034
0.0000 0.0000 -1.0000 0.0536 -0.0768 -0.0034
2.0000 -2.0000 -1.0000 -0.0499 -0.1151 0.4366
-1.7442 -1.3820 10.2286 -0.7243 0.6864 -0.0648
-2.9675 -8.2049 -4.2525 -0.5707 -0.7441 0.3473
2.3820 5.0539 -7.7866 0.9277 -0.3281 -0.1780
4.2904 4.2686 -7.9544 0.9337 -0.3299 0.1393
-1.5483 -0.4826 -10.4860 0.4690 -0.8621 -0.1921
0.7062 -1.4642 -10.6395 0.4690 -0.8630 0.1878
-1.0000 -1.0000 -2.0000 -0.0115 -0.2194 -0.0452

_exptl_transmission_factor_max   ?
_exptl_transmission_factor_min   ?
_diffrn_reflns_av_R_equivalents  0.0252
_diffrn_reflns_av_unetI/netI     0.0234
_diffrn_reflns_Laue_measured_fraction_full 0.996
_diffrn_reflns_Laue_measured_fraction_max 0.973
_diffrn_reflns_limit_h_max       15
_diffrn_reflns_limit_h_min       -14
_diffrn_reflns_limit_k_max       16
_diffrn_reflns_limit_k_min       -16
_diffrn_reflns_limit_l_max       20
_diffrn_reflns_limit_l_min       -20
_diffrn_reflns_number            27358
_diffrn_reflns_point_group_measured_fraction_full 0.996
_diffrn_reflns_point_group_measured_fraction_max 0.973
_diffrn_reflns_theta_full        67.684
_diffrn_reflns_theta_max         72.497
_diffrn_reflns_theta_min         2.688
_diffrn_ambient_environment      N~2~
_diffrn_ambient_temperature      100.0(2)
_diffrn_detector                 'CCD plate'
_diffrn_detector_area_resol_mean 5.2903
_diffrn_detector_type            AtlasS2
_diffrn_measured_fraction_theta_full 0.996
_diffrn_measured_fraction_theta_max 0.973
_diffrn_measurement_details      
;
List of Runs (angles in degrees, time in seconds):

  # Type    Start    End  Width  t~exp~   \w     \q     \k     \f   Frames
#--------------------------------------------------------------------------
  1  \w   -115.00 -16.00   1.00    6.32    --  -40.61 -38.00 120.00   99
  2  \w    -65.00  34.00   1.00    6.32    --  -40.61  38.00 -60.00   99
  3  \w     30.00  99.00   1.00    6.32    --   40.61-130.00 -91.00   69
  4  \w    -32.00  69.00   1.00    6.32    --   40.61 -57.00   0.00  101
  5  \w     32.00 134.00   1.00   25.28    --  104.57 -61.00 150.00  102
  6  \w     28.00 109.00   1.00   25.28    --  104.57-111.00  30.00   81
  7  \w     22.00 106.00   1.00   25.28    --  104.57 -94.00  90.00   84
  8  \w     28.00 109.00   1.00   25.28    --  104.57-111.00-180.00   81
  9  \w     32.00 130.00   1.00   25.28    --  104.57 -45.00 -60.00   98
 10  \w    103.00 178.00   1.00   25.28    --  104.57  77.00  90.00   75
 11  \w    103.00 178.00   1.00   25.28    --  104.57  77.00  30.00   75
 12  \w    103.00 178.00   1.00   25.28    --  104.57  77.00-120.00   75
 13  \w     23.00 157.00   1.00   25.28    --  104.57 -15.00  60.00  134
 14  \w     28.00 109.00   1.00   25.28    --  104.57-111.00 -30.00   81
 15  \w   -113.00 -12.00   1.00    6.32    --  -40.61 -57.00  30.00  101
 16  \w   -113.00 -12.00   1.00    6.32    --  -40.61 -57.00-150.00  101
 17  \w   -113.00 -12.00   1.00    6.32    --  -40.61 -57.00 -60.00  101
 18  \w    -34.00  65.00   1.00    6.32    --   40.61 -38.00  90.00   99
 19  \w     52.00 178.00   1.00   25.28    --  104.57  15.00 -60.00  126
 20  \w     76.00 178.00   1.00   25.28    --  104.57  30.00-180.00  102
;
_diffrn_measurement_device       'four-circle diffractometer'
_diffrn_measurement_device_type  'SuperNova, Dual, Cu at home/near, AtlasS2'
_diffrn_measurement_method       '\w scans'
_diffrn_orient_matrix_type       
'CrysAlisPro convention (1999,Acta A55,543-557)'
_diffrn_orient_matrix_UB_11      0.0334876000
_diffrn_orient_matrix_UB_12      0.0852180000
_diffrn_orient_matrix_UB_13      -0.0535880000
_diffrn_orient_matrix_UB_21      0.0233065000
_diffrn_orient_matrix_UB_22      0.0424472000
_diffrn_orient_matrix_UB_23      0.0768176000
_diffrn_orient_matrix_UB_31      0.1291730000
_diffrn_orient_matrix_UB_32      -0.0908209000
_diffrn_orient_matrix_UB_33      0.0034245000
_diffrn_radiation_monochromator  mirror
_diffrn_radiation_probe          x-ray
_diffrn_radiation_type           'Cu K\a'
_diffrn_radiation_wavelength     1.54184
_diffrn_source                   'micro-focus sealed X-ray tube'
_diffrn_source_type              'SuperNova (Cu) X-ray Source'
_reflns_Friedel_coverage         0.000
_reflns_Friedel_fraction_full    .
_reflns_Friedel_fraction_max     .
_reflns_number_gt                8359
_reflns_number_total             9517
_reflns_odcompleteness_completeness 99.74
_reflns_odcompleteness_iscentric 1
_reflns_odcompleteness_theta     66.97
_reflns_special_details          
;
 Reflections were merged by SHELXL according to the crystal
 class for the calculation of statistics and refinement.
 
 _reflns_Friedel_fraction is defined as the number of unique
 Friedel pairs measured divided by the number that would be
 possible theoretically, ignoring centric projections and
 systematic absences.
;
_reflns_threshold_expression     'I > 2\s(I)'
_computing_cell_refinement       'CrysAlisPro 1.171.40.84a (Rigaku OD, 2020)'
_computing_data_collection       'CrysAlisPro 1.171.40.84a (Rigaku OD, 2020)'
_computing_data_reduction        'CrysAlisPro 1.171.40.84a (Rigaku OD, 2020)'
_computing_molecular_graphics    'Olex2 1.5 (Dolomanov et al., 2009)'
_computing_publication_material  'Olex2 1.5 (Dolomanov et al., 2009)'
_computing_structure_refinement  'SHELXL 2018/3 (Sheldrick, 2015)'
_computing_structure_solution    'SHELXT  (Sheldrick, 2015)'
_refine_diff_density_max         0.338
_refine_diff_density_min         -0.277
_refine_diff_density_rms         0.038
_refine_ls_extinction_coef       .
_refine_ls_extinction_method     none
_refine_ls_goodness_of_fit_ref   1.022
_refine_ls_hydrogen_treatment    mixed
_refine_ls_matrix_type           full
_refine_ls_number_parameters     891
_refine_ls_number_reflns         9517
_refine_ls_number_restraints     1132
_refine_ls_R_factor_all          0.0553
_refine_ls_R_factor_gt           0.0494
_refine_ls_restrained_S_all      0.991
_refine_ls_shift/su_max          0.001
_refine_ls_shift/su_mean         0.000
_refine_ls_structure_factor_coef Fsqd
_refine_ls_weighting_details     
'w=1/[\s^2^(Fo^2^)+(0.0773P)^2^+0.8357P] where P=(Fo^2^+2Fc^2^)/3'
_refine_ls_weighting_scheme      calc
_refine_ls_wR_factor_gt          0.1363
_refine_ls_wR_factor_ref         0.1425
_refine_special_details          ?
_olex2_refinement_description    
;
1. Fixed Uiso
 At 1.2 times of:
  All C(H) groups, All C(H,H) groups
 At 1.5 times of:
  All C(H,H,H) groups, All C(H,H,H,H,H,H) groups
2. Restrained distances
 C57-C56 \\sim C55-C54 \\sim C56-C55 \\sim C54-C53 \\sim C58-C53 \\sim C58-C57
 with sigma of 0.02
 C12A-C7 \\sim C12-C7
 with sigma of 0.02
 C15A-C12A \\sim C15-C12 \\sim C12A-C13A \\sim C13-C12
 with sigma of 0.02
 C14-C13 \\sim C14A-C13A \\sim C15A-C16A \\sim C16-C15
 with sigma of 0.02
 C66A-C65A \\sim C65-C66
 with sigma of 0.02
 C60A-C61A \\sim C60-C61 \\sim C62-C61 \\sim C62A-C61A
 with sigma of 0.02
 O1A-C63A \\sim O1-C63 \\sim O1-C59 \\sim O1A-C59A
 with sigma of 0.02
 C60A-C59A \\sim C60-C59 \\sim C63-C62 \\sim C63A-C62A
 with sigma of 0.02
 C65-C64 \\sim C65A-C64A \\sim C64A-C64A_$2 \\sim C64-C64_$2
 with sigma of 0.02
 C19A-C18A \\sim C19-C18 \\sim C21-C20 \\sim C20A-C21A
 with sigma of 0.02
 C17-C11 \\sim C17A-C11
 with sigma of 0.02
 C18-C17 \\sim C18A-C17A \\sim C20-C17 \\sim C20A-C17A
 with sigma of 0.02
 Ca1-O1 \\sim Ca1-O1A
 with sigma of 0.02
3. Uiso/Uaniso restraints and constraints
C64A \\sim C65A \\sim C66A \\sim C64 \\sim C65 \\sim C66: within 4A with sigma
of 0.02 and sigma for terminal atoms of 0.04 within 4A
O1 \\sim C59 \\sim C60 \\sim C61 \\sim C63 \\sim C47 \\sim C48 \\sim C49 \\sim
C50 \\sim C51 \\sim C52: within 4A with sigma of 0.02 and sigma for terminal
atoms of 0.04 within 4A
C12 \\sim C13 \\sim C14 \\sim C15 \\sim C16 \\sim C12A \\sim C13A \\sim C14A
\\sim C15A \\sim C16A: within 4A with sigma of 0.02 and sigma for terminal
atoms of 0.04 within 4A
O1 \\sim C59 \\sim C60 \\sim C61 \\sim C62 \\sim C63 \\sim O1A \\sim C59A \\sim
C60A \\sim C61A \\sim C62A \\sim C63A: within 4A with sigma of 0.02 and sigma
for terminal atoms of 0.04 within 4A
C17 \\sim C18 \\sim C19 \\sim C20 \\sim C21 \\sim C17A \\sim C18A \\sim C19A
\\sim C20A \\sim C21A: within 4A with sigma of 0.02 and sigma for terminal
atoms of 0.04 within 4A
4. Rigid body (RIGU) restrains
 C64A, C65A, C66A
 with sigma for 1-2 distances of 0.002 and sigma for 1-3 distances of 0.002
5. Others
 Sof(C12A)=Sof(H12A)=Sof(C13A)=Sof(H13c)=Sof(H13d)=Sof(C14A)=Sof(H14d)=
 Sof(H14e)=Sof(H14f)=Sof(C15A)=Sof(H15c)=Sof(H15d)=Sof(C16A)=Sof(H16d)=
 Sof(H16e)=Sof(H16f)=1-FVAR(1)
 Sof(C12)=Sof(H12)=Sof(C13)=Sof(H13a)=Sof(H13b)=Sof(C14)=Sof(H14a)=Sof(H14b)=
 Sof(H14c)=Sof(C15)=Sof(H15a)=Sof(H15b)=Sof(C16)=Sof(H16a)=Sof(H16b)=Sof(H16c)=
 FVAR(1)
 Sof(C64)=Sof(H64c)=Sof(H64d)=Sof(C65)=Sof(H65c)=Sof(H65d)=Sof(C66)=Sof(H66d)=
 Sof(H66e)=Sof(H66f)=1-FVAR(2)
 Sof(C64A)=Sof(H64a)=Sof(H64b)=Sof(C65A)=Sof(H65a)=Sof(H65b)=Sof(C66A)=
 Sof(H66a)=Sof(H66b)=Sof(H66c)=FVAR(2)
 Sof(H33a)=Sof(H37d)=Sof(H37e)=Sof(H37f)=Sof(C34A)=Sof(H34c)=Sof(H34d)=
 Sof(C35A)=Sof(H35d)=Sof(H35e)=Sof(H35f)=Sof(C36A)=Sof(H36c)=Sof(H36d)=1-FVAR(3)
 Sof(H33)=Sof(H37a)=Sof(H37b)=Sof(H37c)=Sof(C34)=Sof(H34a)=Sof(H34b)=Sof(C35)=
 Sof(H35a)=Sof(H35b)=Sof(H35c)=Sof(C36)=Sof(H36a)=Sof(H36b)=FVAR(3)
 Sof(O1A)=Sof(C59A)=Sof(H59c)=Sof(H59d)=Sof(C60A)=Sof(H60c)=Sof(H60d)=
 Sof(C61A)=Sof(H61c)=Sof(H61d)=Sof(C62A)=Sof(H62c)=Sof(H62d)=Sof(C63A)=
 Sof(H63c)=Sof(H63d)=0.5*(1-FVAR(5))
 Sof(O1)=Sof(C59)=Sof(H59a)=Sof(H59b)=Sof(C60)=Sof(H60a)=Sof(H60b)=Sof(C61)=
 Sof(H61a)=Sof(H61b)=Sof(C62)=Sof(H62a)=Sof(H62b)=Sof(C63)=Sof(H63a)=Sof(H63b)=
 0.5*FVAR(5)
 Sof(C17A)=Sof(H17A)=Sof(C18A)=Sof(H18c)=Sof(H18d)=Sof(C19A)=Sof(H19d)=
 Sof(H19e)=Sof(H19f)=Sof(C20A)=Sof(H20c)=Sof(H20d)=Sof(C21A)=Sof(H21d)=
 Sof(H21e)=Sof(H21f)=1-FVAR(5)
 Sof(C17)=Sof(H17)=Sof(C18)=Sof(H18a)=Sof(H18b)=Sof(C19)=Sof(H19a)=Sof(H19b)=
 Sof(H19c)=Sof(C20)=Sof(H20a)=Sof(H20b)=Sof(C21)=Sof(H21a)=Sof(H21b)=Sof(H21c)=
 FVAR(5)
 Fixed Sof: Ca1(0.5) Ca2(0.5) N3(0.5) N4(0.5) N5(0.5) C38(0.5) C39(0.5)
 C40(0.5) C41(0.5) H41(0.5) C42(0.5) H42a(0.5) H42b(0.5) C43(0.5) H43a(0.5)
 H43b(0.5) C44(0.5) H44a(0.5) H44b(0.5) C45(0.5) H45a(0.5) H45b(0.5) C46(0.5)
 H46a(0.5) H46b(0.5) C47(0.5) H47(0.5) C48(0.5) H48a(0.5) H48b(0.5) C49(0.5)
 H49a(0.5) H49b(0.5) C50(0.5) H50a(0.5) H50b(0.5) C51(0.5) H51a(0.5) H51b(0.5)
 C52(0.5) H52a(0.5) H52b(0.5) C53(0.5) H53(0.5) C54(0.5) H54a(0.5) H54b(0.5)
 C55(0.5) H55a(0.5) H55b(0.5) C56(0.5) H56a(0.5) H56b(0.5) C57(0.5) H57a(0.5)
 H57b(0.5) C58(0.5) H58a(0.5) H58b(0.5)
6.a Ternary CH refined with riding coordinates:
 C28(H28), C33(H33), C33(H33a), C12(H12), C17(H17), C12A(H12A), C17A(H17A),
 C41(H41), C47(H47), C53(H53)
6.b Secondary CH2 refined with riding coordinates:
 C29(H29a,H29b), C31(H31a,H31b), C13(H13a,H13b), C15(H15a,H15b), C18(H18a,
 H18b), C20(H20a,H20b), C34(H34a,H34b), C36(H36a,H36b), C13A(H13c,H13d),
 C15A(H15c,H15d), C18A(H18c,H18d), C20A(H20c,H20d), C34A(H34c,H34d), C36A(H36c,
 H36d), C59(H59a,H59b), C60(H60a,H60b), C61(H61a,H61b), C62(H62a,H62b),
 C63(H63a,H63b), C59A(H59c,H59d), C60A(H60c,H60d), C61A(H61c,H61d), C62A(H62c,
 H62d), C63A(H63c,H63d), C42(H42a,H42b), C43(H43a,H43b), C44(H44a,H44b),
 C45(H45a,H45b), C46(H46a,H46b), C48(H48a,H48b), C49(H49a,H49b), C50(H50a,H50b),
  C51(H51a,H51b), C52(H52a,H52b), C54(H54a,H54b), C55(H55a,H55b), C56(H56a,
 H56b), C57(H57a,H57b), C58(H58a,H58b), C64A(H64a,H64b), C65A(H65a,H65b),
 C64(H64c,H64d), C65(H65c,H65d)
6.c Aromatic/amide H refined with riding coordinates:
 C8(H8), C9(H9), C10(H10), C24(H24), C25(H25), C26(H26)
6.d Idealised Me refined as rotating group:
 C1(H1a,H1b,H1c), C5(H5a,H5b,H5c), C30(H30a,H30b,H30c), C32(H32a,H32b,H32c),
 C37(H37a,H37b,H37c), C37(H37d,H37e,H37f), C14(H14a,H14b,H14c), C16(H16a,H16b,
 H16c), C19(H19a,H19b,H19c), C21(H21a,H21b,H21c), C35(H35a,H35b,H35c),
 C14A(H14d,H14e,H14f), C16A(H16d,H16e,H16f), C19A(H19d,H19e,H19f), C21A(H21d,
 H21e,H21f), C35A(H35d,H35e,H35f), C66A(H66a,H66b,H66c), C66(H66d,H66e,H66f)
;
_atom_sites_solution_hydrogens   mixed
_atom_sites_solution_primary     dual
_atom_sites_solution_secondary   ?
loop_
_atom_site_label
_atom_site_type_symbol
_atom_site_fract_x
_atom_site_fract_y
_atom_site_fract_z
_atom_site_U_iso_or_equiv
_atom_site_adp_type
_atom_site_occupancy
_atom_site_site_symmetry_order
_atom_site_calc_flag
_atom_site_refinement_flags_posn
_atom_site_refinement_flags_adp
_atom_site_refinement_flags_occupancy
_atom_site_disorder_assembly
_atom_site_disorder_group
N1 N 0.59268(10) 0.25286(10) 0.74547(7) 0.0292(3) Uani 1 1 d . . . . .
N2 N 0.35981(11) 0.48858(12) 0.70657(7) 0.0348(3) Uani 1 1 d . . . . .
C1 C 0.74037(15) 0.25017(16) 0.64367(11) 0.0437(4) Uani 1 1 d . . . . .
H1A H 0.791684 0.283685 0.657604 0.066 Uiso 1 1 calc R U . . .
H1B H 0.727871 0.261664 0.584476 0.066 Uiso 1 1 calc R U . . .
H1C H 0.777342 0.168202 0.663275 0.066 Uiso 1 1 calc R U . . .
C2 C 0.62274(12) 0.30754(13) 0.68346(8) 0.0312(3) Uani 1 1 d . . . . .
C3 C 0.55402(13) 0.42240(14) 0.64933(9) 0.0325(3) Uani 1 1 d . . . . .
H3 H 0.5972(16) 0.4482(15) 0.6120(11) 0.034(4) Uiso 1 1 d . . . . .
C4 C 0.43314(13) 0.49973(13) 0.65203(8) 0.0314(3) Uani 1 1 d . . . . .
C5 C 0.39008(15) 0.60135(14) 0.58604(10) 0.0400(4) Uani 1 1 d . . . . .
H5A H 0.329643 0.599231 0.551640 0.060 Uiso 1 1 calc R U . . .
H5B H 0.456078 0.598495 0.552744 0.060 Uiso 1 1 calc R U . . .
H5C H 0.356661 0.672090 0.611026 0.060 Uiso 1 1 calc R U . . .
C6 C 0.66328(13) 0.13197(13) 0.76523(9) 0.0323(3) Uani 1 1 d . . . . .
C7 C 0.75845(14) 0.08846(14) 0.82237(10) 0.0405(4) Uani 1 1 d D . . . .
C8 C 0.82390(16) -0.02956(16) 0.83930(11) 0.0486(4) Uani 1 1 d . . . . .
H8 H 0.887941 -0.059904 0.877823 0.058 Uiso 1 1 calc R U . . .
C9 C 0.79782(16) -0.10321(15) 0.80142(11) 0.0471(4) Uani 1 1 d . . . . .
H9 H 0.844503 -0.183367 0.813047 0.057 Uiso 1 1 calc R U . . .
C10 C 0.70399(16) -0.06029(15) 0.74674(11) 0.0439(4) Uani 1 1 d . . . . .
H10 H 0.686233 -0.111699 0.721202 0.053 Uiso 1 1 calc R U . . .
C11 C 0.63415(14) 0.05699(13) 0.72783(9) 0.0368(3) Uani 1 1 d D . . . .
C22 C 0.23624(13) 0.56341(15) 0.69209(9) 0.0382(4) Uani 1 1 d . . . . .
C23 C 0.18231(15) 0.66463(17) 0.72870(10) 0.0476(4) Uani 1 1 d . . . . .
C24 C 0.06241(16) 0.73458(19) 0.71286(11) 0.0551(5) Uani 1 1 d . . . . .
H24 H 0.025610 0.804136 0.735699 0.066 Uiso 1 1 calc R U . . .
C25 C -0.00366(15) 0.70469(19) 0.66473(11) 0.0548(5) Uani 1 1 d . . . . .
H25 H -0.085321 0.752881 0.655159 0.066 Uiso 1 1 calc R U . . .
C26 C 0.04941(15) 0.60451(17) 0.63057(11) 0.0474(4) Uani 1 1 d . . . . .
H26 H 0.003268 0.584153 0.597829 0.057 Uiso 1 1 calc R U . . .
C27 C 0.16962(14) 0.53220(15) 0.64302(9) 0.0394(4) Uani 1 1 d . . . . .
C28 C 0.25087(16) 0.69666(19) 0.78598(12) 0.0556(5) Uani 1 1 d . . . . .
H28 H 0.335385 0.657309 0.771827 0.067 Uiso 1 1 calc R U . . .
C29 C 0.24273(16) 0.6499(2) 0.87471(12) 0.0601(6) Uani 1 1 d . . . . .
H29A H 0.271885 0.566103 0.878432 0.072 Uiso 1 1 calc R U . . .
H29B H 0.295935 0.664122 0.909295 0.072 Uiso 1 1 calc R U . . .
C30 C 0.12026(18) 0.7001(2) 0.90938(12) 0.0676(7) Uani 1 1 d . . . . .
H30A H 0.068614 0.679104 0.879718 0.101 Uiso 1 1 calc R U . . .
H30B H 0.088401 0.783496 0.903623 0.101 Uiso 1 1 calc R U . . .
H30C H 0.125027 0.670045 0.967088 0.101 Uiso 1 1 calc R U . . .
C31 C 0.2174(2) 0.8249(2) 0.77735(15) 0.0672(6) Uani 1 1 d . . . . .
H31A H 0.133514 0.866618 0.790062 0.081 Uiso 1 1 calc R U . . .
H31B H 0.264387 0.838021 0.817913 0.081 Uiso 1 1 calc R U . . .
C32 C 0.2363(2) 0.8734(2) 0.69456(17) 0.0790(7) Uani 1 1 d . . . . .
H32A H 0.189517 0.861589 0.653933 0.119 Uiso 1 1 calc R U . . .
H32B H 0.319800 0.834894 0.682279 0.119 Uiso 1 1 calc R U . . .
H32C H 0.212048 0.955315 0.693290 0.119 Uiso 1 1 calc R U . . .
C33 C 0.22606(14) 0.42046(15) 0.60738(11) 0.0432(4) Uani 1 1 d . . . . .
H33 H 0.309983 0.403622 0.597683 0.052 Uiso 0.790(4) 1 calc R U P A 1
H33A H 0.294608 0.367148 0.644234 0.052 Uiso 0.210(4) 1 calc R U P A 2
C37 C 0.18192(19) 0.5118(2) 0.45945(12) 0.0568(5) Uani 1 1 d . . . . .
H37A H 0.143778 0.510920 0.409103 0.085 Uiso 0.790(4) 1 calc R U P A 1
H37B H 0.265169 0.491098 0.450311 0.085 Uiso 0.790(4) 1 calc R U P A 1
H37C H 0.143570 0.588461 0.475929 0.085 Uiso 0.790(4) 1 calc R U P A 1
H37D H 0.212127 0.521183 0.405417 0.085 Uiso 0.210(4) 1 calc R U P A 2
H37E H 0.144021 0.585956 0.479826 0.085 Uiso 0.210(4) 1 calc R U P A 2
H37F H 0.124427 0.481514 0.455806 0.085 Uiso 0.210(4) 1 calc R U P A 2
C12 C 0.7823(7) 0.1717(7) 0.8679(4) 0.0503(18) Uani 0.662(6) 1 d D U P B 1
H12 H 0.754835 0.245778 0.831290 0.060 Uiso 0.662(6) 1 calc R U P B 1
C13 C 0.7137(3) 0.1956(4) 0.9457(2) 0.0597(11) Uani 0.662(6) 1 d D U P B 1
H13A H 0.722530 0.257911 0.967693 0.072 Uiso 0.662(6) 1 calc R U P B 1
H13B H 0.629220 0.223372 0.931648 0.072 Uiso 0.662(6) 1 calc R U P B 1
C14 C 0.7500(4) 0.0949(4) 1.0117(2) 0.0792(14) Uani 0.662(6) 1 d D U P B 1
H14A H 0.745200 0.031232 0.990044 0.119 Uiso 0.662(6) 1 calc R U P B 1
H14B H 0.697490 0.116565 1.057323 0.119 Uiso 0.662(6) 1 calc R U P B 1
H14C H 0.831024 0.071675 1.030417 0.119 Uiso 0.662(6) 1 calc R U P B 1
C15 C 0.9124(8) 0.1303(10) 0.8879(5) 0.062(2) Uani 0.662(6) 1 d D U P B 1
H15A H 0.921840 0.180564 0.923651 0.074 Uiso 0.662(6) 1 calc R U P B 1
H15B H 0.944904 0.051973 0.917673 0.074 Uiso 0.662(6) 1 calc R U P B 1
C16 C 0.9779(8) 0.1302(8) 0.8140(5) 0.081(3) Uani 0.662(6) 1 d D U P B 1
H16A H 0.971419 0.077923 0.779609 0.121 Uiso 0.662(6) 1 calc R U P B 1
H16B H 1.060780 0.105215 0.828663 0.121 Uiso 0.662(6) 1 calc R U P B 1
H16C H 0.945293 0.207556 0.784178 0.121 Uiso 0.662(6) 1 calc R U P B 1
C17 C 0.5338(3) 0.1010(4) 0.6649(2) 0.0382(8) Uani 0.847(5) 1 d D U P C 1
H17 H 0.480658 0.182230 0.671766 0.046 Uiso 0.847(5) 1 calc R U P C 1
C18 C 0.5801(3) 0.0993(3) 0.57853(16) 0.0498(7) Uani 0.847(5) 1 d D U P C 1
H18A H 0.636550 0.132743 0.575285 0.060 Uiso 0.847(5) 1 calc R U P C 1
H18B H 0.623577 0.018896 0.568225 0.060 Uiso 0.847(5) 1 calc R U P C 1
C19 C 0.4850(3) 0.1640(3) 0.51171(15) 0.0621(8) Uani 0.847(5) 1 d D U P C 1
H19A H 0.521695 0.161215 0.458774 0.093 Uiso 0.847(5) 1 calc R U P C 1
H19B H 0.440895 0.243693 0.521429 0.093 Uiso 0.847(5) 1 calc R U P C 1
H19C H 0.431369 0.128576 0.511999 0.093 Uiso 0.847(5) 1 calc R U P C 1
C20 C 0.4611(4) 0.0331(4) 0.6777(2) 0.0495(8) Uani 0.847(5) 1 d D U P C 1
H20A H 0.393654 0.067882 0.637992 0.059 Uiso 0.847(5) 1 calc R U P C 1
H20B H 0.510519 -0.045991 0.666264 0.059 Uiso 0.847(5) 1 calc R U P C 1
C21 C 0.4143(3) 0.0287(3) 0.7638(2) 0.0574(9) Uani 0.847(5) 1 d D U P C 1
H21A H 0.364667 -0.011253 0.766625 0.086 Uiso 0.847(5) 1 calc R U P C 1
H21B H 0.367800 0.106661 0.776604 0.086 Uiso 0.847(5) 1 calc R U P C 1
H21C H 0.480532 -0.012032 0.803202 0.086 Uiso 0.847(5) 1 calc R U P C 1
C34 C 0.2263(2) 0.3264(2) 0.67325(19) 0.0588(8) Uani 0.790(4) 1 d . . P A 1
H34A H 0.265427 0.252269 0.651681 0.071 Uiso 0.790(4) 1 calc R U P A 1
H34B H 0.274347 0.322286 0.720754 0.071 Uiso 0.790(4) 1 calc R U P A 1
C35 C 0.1053(3) 0.3419(4) 0.7026(3) 0.0882(15) Uani 0.790(4) 1 d . . P A 1
H35A H 0.058353 0.341005 0.657008 0.132 Uiso 0.790(4) 1 calc R U P A 1
H35B H 0.065263 0.415027 0.724195 0.132 Uiso 0.790(4) 1 calc R U P A 1
H35C H 0.114966 0.279494 0.745522 0.132 Uiso 0.790(4) 1 calc R U P A 1
C36 C 0.17122(19) 0.4247(2) 0.52744(15) 0.0444(6) Uani 0.790(4) 1 d . . P A 1
H36A H 0.086935 0.444749 0.534858 0.053 Uiso 0.790(4) 1 calc R U P A 1
H36B H 0.209090 0.347803 0.509867 0.053 Uiso 0.790(4) 1 calc R U P A 1
C12A C 0.7980(15) 0.1563(15) 0.8697(8) 0.056(3) Uani 0.338(6) 1 d D U P B 2
H12A H 0.751754 0.238545 0.847399 0.067 Uiso 0.338(6) 1 calc R U P B 2
C13A C 0.7602(8) 0.1415(7) 0.9598(5) 0.066(2) Uani 0.338(6) 1 d D U P B 2
H13C H 0.798827 0.059279 0.981332 0.080 Uiso 0.338(6) 1 calc R U P B 2
H13D H 0.789960 0.181253 0.993062 0.080 Uiso 0.338(6) 1 calc R U P B 2
C14A C 0.6313(7) 0.1855(5) 0.9704(4) 0.063(2) Uani 0.338(6) 1 d D U P B 2
H14D H 0.597817 0.159286 0.929714 0.095 Uiso 0.338(6) 1 calc R U P B 2
H14E H 0.594396 0.269175 0.963443 0.095 Uiso 0.338(6) 1 calc R U P B 2
H14F H 0.616829 0.156980 1.025057 0.095 Uiso 0.338(6) 1 calc R U P B 2
C15A C 0.9268(14) 0.132(2) 0.8708(10) 0.053(3) Uani 0.338(6) 1 d D U P B 2
H15C H 0.933942 0.189840 0.899967 0.064 Uiso 0.338(6) 1 calc R U P B 2
H15D H 0.971325 0.056838 0.903839 0.064 Uiso 0.338(6) 1 calc R U P B 2
C16A C 0.9859(12) 0.1305(13) 0.7931(10) 0.052(3) Uani 0.338(6) 1 d D U P B 2
H16D H 0.951214 0.207327 0.762485 0.078 Uiso 0.338(6) 1 calc R U P B 2
H16E H 0.975978 0.077357 0.761268 0.078 Uiso 0.338(6) 1 calc R U P B 2
H16F H 1.069881 0.105729 0.803739 0.078 Uiso 0.338(6) 1 calc R U P B 2
C17A C 0.5160(18) 0.098(3) 0.6819(12) 0.052(5) Uani 0.153(5) 1 d D U P C 2
H17A H 0.465111 0.172089 0.702470 0.063 Uiso 0.153(5) 1 calc R U P C 2
C18A C 0.5226(18) 0.1325(16) 0.5914(11) 0.071(4) Uani 0.153(5) 1 d D U P C 2
H18C H 0.536136 0.201543 0.583555 0.085 Uiso 0.153(5) 1 calc R U P C 2
H18D H 0.446721 0.151477 0.563818 0.085 Uiso 0.153(5) 1 calc R U P C 2
C19A C 0.6220(18) 0.0361(15) 0.5529(11) 0.080(5) Uani 0.153(5) 1 d D U P C 2
H19D H 0.621585 0.059308 0.494296 0.121 Uiso 0.153(5) 1 calc R U P C 2
H19E H 0.610142 -0.033081 0.562147 0.121 Uiso 0.153(5) 1 calc R U P C 2
H19F H 0.697793 0.020628 0.577704 0.121 Uiso 0.153(5) 1 calc R U P C 2
C20A C 0.448(3) 0.028(3) 0.7003(15) 0.055(5) Uani 0.153(5) 1 d D U P C 2
H20C H 0.490597 -0.044344 0.676823 0.066 Uiso 0.153(5) 1 calc R U P C 2
H20D H 0.370856 0.069994 0.670201 0.066 Uiso 0.153(5) 1 calc R U P C 2
C21A C 0.422(3) -0.004(3) 0.7886(15) 0.086(7) Uani 0.153(5) 1 d D U P C 2
H21D H 0.417272 -0.076358 0.793711 0.129 Uiso 0.153(5) 1 calc R U P C 2
H21E H 0.347508 0.056311 0.803601 0.129 Uiso 0.153(5) 1 calc R U P C 2
H21F H 0.485736 -0.010932 0.824720 0.129 Uiso 0.153(5) 1 calc R U P C 2
C34A C 0.1532(9) 0.3464(10) 0.5863(6) 0.058(3) Uani 0.210(4) 1 d . . P A 2
H34C H 0.087953 0.393622 0.546201 0.069 Uiso 0.210(4) 1 calc R U P A 2
H34D H 0.206927 0.276753 0.562951 0.069 Uiso 0.210(4) 1 calc R U P A 2
C35A C 0.1051(12) 0.3142(12) 0.6655(5) 0.052(3) Uani 0.210(4) 1 d . . P A 2
H35D H 0.071092 0.262547 0.656410 0.079 Uiso 0.210(4) 1 calc R U P A 2
H35E H 0.044192 0.383362 0.684211 0.079 Uiso 0.210(4) 1 calc R U P A 2
H35F H 0.168974 0.275980 0.706863 0.079 Uiso 0.210(4) 1 calc R U P A 2
C36A C 0.2787(8) 0.4327(9) 0.5149(5) 0.049(2) Uani 0.210(4) 1 d . . P A 2
H36C H 0.338536 0.461419 0.517404 0.058 Uiso 0.210(4) 1 calc R U P A 2
H36D H 0.316497 0.357085 0.495236 0.058 Uiso 0.210(4) 1 calc R U P A 2
O1 O 0.3199(9) 0.3125(11) 0.8798(8) 0.0528(19) Uani 0.279(4) 1 d D U P D -3
C59 C 0.3383(11) 0.2011(9) 0.9199(7) 0.075(2) Uani 0.279(4) 1 d D U P D -3
H59A H 0.295671 0.171494 0.887929 0.090 Uiso 0.279(4) 1 calc R U P D -3
H59B H 0.423121 0.148333 0.919642 0.090 Uiso 0.279(4) 1 calc R U P D -3
C60 C 0.3003(11) 0.1997(14) 1.0029(8) 0.076(3) Uani 0.279(4) 1 d D U P D -3
H60A H 0.340102 0.229670 1.037076 0.092 Uiso 0.279(4) 1 calc R U P D -3
H60B H 0.315271 0.121660 1.027409 0.092 Uiso 0.279(4) 1 calc R U P D -3
C61 C 0.1665(12) 0.2799(11) 0.9923(10) 0.073(3) Uani 0.279(4) 1 d D U P D -3
H61A H 0.129295 0.243371 0.962166 0.087 Uiso 0.279(4) 1 calc R U P D -3
H61B H 0.132287 0.288002 1.046768 0.087 Uiso 0.279(4) 1 calc R U P D -3
C62 C 0.1356(10) 0.3993(9) 0.9473(5) 0.076(2) Uani 0.279(4) 1 d D U P D -3
H62A H 0.049228 0.443684 0.939401 0.091 Uiso 0.279(4) 1 calc R U P D -3
H62B H 0.164864 0.440794 0.979128 0.091 Uiso 0.279(4) 1 calc R U P D -3
C63 C 0.1908(7) 0.3845(10) 0.8696(5) 0.063(2) Uani 0.279(4) 1 d D U P D -3
H63A H 0.175137 0.460180 0.839814 0.076 Uiso 0.279(4) 1 calc R U P D -3
H63B H 0.156281 0.348181 0.836874 0.076 Uiso 0.279(4) 1 calc R U P D -3
O1A O 0.3353(13) 0.3073(16) 0.8931(11) 0.063(3) Uani 0.221(4) 1 d D U P D -2
C59A C 0.3634(16) 0.2120(17) 0.9577(13) 0.065(4) Uani 0.221(4) 1 d D U P D -2
H59C H 0.390004 0.140138 0.933430 0.078 Uiso 0.221(4) 1 calc R U P D -2
H59D H 0.428514 0.205380 0.992947 0.078 Uiso 0.221(4) 1 calc R U P D -2
C60A C 0.2615(13) 0.2281(16) 1.0066(9) 0.066(3) Uani 0.221(4) 1 d D U P D -2
H60C H 0.237180 0.299187 1.031533 0.079 Uiso 0.221(4) 1 calc R U P D -2
H60D H 0.285177 0.163928 1.051302 0.079 Uiso 0.221(4) 1 calc R U P D -2
C61A C 0.1578(14) 0.2352(15) 0.9609(11) 0.066(3) Uani 0.221(4) 1 d D U P D -2
H61C H 0.090655 0.247032 0.996611 0.079 Uiso 0.221(4) 1 calc R U P D -2
H61D H 0.177867 0.166357 0.934032 0.079 Uiso 0.221(4) 1 calc R U P D -2
C62A C 0.1331(10) 0.3389(12) 0.9001(8) 0.080(3) Uani 0.221(4) 1 d D U P D -2
H62C H 0.063286 0.355199 0.865838 0.096 Uiso 0.221(4) 1 calc R U P D -2
H62D H 0.113759 0.405216 0.929715 0.096 Uiso 0.221(4) 1 calc R U P D -2
C63A C 0.2313(12) 0.3265(14) 0.8472(8) 0.076(3) Uani 0.221(4) 1 d D U P D -2
H63C H 0.249753 0.261512 0.816217 0.091 Uiso 0.221(4) 1 calc R U P D -2
H63D H 0.207825 0.396469 0.807572 0.091 Uiso 0.221(4) 1 calc R U P D -2
Ca1 Ca 0.46106(7) 0.37994(7) 0.82914(5) 0.02596(18) Uani 0.5 1 d D . P E -1
Ca2 Ca 0.51117(7) 0.59220(7) 1.17861(5) 0.02505(17) Uani 0.5 1 d . . P E -1
N3 N 0.5386(3) 0.4790(3) 0.8924(2) 0.0282(7) Uani 0.5 1 d . . P E -1
N4 N 0.5930(2) 0.6350(2) 1.05902(14) 0.0300(5) Uani 0.5 1 d . . P E -1
N5 N 0.4298(3) 0.4963(3) 1.1099(2) 0.0289(7) Uani 0.5 1 d . . P E -1
C38 C 0.5279(5) 0.5162(5) 0.9659(4) 0.0302(11) Uani 0.5 1 d . . P E -1
C39 C 0.4828(5) 0.5171(5) 1.0437(3) 0.0299(11) Uani 0.5 1 d . . P E -1
C40 C 0.5516(2) 0.5766(2) 1.02136(17) 0.0282(6) Uani 0.5 1 d . . P E -1
C41 C 0.6172(3) 0.5068(3) 0.83682(19) 0.0327(6) Uani 0.5 1 d . . P E -1
H41 H 0.623900 0.466157 0.788587 0.039 Uiso 0.5 1 calc R U P E -1
C42 C 0.7427(3) 0.4626(3) 0.8717(2) 0.0362(7) Uani 0.5 1 d . . P E -1
H42A H 0.740554 0.500127 0.920109 0.043 Uiso 0.5 1 calc R U P E -1
H42B H 0.775135 0.379416 0.889272 0.043 Uiso 0.5 1 calc R U P E -1
C43 C 0.8230(4) 0.4854(4) 0.8101(3) 0.0495(9) Uani 0.5 1 d . . P E -1
H43A H 0.901260 0.460242 0.836297 0.059 Uiso 0.5 1 calc R U P E -1
H43B H 0.833194 0.440074 0.764734 0.059 Uiso 0.5 1 calc R U P E -1
C44 C 0.7740(4) 0.6109(4) 0.7764(3) 0.0552(10) Uani 0.5 1 d . . P E -1
H44A H 0.772538 0.655520 0.820455 0.066 Uiso 0.5 1 calc R U P E -1
H44B H 0.825656 0.621621 0.733786 0.066 Uiso 0.5 1 calc R U P E -1
C45 C 0.6506(7) 0.6544(6) 0.7406(3) 0.0519(13) Uani 0.5 1 d . . P E -1
H45A H 0.653276 0.614735 0.693194 0.062 Uiso 0.5 1 calc R U P E -1
H45B H 0.618963 0.737123 0.721262 0.062 Uiso 0.5 1 calc R U P E -1
C46 C 0.5686(3) 0.6342(3) 0.8038(2) 0.0393(7) Uani 0.5 1 d . . P E -1
H46A H 0.560927 0.678606 0.849283 0.047 Uiso 0.5 1 calc R U P E -1
H46B H 0.489455 0.661130 0.778393 0.047 Uiso 0.5 1 calc R U P E -1
C47 C 0.6631(3) 0.6879(3) 1.01949(18) 0.0341(6) Uani 0.5 1 d . U P E -1
H47 H 0.660275 0.687385 0.959355 0.041 Uiso 0.5 1 calc R U P E -1
C48 C 0.7896(4) 0.6232(4) 1.0520(3) 0.0498(9) Uani 0.5 1 d . U P E -1
H48A H 0.822935 0.544344 1.037959 0.060 Uiso 0.5 1 calc R U P E -1
H48B H 0.790758 0.618536 1.112004 0.060 Uiso 0.5 1 calc R U P E -1
C49 C 0.8681(5) 0.6806(5) 1.0170(5) 0.0565(13) Uani 0.5 1 d . U P E -1
H49A H 0.874207 0.679725 0.957470 0.068 Uiso 0.5 1 calc R U P E -1
H49B H 0.948186 0.639607 1.042467 0.068 Uiso 0.5 1 calc R U P E -1
C50 C 0.8071(6) 0.8071(5) 1.0373(5) 0.0652(16) Uani 0.5 1 d . U P E -1
H50A H 0.810192 0.805570 1.097059 0.078 Uiso 0.5 1 calc R U P E -1
H50B H 0.852525 0.847524 1.013189 0.078 Uiso 0.5 1 calc R U P E -1
C51 C 0.6849(5) 0.8717(4) 1.0080(3) 0.0650(12) Uani 0.5 1 d . U P E -1
H51A H 0.682094 0.882875 0.947748 0.078 Uiso 0.5 1 calc R U P E -1
H51B H 0.651702 0.947998 1.026524 0.078 Uiso 0.5 1 calc R U P E -1
C52 C 0.6086(6) 0.8109(5) 1.0385(5) 0.0517(15) Uani 0.5 1 d . U P E -1
H52A H 0.600296 0.811090 1.098029 0.062 Uiso 0.5 1 calc R U P E -1
H52B H 0.529129 0.853161 1.012306 0.062 Uiso 0.5 1 calc R U P E -1
C53 C 0.3687(3) 0.4254(3) 1.10377(18) 0.0363(7) Uani 0.5 1 d D . P E -1
H53 H 0.367405 0.412886 1.045671 0.044 Uiso 0.5 1 calc R U P E -1
C54 C 0.4331(3) 0.3083(3) 1.1559(2) 0.0424(7) Uani 0.5 1 d D . P E -1
H54A H 0.399006 0.257426 1.142967 0.051 Uiso 0.5 1 calc R U P E -1
H54B H 0.517005 0.273377 1.141902 0.051 Uiso 0.5 1 calc R U P E -1
C55 C 0.4245(5) 0.3171(3) 1.2466(2) 0.0432(8) Uani 0.5 1 d D . P E -1
H55A H 0.465231 0.361737 1.260800 0.052 Uiso 0.5 1 calc R U P E -1
H55B H 0.464115 0.239636 1.277519 0.052 Uiso 0.5 1 calc R U P E -1
C56 C 0.2961(5) 0.3746(5) 1.2708(4) 0.0466(12) Uani 0.5 1 d D . P E -1
H56A H 0.256079 0.327957 1.259715 0.056 Uiso 0.5 1 calc R U P E -1
H56B H 0.292491 0.381011 1.329739 0.056 Uiso 0.5 1 calc R U P E -1
C57 C 0.2346(4) 0.4931(3) 1.2223(2) 0.0415(7) Uani 0.5 1 d D . P E -1
H57A H 0.271952 0.540921 1.236116 0.050 Uiso 0.5 1 calc R U P E -1
H57B H 0.151101 0.529871 1.237120 0.050 Uiso 0.5 1 calc R U P E -1
C58 C 0.2416(3) 0.4860(4) 1.1304(2) 0.0407(8) Uani 0.5 1 d D . P E -1
H58A H 0.197588 0.444425 1.116069 0.049 Uiso 0.5 1 calc R U P E -1
H58B H 0.203650 0.564224 1.100512 0.049 Uiso 0.5 1 calc R U P E -1
C64A C -0.0497(6) 0.9851(7) 0.5047(5) 0.080(3) Uani 0.444(6) 1 d D U P F 1
H64A H -0.123764 1.053434 0.486464 0.097 Uiso 0.444(6) 1 calc R U P F 1
H64B H -0.056112 0.960482 0.562830 0.097 Uiso 0.444(6) 1 calc R U P F 1
C65A C -0.0334(5) 0.8907(5) 0.4557(4) 0.0771(19) Uani 0.444(6) 1 d D U P F 1
H65A H 0.034050 0.818072 0.477382 0.093 Uiso 0.444(6) 1 calc R U P F 1
H65B H -0.021474 0.910839 0.397717 0.093 Uiso 0.444(6) 1 calc R U P F 1
C66A C -0.1494(13) 0.8830(15) 0.4668(12) 0.126(5) Uani 0.444(6) 1 d D U P F 1
H66A H -0.150224 0.825439 0.435101 0.188 Uiso 0.444(6) 1 calc R U P F 1
H66B H -0.214771 0.957327 0.447975 0.188 Uiso 0.444(6) 1 calc R U P F 1
H66C H -0.157882 0.861118 0.524504 0.188 Uiso 0.444(6) 1 calc R U P F 1
C64 C -0.0066(4) 0.9510(4) 0.4840(3) 0.0562(14) Uani 0.556(6) 1 d D U P F 2
H64C H 0.057704 0.877153 0.507539 0.067 Uiso 0.556(6) 1 calc R U P F 2
H64D H -0.000447 0.957894 0.424153 0.067 Uiso 0.556(6) 1 calc R U P F 2
C65 C -0.1258(3) 0.9529(4) 0.5066(3) 0.0608(12) Uani 0.556(6) 1 d D U P F 2
H65C H -0.189918 1.028551 0.486162 0.073 Uiso 0.556(6) 1 calc R U P F 2
H65D H -0.129882 0.941146 0.566596 0.073 Uiso 0.556(6) 1 calc R U P F 2
C66 C -0.1436(8) 0.8574(7) 0.4695(7) 0.076(2) Uani 0.556(6) 1 d D U P F 2
H66D H -0.136882 0.867358 0.410334 0.114 Uiso 0.556(6) 1 calc R U P F 2
H66E H -0.221649 0.863085 0.482521 0.114 Uiso 0.556(6) 1 calc R U P F 2
H66F H -0.083256 0.782137 0.492579 0.114 Uiso 0.556(6) 1 calc R U P F 2

loop_
_atom_site_aniso_label
_atom_site_aniso_U_11
_atom_site_aniso_U_22
_atom_site_aniso_U_33
_atom_site_aniso_U_23
_atom_site_aniso_U_13
_atom_site_aniso_U_12
N1 0.0276(6) 0.0313(6) 0.0251(6) -0.0081(5) 0.0000(5) -0.0085(5)
N2 0.0255(6) 0.0451(7) 0.0236(6) -0.0035(5) -0.0007(5) -0.0066(5)
C1 0.0324(8) 0.0466(9) 0.0413(9) -0.0052(7) 0.0088(7) -0.0082(7)
C2 0.0263(7) 0.0388(8) 0.0257(7) -0.0086(6) 0.0005(5) -0.0109(6)
C3 0.0289(7) 0.0406(8) 0.0259(7) -0.0037(6) 0.0033(6) -0.0137(6)
C4 0.0301(7) 0.0375(8) 0.0237(6) -0.0058(6) -0.0020(5) -0.0116(6)
C5 0.0358(8) 0.0410(9) 0.0370(8) 0.0006(7) -0.0011(6) -0.0127(7)
C6 0.0309(7) 0.0319(7) 0.0286(7) -0.0077(6) 0.0040(6) -0.0081(6)
C7 0.0350(8) 0.0392(9) 0.0372(8) -0.0090(7) -0.0021(6) -0.0060(7)
C8 0.0404(9) 0.0429(9) 0.0436(9) -0.0042(7) -0.0055(7) -0.0014(7)
C9 0.0465(10) 0.0329(8) 0.0465(9) -0.0044(7) 0.0052(8) -0.0039(7)
C10 0.0483(10) 0.0352(8) 0.0445(9) -0.0109(7) 0.0054(7) -0.0138(7)
C11 0.0388(8) 0.0342(8) 0.0338(8) -0.0089(6) 0.0032(6) -0.0119(7)
C22 0.0268(7) 0.0509(9) 0.0248(7) -0.0003(6) -0.0006(6) -0.0076(7)
C23 0.0314(8) 0.0614(11) 0.0316(8) -0.0103(7) -0.0030(6) -0.0025(8)
C24 0.0342(9) 0.0669(12) 0.0414(9) -0.0174(9) -0.0044(7) 0.0010(8)
C25 0.0277(8) 0.0739(13) 0.0406(9) -0.0118(9) -0.0041(7) -0.0010(8)
C26 0.0312(8) 0.0669(12) 0.0364(8) -0.0057(8) -0.0034(7) -0.0147(8)
C27 0.0292(8) 0.0528(10) 0.0292(7) 0.0003(7) 0.0019(6) -0.0133(7)
C28 0.0333(9) 0.0676(12) 0.0444(10) -0.0222(9) -0.0078(7) 0.0014(8)
C29 0.0362(9) 0.0746(14) 0.0424(10) -0.0219(9) -0.0097(8) 0.0043(9)
C30 0.0409(10) 0.0885(16) 0.0396(10) -0.0206(10) -0.0065(8) 0.0056(10)
C31 0.0483(11) 0.0708(14) 0.0668(14) -0.0274(11) -0.0114(10) -0.0065(10)
C32 0.0744(16) 0.0775(16) 0.0795(17) -0.0175(13) -0.0179(13) -0.0255(13)
C33 0.0307(8) 0.0480(10) 0.0509(10) -0.0017(8) 0.0020(7) -0.0188(7)
C37 0.0547(11) 0.0834(15) 0.0439(10) -0.0186(10) 0.0040(8) -0.0387(11)
C12 0.036(2) 0.046(3) 0.052(2) -0.022(2) -0.0208(17) 0.002(2)
C13 0.044(2) 0.059(2) 0.0504(19) -0.0279(17) -0.0173(16) 0.0066(17)
C14 0.077(2) 0.081(3) 0.0381(18) -0.0134(18) -0.0160(17) 0.005(2)
C15 0.050(4) 0.053(3) 0.064(3) -0.020(3) -0.019(2) -0.004(3)
C16 0.057(4) 0.069(3) 0.084(5) -0.019(3) -0.015(4) 0.004(3)
C17 0.0430(12) 0.0361(12) 0.0371(17) -0.0083(13) -0.0021(11) -0.0179(11)
C18 0.0512(15) 0.0597(18) 0.0403(12) -0.0123(11) 0.0007(11) -0.0245(14)
C19 0.0737(17) 0.0767(18) 0.0409(12) -0.0094(11) -0.0069(11) -0.0368(14)
C20 0.0526(16) 0.0465(14) 0.054(2) -0.0101(17) -0.0020(16) -0.0246(12)
C21 0.0547(16) 0.0621(19) 0.061(3) 0.0026(15) 0.0026(15) -0.0341(15)
C34 0.0383(12) 0.0479(14) 0.0836(19) 0.0109(12) 0.0053(12) -0.0185(11)
C35 0.0470(17) 0.085(3) 0.115(4) 0.039(3) 0.007(2) -0.0279(17)
C36 0.0351(11) 0.0503(13) 0.0563(14) -0.0200(10) 0.0052(9) -0.0235(10)
C12A 0.042(5) 0.042(5) 0.070(6) 0.007(4) -0.020(4) -0.009(4)
C13A 0.077(5) 0.035(3) 0.068(5) -0.011(3) -0.044(4) -0.003(3)
C14A 0.100(6) 0.034(3) 0.036(3) -0.007(2) -0.017(3) -0.011(3)
C15A 0.026(4) 0.056(5) 0.072(7) 0.005(5) -0.011(4) -0.016(3)
C16A 0.033(4) 0.046(4) 0.085(7) -0.013(4) 0.024(4) -0.025(3)
C17A 0.074(8) 0.048(7) 0.031(7) -0.015(6) -0.006(6) -0.020(7)
C18A 0.081(7) 0.066(7) 0.061(7) -0.006(6) -0.006(7) -0.029(6)
C19A 0.112(11) 0.061(8) 0.055(8) -0.021(7) 0.002(8) -0.023(8)
C20A 0.062(7) 0.056(7) 0.046(8) -0.010(7) -0.007(7) -0.025(6)
C21A 0.093(11) 0.089(13) 0.054(11) -0.002(10) 0.012(9) -0.023(12)
C34A 0.047(5) 0.070(6) 0.062(6) 0.005(5) -0.009(4) -0.034(5)
C35A 0.077(8) 0.086(8) 0.021(4) -0.005(4) -0.008(4) -0.061(7)
C36A 0.041(4) 0.065(6) 0.049(5) -0.020(4) 0.003(4) -0.028(4)
O1 0.058(4) 0.069(4) 0.050(4) -0.005(3) 0.013(3) -0.047(3)
C59 0.081(5) 0.083(5) 0.074(5) -0.007(4) 0.004(4) -0.050(4)
C60 0.075(5) 0.096(6) 0.062(4) -0.013(5) -0.003(4) -0.040(5)
C61 0.065(6) 0.094(6) 0.064(5) -0.001(5) 0.007(5) -0.043(4)
C62 0.069(4) 0.109(5) 0.056(4) -0.001(4) 0.015(4) -0.049(4)
C63 0.053(4) 0.092(5) 0.060(4) -0.002(4) 0.011(3) -0.049(4)
O1A 0.065(5) 0.076(4) 0.046(5) 0.005(4) 0.009(4) -0.034(4)
C59A 0.067(6) 0.090(6) 0.048(5) 0.006(5) 0.011(5) -0.050(5)
C60A 0.073(6) 0.088(6) 0.056(5) -0.004(4) 0.006(5) -0.054(5)
C61A 0.061(5) 0.094(6) 0.058(5) -0.009(5) 0.002(4) -0.047(5)
C62A 0.070(5) 0.096(5) 0.075(5) 0.006(5) 0.003(4) -0.042(4)
C63A 0.071(5) 0.093(6) 0.066(5) 0.018(5) -0.006(4) -0.046(4)
Ca1 0.0251(4) 0.0306(4) 0.0206(3) -0.0056(3) 0.0009(2) -0.0103(3)
Ca2 0.0252(4) 0.0276(4) 0.0218(3) -0.0057(3) 0.0005(2) -0.0104(3)
N3 0.0297(18) 0.0315(17) 0.0237(17) -0.0028(12) 0.0052(12) -0.0141(12)
N4 0.0325(12) 0.0334(12) 0.0267(11) -0.0082(9) 0.0030(9) -0.0158(10)
N5 0.0297(18) 0.0378(18) 0.0227(16) -0.0043(12) 0.0056(13) -0.0183(13)
C38 0.0244(19) 0.034(3) 0.026(2) -0.0038(18) -0.0025(14) -0.0076(17)
C39 0.0238(18) 0.037(3) 0.023(2) -0.0051(18) -0.0023(14) -0.0082(18)
C40 0.0260(13) 0.0288(14) 0.0262(13) -0.0043(10) 0.0017(10) -0.0088(11)
C41 0.0342(15) 0.0383(16) 0.0271(15) -0.0068(12) 0.0040(13) -0.0170(13)
C42 0.0325(17) 0.0365(18) 0.0402(18) -0.0107(14) 0.0054(13) -0.0146(15)
C43 0.040(2) 0.066(3) 0.049(2) -0.0195(19) 0.0149(18) -0.027(2)
C44 0.061(2) 0.072(3) 0.053(2) -0.0135(19) 0.022(2) -0.048(2)
C45 0.064(4) 0.059(4) 0.041(3) 0.006(2) 0.007(3) -0.038(4)
C46 0.0407(18) 0.0402(18) 0.0370(17) 0.0015(16) 0.0025(14) -0.0197(15)
C47 0.0376(16) 0.0400(17) 0.0308(14) -0.0106(12) 0.0063(12) -0.0215(13)
C48 0.0343(19) 0.054(2) 0.065(2) 0.0044(17) -0.0043(17) -0.0259(17)
C49 0.041(3) 0.063(3) 0.071(3) 0.006(3) -0.004(2) -0.031(2)
C50 0.075(4) 0.074(3) 0.064(3) 0.001(3) -0.005(3) -0.052(3)
C51 0.081(3) 0.047(2) 0.085(3) -0.021(2) 0.019(2) -0.042(2)
C52 0.057(3) 0.037(2) 0.067(3) -0.017(2) 0.014(3) -0.024(2)
C53 0.0391(16) 0.0504(18) 0.0278(14) -0.0100(13) 0.0060(12) -0.0264(15)
C54 0.0471(19) 0.0388(17) 0.0466(19) -0.0147(15) 0.0118(15) -0.0219(15)
C55 0.050(2) 0.0395(19) 0.040(2) -0.0018(16) 0.0040(19) -0.020(2)
C56 0.052(3) 0.053(3) 0.042(2) -0.006(2) 0.013(3) -0.030(3)
C57 0.0368(19) 0.046(2) 0.043(2) -0.0113(15) 0.0104(16) -0.0190(17)
C58 0.0341(18) 0.051(2) 0.0415(18) 0.0000(16) -0.0027(14) -0.0240(17)
C64A 0.078(5) 0.070(4) 0.071(4) -0.002(3) -0.010(4) -0.014(4)
C65A 0.074(3) 0.070(3) 0.078(4) -0.011(3) -0.005(3) -0.023(3)
C66A 0.091(6) 0.123(10) 0.159(10) -0.013(8) 0.027(6) -0.046(6)
C64 0.047(3) 0.055(3) 0.065(3) -0.017(2) -0.003(2) -0.019(2)
C65 0.043(2) 0.069(3) 0.073(3) -0.0015(19) -0.0062(17) -0.0296(18)
C66 0.077(4) 0.055(3) 0.105(5) -0.003(3) -0.036(3) -0.038(3)

_geom_special_details            
;
 All esds (except the esd in the dihedral angle between two l.s. planes)
 are estimated using the full covariance matrix.  The cell esds are taken
 into account individually in the estimation of esds in distances, angles
 and torsion angles; correlations between esds in cell parameters are only
 used when they are defined by crystal symmetry.  An approximate (isotropic)
 treatment of cell esds is used for estimating esds involving l.s. planes.
;
loop_
_geom_bond_atom_site_label_1
_geom_bond_atom_site_label_2
_geom_bond_distance
_geom_bond_site_symmetry_2
_geom_bond_publ_flag
N1 C2 1.324(2) . ?
N1 C6 1.4365(19) . ?
N1 Ca1 2.3496(14) . ?
N2 C4 1.322(2) . ?
N2 C22 1.4418(19) . ?
N2 Ca1 2.3645(14) . ?
C1 H1A 0.9800 . ?
C1 H1B 0.9800 . ?
C1 H1C 0.9800 . ?
C1 C2 1.521(2) . ?
C2 C3 1.417(2) . ?
C3 H3 0.944(19) . ?
C3 C4 1.420(2) . ?
C4 C5 1.514(2) . ?
C5 H5A 0.9800 . ?
C5 H5B 0.9800 . ?
C5 H5C 0.9800 . ?
C6 C7 1.412(2) . ?
C6 C11 1.410(2) . ?
C7 C8 1.394(2) . ?
C7 C12 1.544(6) . ?
C7 C12A 1.505(12) . ?
C8 H8 0.9500 . ?
C8 C9 1.377(3) . ?
C9 H9 0.9500 . ?
C9 C10 1.374(3) . ?
C10 H10 0.9500 . ?
C10 C11 1.396(2) . ?
C11 C17 1.519(3) . ?
C11 C17A 1.535(16) . ?
C22 C23 1.412(3) . ?
C22 C27 1.406(2) . ?
C23 C24 1.397(2) . ?
C23 C28 1.519(3) . ?
C24 H24 0.9500 . ?
C24 C25 1.380(3) . ?
C25 H25 0.9500 . ?
C25 C26 1.379(3) . ?
C26 H26 0.9500 . ?
C26 C27 1.399(2) . ?
C27 C33 1.516(3) . ?
C28 H28 1.0000 . ?
C28 C29 1.540(3) . ?
C28 C31 1.536(3) . ?
C29 H29A 0.9900 . ?
C29 H29B 0.9900 . ?
C29 C30 1.525(3) . ?
C30 H30A 0.9800 . ?
C30 H30B 0.9800 . ?
C30 H30C 0.9800 . ?
C31 H31A 0.9900 . ?
C31 H31B 0.9900 . ?
C31 C32 1.497(4) . ?
C32 H32A 0.9800 . ?
C32 H32B 0.9800 . ?
C32 H32C 0.9800 . ?
C33 H33 1.0000 . ?
C33 H33A 1.0000 . ?
C33 C34 1.541(3) . ?
C33 C36 1.497(3) . ?
C33 C34A 1.682(9) . ?
C33 C36A 1.674(9) . ?
C37 H37A 0.9800 . ?
C37 H37B 0.9800 . ?
C37 H37C 0.9800 . ?
C37 H37D 0.9800 . ?
C37 H37E 0.9800 . ?
C37 H37F 0.9800 . ?
C37 C36 1.549(3) . ?
C37 C36A 1.456(10) . ?
C12 H12 1.0000 . ?
C12 C13 1.524(7) . ?
C12 C15 1.523(8) . ?
C13 H13A 0.9900 . ?
C13 H13B 0.9900 . ?
C13 C14 1.509(6) . ?
C14 H14A 0.9800 . ?
C14 H14B 0.9800 . ?
C14 H14C 0.9800 . ?
C15 H15A 0.9900 . ?
C15 H15B 0.9900 . ?
C15 C16 1.462(8) . ?
C16 H16A 0.9800 . ?
C16 H16B 0.9800 . ?
C16 H16C 0.9800 . ?
C17 H17 1.0000 . ?
C17 C18 1.534(4) . ?
C17 C20 1.539(4) . ?
C18 H18A 0.9900 . ?
C18 H18B 0.9900 . ?
C18 C19 1.525(4) . ?
C19 H19A 0.9800 . ?
C19 H19B 0.9800 . ?
C19 H19C 0.9800 . ?
C20 H20A 0.9900 . ?
C20 H20B 0.9900 . ?
C20 C21 1.537(5) . ?
C21 H21A 0.9800 . ?
C21 H21B 0.9800 . ?
C21 H21C 0.9800 . ?
C34 H34A 0.9900 . ?
C34 H34B 0.9900 . ?
C34 C35 1.531(4) . ?
C35 H35A 0.9800 . ?
C35 H35B 0.9800 . ?
C35 H35C 0.9800 . ?
C36 H36A 0.9900 . ?
C36 H36B 0.9900 . ?
C12A H12A 1.0000 . ?
C12A C13A 1.572(12) . ?
C12A C15A 1.519(13) . ?
C13A H13C 0.9900 . ?
C13A H13D 0.9900 . ?
C13A C14A 1.488(10) . ?
C14A H14D 0.9800 . ?
C14A H14E 0.9800 . ?
C14A H14F 0.9800 . ?
C15A H15C 0.9900 . ?
C15A H15D 0.9900 . ?
C15A C16A 1.473(12) . ?
C16A H16D 0.9800 . ?
C16A H16E 0.9800 . ?
C16A H16F 0.9800 . ?
C17A H17A 1.0000 . ?
C17A C18A 1.522(15) . ?
C17A C20A 1.526(16) . ?
C18A H18C 0.9900 . ?
C18A H18D 0.9900 . ?
C18A C19A 1.537(15) . ?
C19A H19D 0.9800 . ?
C19A H19E 0.9800 . ?
C19A H19F 0.9800 . ?
C20A H20C 0.9900 . ?
C20A H20D 0.9900 . ?
C20A C21A 1.533(15) . ?
C21A H21D 0.9800 . ?
C21A H21E 0.9800 . ?
C21A H21F 0.9800 . ?
C34A H34C 0.9900 . ?
C34A H34D 0.9900 . ?
C34A C35A 1.524(15) . ?
C35A H35D 0.9800 . ?
C35A H35E 0.9800 . ?
C35A H35F 0.9800 . ?
C36A H36C 0.9900 . ?
C36A H36D 0.9900 . ?
O1 C59 1.450(11) . ?
O1 C63 1.486(11) . ?
C59 H59A 0.9900 . ?
C59 H59B 0.9900 . ?
C59 C60 1.447(13) . ?
C60 H60A 0.9900 . ?
C60 H60B 0.9900 . ?
C60 C61 1.552(13) . ?
C61 H61A 0.9900 . ?
C61 H61B 0.9900 . ?
C61 C62 1.532(13) . ?
C62 H62A 0.9900 . ?
C62 H62B 0.9900 . ?
C62 C63 1.445(11) . ?
C63 H63A 0.9900 . ?
C63 H63B 0.9900 . ?
O1A C59A 1.458(14) . ?
O1A C63A 1.447(13) . ?
C59A H59C 0.9900 . ?
C59A H59D 0.9900 . ?
C59A C60A 1.456(15) . ?
C60A H60C 0.9900 . ?
C60A H60D 0.9900 . ?
C60A C61A 1.497(15) . ?
C61A H61C 0.9900 . ?
C61A H61D 0.9900 . ?
C61A C62A 1.503(15) . ?
C62A H62C 0.9900 . ?
C62A H62D 0.9900 . ?
C62A C63A 1.466(14) . ?
C63A H63C 0.9900 . ?
C63A H63D 0.9900 . ?
Ca1 N3 2.305(4) . ?
Ca2 N4 2.334(2) . ?
Ca2 N5 2.355(4) . ?
N3 C38 1.352(7) . ?
N3 C41 1.471(4) . ?
N4 C40 1.325(4) . ?
N4 C47 1.451(4) . ?
N5 C39 1.335(7) . ?
N5 C53 1.466(5) . ?
C38 C39 1.397(4) . ?
C38 C40 1.410(6) . ?
C39 C40 1.423(6) . ?
C41 H41 1.0000 . ?
C41 C42 1.533(5) . ?
C41 C46 1.536(4) . ?
C42 H42A 0.9900 . ?
C42 H42B 0.9900 . ?
C42 C43 1.519(5) . ?
C43 H43A 0.9900 . ?
C43 H43B 0.9900 . ?
C43 C44 1.517(6) . ?
C44 H44A 0.9900 . ?
C44 H44B 0.9900 . ?
C44 C45 1.517(8) . ?
C45 H45A 0.9900 . ?
C45 H45B 0.9900 . ?
C45 C46 1.539(6) . ?
C46 H46A 0.9900 . ?
C46 H46B 0.9900 . ?
C47 H47 1.0000 . ?
C47 C48 1.520(5) . ?
C47 C52 1.526(6) . ?
C48 H48A 0.9900 . ?
C48 H48B 0.9900 . ?
C48 C49 1.556(7) . ?
C49 H49A 0.9900 . ?
C49 H49B 0.9900 . ?
C49 C50 1.573(9) . ?
C50 H50A 0.9900 . ?
C50 H50B 0.9900 . ?
C50 C51 1.460(9) . ?
C51 H51A 0.9900 . ?
C51 H51B 0.9900 . ?
C51 C52 1.546(9) . ?
C52 H52A 0.9900 . ?
C52 H52B 0.9900 . ?
C53 H53 1.0000 . ?
C53 C54 1.540(5) . ?
C53 C58 1.533(5) . ?
C54 H54A 0.9900 . ?
C54 H54B 0.9900 . ?
C54 C55 1.521(5) . ?
C55 H55A 0.9900 . ?
C55 H55B 0.9900 . ?
C55 C56 1.529(6) . ?
C56 H56A 0.9900 . ?
C56 H56B 0.9900 . ?
C56 C57 1.525(7) . ?
C57 H57A 0.9900 . ?
C57 H57B 0.9900 . ?
C57 C58 1.536(5) . ?
C58 H58A 0.9900 . ?
C58 H58B 0.9900 . ?
C64A C64A 1.477(12) 2_576 ?
C64A H64A 0.9900 . ?
C64A H64B 0.9900 . ?
C64A C65A 1.507(9) . ?
C65A H65A 0.9900 . ?
C65A H65B 0.9900 . ?
C65A C66A 1.525(13) . ?
C66A H66A 0.9800 . ?
C66A H66B 0.9800 . ?
C66A H66C 0.9800 . ?
C64 C64 1.533(7) 2_576 ?
C64 H64C 0.9900 . ?
C64 H64D 0.9900 . ?
C64 C65 1.538(6) . ?
C65 H65C 0.9900 . ?
C65 H65D 0.9900 . ?
C65 C66 1.571(7) . ?
C66 H66D 0.9800 . ?
C66 H66E 0.9800 . ?
C66 H66F 0.9800 . ?

loop_
_geom_angle_atom_site_label_1
_geom_angle_atom_site_label_2
_geom_angle_atom_site_label_3
_geom_angle
_geom_angle_site_symmetry_1
_geom_angle_site_symmetry_3
_geom_angle_publ_flag
C2 N1 C6 118.38(12) . . ?
C2 N1 Ca1 111.56(10) . . ?
C6 N1 Ca1 127.67(9) . . ?
C4 N2 C22 117.54(13) . . ?
C4 N2 Ca1 111.27(10) . . ?
C22 N2 Ca1 129.09(9) . . ?
H1A C1 H1B 109.5 . . ?
H1A C1 H1C 109.5 . . ?
H1B C1 H1C 109.5 . . ?
C2 C1 H1A 109.5 . . ?
C2 C1 H1B 109.5 . . ?
C2 C1 H1C 109.5 . . ?
N1 C2 C1 121.22(14) . . ?
N1 C2 C3 125.18(13) . . ?
C3 C2 C1 113.58(13) . . ?
C2 C3 H3 111.1(11) . . ?
C2 C3 C4 133.69(14) . . ?
C4 C3 H3 114.7(11) . . ?
N2 C4 C3 125.07(14) . . ?
N2 C4 C5 120.04(13) . . ?
C3 C4 C5 114.89(13) . . ?
C4 C5 H5A 109.5 . . ?
C4 C5 H5B 109.5 . . ?
C4 C5 H5C 109.5 . . ?
H5A C5 H5B 109.5 . . ?
H5A C5 H5C 109.5 . . ?
H5B C5 H5C 109.5 . . ?
C7 C6 N1 120.88(13) . . ?
C11 C6 N1 118.75(13) . . ?
C11 C6 C7 120.35(14) . . ?
C6 C7 C12 119.5(3) . . ?
C6 C7 C12A 127.0(8) . . ?
C8 C7 C6 118.46(16) . . ?
C8 C7 C12 122.0(4) . . ?
C8 C7 C12A 114.6(8) . . ?
C7 C8 H8 119.3 . . ?
C9 C8 C7 121.48(17) . . ?
C9 C8 H8 119.3 . . ?
C8 C9 H9 120.1 . . ?
C10 C9 C8 119.73(16) . . ?
C10 C9 H9 120.1 . . ?
C9 C10 H10 119.2 . . ?
C9 C10 C11 121.60(16) . . ?
C11 C10 H10 119.2 . . ?
C6 C11 C17 121.6(2) . . ?
C6 C11 C17A 121.9(14) . . ?
C10 C11 C6 118.34(15) . . ?
C10 C11 C17 119.9(2) . . ?
C10 C11 C17A 118.5(13) . . ?
C23 C22 N2 120.49(14) . . ?
C27 C22 N2 118.93(15) . . ?
C27 C22 C23 120.55(15) . . ?
C22 C23 C28 121.54(15) . . ?
C24 C23 C22 118.50(17) . . ?
C24 C23 C28 119.94(17) . . ?
C23 C24 H24 119.3 . . ?
C25 C24 C23 121.33(18) . . ?
C25 C24 H24 119.3 . . ?
C24 C25 H25 120.2 . . ?
C26 C25 C24 119.69(16) . . ?
C26 C25 H25 120.2 . . ?
C25 C26 H26 119.2 . . ?
C25 C26 C27 121.50(17) . . ?
C27 C26 H26 119.2 . . ?
C22 C27 C33 120.59(14) . . ?
C26 C27 C22 118.40(16) . . ?
C26 C27 C33 120.96(16) . . ?
C23 C28 H28 106.7 . . ?
C23 C28 C29 110.74(19) . . ?
C23 C28 C31 114.37(16) . . ?
C29 C28 H28 106.7 . . ?
C31 C28 H28 106.7 . . ?
C31 C28 C29 111.12(17) . . ?
C28 C29 H29A 108.4 . . ?
C28 C29 H29B 108.4 . . ?
H29A C29 H29B 107.5 . . ?
C30 C29 C28 115.49(16) . . ?
C30 C29 H29A 108.4 . . ?
C30 C29 H29B 108.4 . . ?
C29 C30 H30A 109.5 . . ?
C29 C30 H30B 109.5 . . ?
C29 C30 H30C 109.5 . . ?
H30A C30 H30B 109.5 . . ?
H30A C30 H30C 109.5 . . ?
H30B C30 H30C 109.5 . . ?
C28 C31 H31A 108.8 . . ?
C28 C31 H31B 108.8 . . ?
H31A C31 H31B 107.7 . . ?
C32 C31 C28 113.98(19) . . ?
C32 C31 H31A 108.8 . . ?
C32 C31 H31B 108.8 . . ?
C31 C32 H32A 109.5 . . ?
C31 C32 H32B 109.5 . . ?
C31 C32 H32C 109.5 . . ?
H32A C32 H32B 109.5 . . ?
H32A C32 H32C 109.5 . . ?
H32B C32 H32C 109.5 . . ?
C27 C33 H33 107.2 . . ?
C27 C33 H33A 106.9 . . ?
C27 C33 C34 107.23(17) . . ?
C27 C33 C34A 123.9(4) . . ?
C27 C33 C36A 113.3(4) . . ?
C34 C33 H33 107.2 . . ?
C36 C33 C27 113.57(16) . . ?
C36 C33 H33 107.2 . . ?
C36 C33 C34 114.04(18) . . ?
C34A C33 H33A 106.9 . . ?
C36A C33 H33A 106.9 . . ?
C36A C33 C34A 97.6(5) . . ?
H37A C37 H37B 109.5 . . ?
H37A C37 H37C 109.5 . . ?
H37B C37 H37C 109.5 . . ?
H37D C37 H37E 109.5 . . ?
H37D C37 H37F 109.5 . . ?
H37E C37 H37F 109.5 . . ?
C36 C37 H37A 109.5 . . ?
C36 C37 H37B 109.5 . . ?
C36 C37 H37C 109.5 . . ?
C36A C37 H37D 109.5 . . ?
C36A C37 H37E 109.5 . . ?
C36A C37 H37F 109.5 . . ?
C7 C12 H12 107.5 . . ?
C13 C12 C7 112.0(5) . . ?
C13 C12 H12 107.5 . . ?
C15 C12 C7 112.7(6) . . ?
C15 C12 H12 107.5 . . ?
C15 C12 C13 109.4(5) . . ?
C12 C13 H13A 108.5 . . ?
C12 C13 H13B 108.5 . . ?
H13A C13 H13B 107.5 . . ?
C14 C13 C12 115.2(4) . . ?
C14 C13 H13A 108.5 . . ?
C14 C13 H13B 108.5 . . ?
C13 C14 H14A 109.5 . . ?
C13 C14 H14B 109.5 . . ?
C13 C14 H14C 109.5 . . ?
H14A C14 H14B 109.5 . . ?
H14A C14 H14C 109.5 . . ?
H14B C14 H14C 109.5 . . ?
C12 C15 H15A 109.4 . . ?
C12 C15 H15B 109.4 . . ?
H15A C15 H15B 108.0 . . ?
C16 C15 C12 111.2(7) . . ?
C16 C15 H15A 109.4 . . ?
C16 C15 H15B 109.4 . . ?
C15 C16 H16A 109.5 . . ?
C15 C16 H16B 109.5 . . ?
C15 C16 H16C 109.5 . . ?
H16A C16 H16B 109.5 . . ?
H16A C16 H16C 109.5 . . ?
H16B C16 H16C 109.5 . . ?
C11 C17 H17 107.8 . . ?
C11 C17 C18 110.7(2) . . ?
C11 C17 C20 111.5(3) . . ?
C18 C17 H17 107.8 . . ?
C18 C17 C20 111.0(3) . . ?
C20 C17 H17 107.8 . . ?
C17 C18 H18A 108.7 . . ?
C17 C18 H18B 108.7 . . ?
H18A C18 H18B 107.6 . . ?
C19 C18 C17 114.4(2) . . ?
C19 C18 H18A 108.7 . . ?
C19 C18 H18B 108.7 . . ?
C18 C19 H19A 109.5 . . ?
C18 C19 H19B 109.5 . . ?
C18 C19 H19C 109.5 . . ?
H19A C19 H19B 109.5 . . ?
H19A C19 H19C 109.5 . . ?
H19B C19 H19C 109.5 . . ?
C17 C20 H20A 108.8 . . ?
C17 C20 H20B 108.8 . . ?
H20A C20 H20B 107.7 . . ?
C21 C20 C17 113.8(3) . . ?
C21 C20 H20A 108.8 . . ?
C21 C20 H20B 108.8 . . ?
C20 C21 H21A 109.5 . . ?
C20 C21 H21B 109.5 . . ?
C20 C21 H21C 109.5 . . ?
H21A C21 H21B 109.5 . . ?
H21A C21 H21C 109.5 . . ?
H21B C21 H21C 109.5 . . ?
C33 C34 H34A 108.4 . . ?
C33 C34 H34B 108.4 . . ?
H34A C34 H34B 107.4 . . ?
C35 C34 C33 115.7(2) . . ?
C35 C34 H34A 108.4 . . ?
C35 C34 H34B 108.4 . . ?
C34 C35 H35A 109.5 . . ?
C34 C35 H35B 109.5 . . ?
C34 C35 H35C 109.5 . . ?
H35A C35 H35B 109.5 . . ?
H35A C35 H35C 109.5 . . ?
H35B C35 H35C 109.5 . . ?
C33 C36 C37 113.57(16) . . ?
C33 C36 H36A 108.9 . . ?
C33 C36 H36B 108.9 . . ?
C37 C36 H36A 108.9 . . ?
C37 C36 H36B 108.9 . . ?
H36A C36 H36B 107.7 . . ?
C7 C12A H12A 107.0 . . ?
C7 C12A C13A 106.9(8) . . ?
C7 C12A C15A 119.6(13) . . ?
C13A C12A H12A 107.0 . . ?
C15A C12A H12A 107.0 . . ?
C15A C12A C13A 108.6(11) . . ?
C12A C13A H13C 108.5 . . ?
C12A C13A H13D 108.5 . . ?
H13C C13A H13D 107.5 . . ?
C14A C13A C12A 115.1(9) . . ?
C14A C13A H13C 108.5 . . ?
C14A C13A H13D 108.5 . . ?
C13A C14A H14D 109.5 . . ?
C13A C14A H14E 109.5 . . ?
C13A C14A H14F 109.5 . . ?
H14D C14A H14E 109.5 . . ?
H14D C14A H14F 109.5 . . ?
H14E C14A H14F 109.5 . . ?
C12A C15A H15C 107.6 . . ?
C12A C15A H15D 107.6 . . ?
H15C C15A H15D 107.0 . . ?
C16A C15A C12A 119.0(13) . . ?
C16A C15A H15C 107.6 . . ?
C16A C15A H15D 107.6 . . ?
C15A C16A H16D 109.5 . . ?
C15A C16A H16E 109.5 . . ?
C15A C16A H16F 109.5 . . ?
H16D C16A H16E 109.5 . . ?
H16D C16A H16F 109.5 . . ?
H16E C16A H16F 109.5 . . ?
C11 C17A H17A 103.7 . . ?
C18A C17A C11 112.4(15) . . ?
C18A C17A H17A 103.7 . . ?
C18A C17A C20A 113.5(18) . . ?
C20A C17A C11 118(2) . . ?
C20A C17A H17A 103.7 . . ?
C17A C18A H18C 109.3 . . ?
C17A C18A H18D 109.3 . . ?
C17A C18A C19A 111.4(19) . . ?
H18C C18A H18D 108.0 . . ?
C19A C18A H18C 109.3 . . ?
C19A C18A H18D 109.3 . . ?
C18A C19A H19D 109.5 . . ?
C18A C19A H19E 109.5 . . ?
C18A C19A H19F 109.5 . . ?
H19D C19A H19E 109.5 . . ?
H19D C19A H19F 109.5 . . ?
H19E C19A H19F 109.5 . . ?
C17A C20A H20C 107.3 . . ?
C17A C20A H20D 107.3 . . ?
C17A C20A C21A 120(2) . . ?
H20C C20A H20D 106.9 . . ?
C21A C20A H20C 107.3 . . ?
C21A C20A H20D 107.3 . . ?
C20A C21A H21D 109.5 . . ?
C20A C21A H21E 109.5 . . ?
C20A C21A H21F 109.5 . . ?
H21D C21A H21E 109.5 . . ?
H21D C21A H21F 109.5 . . ?
H21E C21A H21F 109.5 . . ?
C33 C34A H34C 110.2 . . ?
C33 C34A H34D 110.2 . . ?
H34C C34A H34D 108.5 . . ?
C35A C34A C33 107.7(7) . . ?
C35A C34A H34C 110.2 . . ?
C35A C34A H34D 110.2 . . ?
C34A C35A H35D 109.5 . . ?
C34A C35A H35E 109.5 . . ?
C34A C35A H35F 109.5 . . ?
H35D C35A H35E 109.5 . . ?
H35D C35A H35F 109.5 . . ?
H35E C35A H35F 109.5 . . ?
C33 C36A H36C 109.9 . . ?
C33 C36A H36D 109.9 . . ?
C37 C36A C33 108.8(5) . . ?
C37 C36A H36C 109.9 . . ?
C37 C36A H36D 109.9 . . ?
H36C C36A H36D 108.3 . . ?
C59 O1 C63 107.3(7) . . ?
O1 C59 H59A 108.6 . . ?
O1 C59 H59B 108.6 . . ?
H59A C59 H59B 107.6 . . ?
C60 C59 O1 114.7(12) . . ?
C60 C59 H59A 108.6 . . ?
C60 C59 H59B 108.6 . . ?
C59 C60 H60A 111.3 . . ?
C59 C60 H60B 111.3 . . ?
C59 C60 C61 102.1(11) . . ?
H60A C60 H60B 109.2 . . ?
C61 C60 H60A 111.3 . . ?
C61 C60 H60B 111.3 . . ?
C60 C61 H61A 108.6 . . ?
C60 C61 H61B 108.6 . . ?
H61A C61 H61B 107.6 . . ?
C62 C61 C60 114.7(12) . . ?
C62 C61 H61A 108.6 . . ?
C62 C61 H61B 108.6 . . ?
C61 C62 H62A 110.3 . . ?
C61 C62 H62B 110.3 . . ?
H62A C62 H62B 108.5 . . ?
C63 C62 C61 107.3(10) . . ?
C63 C62 H62A 110.3 . . ?
C63 C62 H62B 110.3 . . ?
O1 C63 H63A 109.4 . . ?
O1 C63 H63B 109.4 . . ?
C62 C63 O1 111.3(9) . . ?
C62 C63 H63A 109.4 . . ?
C62 C63 H63B 109.4 . . ?
H63A C63 H63B 108.0 . . ?
C63A O1A C59A 109.9(13) . . ?
O1A C59A H59C 109.4 . . ?
O1A C59A H59D 109.4 . . ?
H59C C59A H59D 108.0 . . ?
C60A C59A O1A 111.0(15) . . ?
C60A C59A H59C 109.4 . . ?
C60A C59A H59D 109.4 . . ?
C59A C60A H60C 108.5 . . ?
C59A C60A H60D 108.5 . . ?
C59A C60A C61A 114.9(16) . . ?
H60C C60A H60D 107.5 . . ?
C61A C60A H60C 108.5 . . ?
C61A C60A H60D 108.5 . . ?
C60A C61A H61C 111.8 . . ?
C60A C61A H61D 111.8 . . ?
C60A C61A C62A 100.0(14) . . ?
H61C C61A H61D 109.5 . . ?
C62A C61A H61C 111.8 . . ?
C62A C61A H61D 111.8 . . ?
C61A C62A H62C 108.8 . . ?
C61A C62A H62D 108.8 . . ?
H62C C62A H62D 107.7 . . ?
C63A C62A C61A 113.8(12) . . ?
C63A C62A H62C 108.8 . . ?
C63A C62A H62D 108.8 . . ?
O1A C63A C62A 111.8(13) . . ?
O1A C63A H63C 109.3 . . ?
O1A C63A H63D 109.3 . . ?
C62A C63A H63C 109.3 . . ?
C62A C63A H63D 109.3 . . ?
H63C C63A H63D 107.9 . . ?
N1 Ca1 N2 85.56(5) . . ?
N3 Ca1 N1 114.11(10) . . ?
N3 Ca1 N2 110.26(10) . . ?
N4 Ca2 N5 91.02(11) . . ?
C38 N3 Ca1 135.4(4) . . ?
C38 N3 C41 115.3(4) . . ?
C41 N3 Ca1 109.3(2) . . ?
C40 N4 Ca2 88.86(17) . . ?
C40 N4 C47 123.3(2) . . ?
C47 N4 Ca2 147.82(18) . . ?
C39 N5 Ca2 87.4(3) . . ?
C39 N5 C53 116.9(4) . . ?
C53 N5 Ca2 155.2(2) . . ?
N3 C38 C39 147.4(6) . . ?
N3 C38 C40 151.7(5) . . ?
C39 C38 C40 60.9(4) . . ?
N5 C39 C38 162.9(6) . . ?
N5 C39 C40 137.1(5) . . ?
C38 C39 C40 60.0(3) . . ?
N4 C40 C38 165.1(3) . . ?
N4 C40 C39 135.5(3) . . ?
C38 C40 C39 59.1(2) . . ?
N3 C41 H41 106.1 . . ?
N3 C41 C42 114.0(3) . . ?
N3 C41 C46 114.0(3) . . ?
C42 C41 H41 106.1 . . ?
C42 C41 C46 109.8(3) . . ?
C46 C41 H41 106.1 . . ?
C41 C42 H42A 109.2 . . ?
C41 C42 H42B 109.2 . . ?
H42A C42 H42B 107.9 . . ?
C43 C42 C41 112.2(3) . . ?
C43 C42 H42A 109.2 . . ?
C43 C42 H42B 109.2 . . ?
C42 C43 H43A 109.3 . . ?
C42 C43 H43B 109.3 . . ?
H43A C43 H43B 107.9 . . ?
C44 C43 C42 111.8(3) . . ?
C44 C43 H43A 109.3 . . ?
C44 C43 H43B 109.3 . . ?
C43 C44 H44A 109.5 . . ?
C43 C44 H44B 109.5 . . ?
H44A C44 H44B 108.1 . . ?
C45 C44 C43 110.7(4) . . ?
C45 C44 H44A 109.5 . . ?
C45 C44 H44B 109.5 . . ?
C44 C45 H45A 109.4 . . ?
C44 C45 H45B 109.4 . . ?
C44 C45 C46 111.2(4) . . ?
H45A C45 H45B 108.0 . . ?
C46 C45 H45A 109.4 . . ?
C46 C45 H45B 109.4 . . ?
C41 C46 C45 110.7(4) . . ?
C41 C46 H46A 109.5 . . ?
C41 C46 H46B 109.5 . . ?
C45 C46 H46A 109.5 . . ?
C45 C46 H46B 109.5 . . ?
H46A C46 H46B 108.1 . . ?
N4 C47 H47 109.8 . . ?
N4 C47 C48 109.8(3) . . ?
N4 C47 C52 106.8(3) . . ?
C48 C47 H47 109.8 . . ?
C48 C47 C52 110.9(4) . . ?
C52 C47 H47 109.8 . . ?
C47 C48 H48A 109.1 . . ?
C47 C48 H48B 109.1 . . ?
C47 C48 C49 112.6(3) . . ?
H48A C48 H48B 107.8 . . ?
C49 C48 H48A 109.1 . . ?
C49 C48 H48B 109.1 . . ?
C48 C49 H49A 110.4 . . ?
C48 C49 H49B 110.4 . . ?
C48 C49 C50 106.5(5) . . ?
H49A C49 H49B 108.6 . . ?
C50 C49 H49A 110.4 . . ?
C50 C49 H49B 110.4 . . ?
C49 C50 H50A 108.7 . . ?
C49 C50 H50B 108.7 . . ?
H50A C50 H50B 107.6 . . ?
C51 C50 C49 114.4(5) . . ?
C51 C50 H50A 108.7 . . ?
C51 C50 H50B 108.7 . . ?
C50 C51 H51A 109.2 . . ?
C50 C51 H51B 109.2 . . ?
C50 C51 C52 112.3(5) . . ?
H51A C51 H51B 107.9 . . ?
C52 C51 H51A 109.2 . . ?
C52 C51 H51B 109.2 . . ?
C47 C52 C51 111.4(5) . . ?
C47 C52 H52A 109.4 . . ?
C47 C52 H52B 109.4 . . ?
C51 C52 H52A 109.4 . . ?
C51 C52 H52B 109.4 . . ?
H52A C52 H52B 108.0 . . ?
N5 C53 H53 108.5 . . ?
N5 C53 C54 110.9(3) . . ?
N5 C53 C58 110.3(3) . . ?
C54 C53 H53 108.5 . . ?
C58 C53 H53 108.5 . . ?
C58 C53 C54 109.9(3) . . ?
C53 C54 H54A 109.1 . . ?
C53 C54 H54B 109.1 . . ?
H54A C54 H54B 107.9 . . ?
C55 C54 C53 112.4(3) . . ?
C55 C54 H54A 109.1 . . ?
C55 C54 H54B 109.1 . . ?
C54 C55 H55A 109.4 . . ?
C54 C55 H55B 109.4 . . ?
C54 C55 C56 111.1(4) . . ?
H55A C55 H55B 108.0 . . ?
C56 C55 H55A 109.4 . . ?
C56 C55 H55B 109.4 . . ?
C55 C56 H56A 109.8 . . ?
C55 C56 H56B 109.8 . . ?
H56A C56 H56B 108.2 . . ?
C57 C56 C55 109.4(4) . . ?
C57 C56 H56A 109.8 . . ?
C57 C56 H56B 109.8 . . ?
C56 C57 H57A 109.5 . . ?
C56 C57 H57B 109.5 . . ?
C56 C57 C58 110.9(4) . . ?
H57A C57 H57B 108.0 . . ?
C58 C57 H57A 109.5 . . ?
C58 C57 H57B 109.5 . . ?
C53 C58 C57 112.2(3) . . ?
C53 C58 H58A 109.2 . . ?
C53 C58 H58B 109.2 . . ?
C57 C58 H58A 109.2 . . ?
C57 C58 H58B 109.2 . . ?
H58A C58 H58B 107.9 . . ?
C64A C64A H64A 109.4 2_576 . ?
C64A C64A H64B 109.4 2_576 . ?
C64A C64A C65A 111.1(9) 2_576 . ?
H64A C64A H64B 108.0 . . ?
C65A C64A H64A 109.4 . . ?
C65A C64A H64B 109.4 . . ?
C64A C65A H65A 111.3 . . ?
C64A C65A H65B 111.3 . . ?
C64A C65A C66A 102.2(8) . . ?
H65A C65A H65B 109.2 . . ?
C66A C65A H65A 111.3 . . ?
C66A C65A H65B 111.3 . . ?
C65A C66A H66A 109.5 . . ?
C65A C66A H66B 109.5 . . ?
C65A C66A H66C 109.5 . . ?
H66A C66A H66B 109.5 . . ?
H66A C66A H66C 109.5 . . ?
H66B C66A H66C 109.5 . . ?
C64 C64 H64C 109.5 2_576 . ?
C64 C64 H64D 109.5 2_576 . ?
C64 C64 C65 110.9(5) 2_576 . ?
H64C C64 H64D 108.1 . . ?
C65 C64 H64C 109.5 . . ?
C65 C64 H64D 109.5 . . ?
C64 C65 H65C 109.4 . . ?
C64 C65 H65D 109.4 . . ?
C64 C65 C66 111.2(5) . . ?
H65C C65 H65D 108.0 . . ?
C66 C65 H65C 109.4 . . ?
C66 C65 H65D 109.4 . . ?
C65 C66 H66D 109.5 . . ?
C65 C66 H66E 109.5 . . ?
C65 C66 H66F 109.5 . . ?
H66D C66 H66E 109.5 . . ?
H66D C66 H66F 109.5 . . ?
H66E C66 H66F 109.5 . . ?

loop_
_geom_torsion_atom_site_label_1
_geom_torsion_atom_site_label_2
_geom_torsion_atom_site_label_3
_geom_torsion_atom_site_label_4
_geom_torsion
_geom_torsion_site_symmetry_1
_geom_torsion_site_symmetry_2
_geom_torsion_site_symmetry_3
_geom_torsion_site_symmetry_4
_geom_torsion_publ_flag
N1 C2 C3 C4 -18.9(3) . . . . ?
N1 C6 C7 C8 179.93(15) . . . . ?
N1 C6 C7 C12 3.7(4) . . . . ?
N1 C6 C7 C12A 0.9(7) . . . . ?
N1 C6 C11 C10 179.33(14) . . . . ?
N1 C6 C11 C17 2.6(3) . . . . ?
N1 C6 C11 C17A -13.5(9) . . . . ?
N2 C22 C23 C24 179.93(17) . . . . ?
N2 C22 C23 C28 -1.7(3) . . . . ?
N2 C22 C27 C26 178.91(15) . . . . ?
N2 C22 C27 C33 1.3(2) . . . . ?
C1 C2 C3 C4 162.95(16) . . . . ?
C2 N1 C6 C7 91.71(17) . . . . ?
C2 N1 C6 C11 -89.75(17) . . . . ?
C2 C3 C4 N2 18.5(3) . . . . ?
C2 C3 C4 C5 -161.73(16) . . . . ?
C4 N2 C22 C23 -96.49(18) . . . . ?
C4 N2 C22 C27 85.46(19) . . . . ?
C6 N1 C2 C1 -11.2(2) . . . . ?
C6 N1 C2 C3 170.80(13) . . . . ?
C6 C7 C8 C9 0.3(3) . . . . ?
C6 C7 C12 C13 88.2(6) . . . . ?
C6 C7 C12 C15 -147.9(5) . . . . ?
C6 C7 C12A C13A 106.4(10) . . . . ?
C6 C7 C12A C15A -129.8(12) . . . . ?
C6 C11 C17 C18 97.6(3) . . . . ?
C6 C11 C17 C20 -138.3(3) . . . . ?
C6 C11 C17A C18A 93(2) . . . . ?
C6 C11 C17A C20A -132.5(19) . . . . ?
C7 C6 C11 C10 -2.1(2) . . . . ?
C7 C6 C11 C17 -178.8(2) . . . . ?
C7 C6 C11 C17A 165.0(9) . . . . ?
C7 C8 C9 C10 -1.2(3) . . . . ?
C7 C12 C13 C14 66.8(6) . . . . ?
C7 C12 C15 C16 67.1(10) . . . . ?
C7 C12A C13A C14A -61.9(13) . . . . ?
C7 C12A C15A C16A 52(2) . . . . ?
C8 C7 C12 C13 -88.0(6) . . . . ?
C8 C7 C12 C15 36.0(7) . . . . ?
C8 C7 C12A C13A -72.6(11) . . . . ?
C8 C7 C12A C15A 51.2(14) . . . . ?
C8 C9 C10 C11 0.5(3) . . . . ?
C9 C10 C11 C6 1.2(3) . . . . ?
C9 C10 C11 C17 177.9(2) . . . . ?
C9 C10 C11 C17A -166.4(10) . . . . ?
C10 C11 C17 C18 -79.0(4) . . . . ?
C10 C11 C17 C20 45.1(3) . . . . ?
C10 C11 C17A C18A -100(2) . . . . ?
C10 C11 C17A C20A 35(2) . . . . ?
C11 C6 C7 C8 1.4(2) . . . . ?
C11 C6 C7 C12 -174.8(3) . . . . ?
C11 C6 C7 C12A -177.6(6) . . . . ?
C11 C17 C18 C19 -168.2(3) . . . . ?
C11 C17 C20 C21 54.6(5) . . . . ?
C11 C17A C18A C19A 54(3) . . . . ?
C11 C17A C20A C21A 52(4) . . . . ?
C22 N2 C4 C3 -169.31(15) . . . . ?
C22 N2 C4 C5 11.0(2) . . . . ?
C22 C23 C24 C25 2.0(3) . . . . ?
C22 C23 C28 C29 -91.4(2) . . . . ?
C22 C23 C28 C31 142.11(19) . . . . ?
C22 C27 C33 C34 83.56(19) . . . . ?
C22 C27 C33 C36 -149.53(16) . . . . ?
C22 C27 C33 C34A 151.0(4) . . . . ?
C22 C27 C33 C36A -91.4(4) . . . . ?
C23 C22 C27 C26 0.9(2) . . . . ?
C23 C22 C27 C33 -176.71(16) . . . . ?
C23 C24 C25 C26 -0.8(3) . . . . ?
C23 C28 C29 C30 -65.0(2) . . . . ?
C23 C28 C31 C32 -60.2(3) . . . . ?
C24 C23 C28 C29 86.9(2) . . . . ?
C24 C23 C28 C31 -39.5(3) . . . . ?
C24 C25 C26 C27 -0.5(3) . . . . ?
C25 C26 C27 C22 0.4(3) . . . . ?
C25 C26 C27 C33 177.99(17) . . . . ?
C26 C27 C33 C34 -93.9(2) . . . . ?
C26 C27 C33 C36 33.0(2) . . . . ?
C26 C27 C33 C34A -26.5(5) . . . . ?
C26 C27 C33 C36A 91.1(4) . . . . ?
C27 C22 C23 C24 -2.1(3) . . . . ?
C27 C22 C23 C28 176.33(17) . . . . ?
C27 C33 C34 C35 60.1(4) . . . . ?
C27 C33 C36 C37 62.2(2) . . . . ?
C27 C33 C34A C35A -60.4(9) . . . . ?
C27 C33 C36A C37 -61.2(6) . . . . ?
C28 C23 C24 C25 -176.4(2) . . . . ?
C29 C28 C31 C32 173.49(18) . . . . ?
C31 C28 C29 C30 63.3(3) . . . . ?
C12 C7 C8 C9 176.4(3) . . . . ?
C13 C12 C15 C16 -167.5(8) . . . . ?
C15 C12 C13 C14 -58.9(8) . . . . ?
C18 C17 C20 C21 178.6(3) . . . . ?
C20 C17 C18 C19 67.4(4) . . . . ?
C34 C33 C36 C37 -174.56(18) . . . . ?
C36 C33 C34 C35 -66.6(4) . . . . ?
C12A C7 C8 C9 179.4(6) . . . . ?
C13A C12A C15A C16A 174.7(15) . . . . ?
C15A C12A C13A C14A 167.8(12) . . . . ?
C18A C17A C20A C21A -174(3) . . . . ?
C20A C17A C18A C19A -83(3) . . . . ?
C34A C33 C36A C37 70.9(6) . . . . ?
C36A C33 C34A C35A 174.8(9) . . . . ?
O1 C59 C60 C61 61.4(15) . . . . ?
C59 O1 C63 C62 61.9(14) . . . . ?
C59 C60 C61 C62 -55.5(18) . . . . ?
C60 C61 C62 C63 56.0(17) . . . . ?
C61 C62 C63 O1 -56.8(13) . . . . ?
C63 O1 C59 C60 -67.0(15) . . . . ?
O1A C59A C60A C61A 61(2) . . . . ?
C59A O1A C63A C62A 53(2) . . . . ?
C59A C60A C61A C62A -61(2) . . . . ?
C60A C61A C62A C63A 60.1(18) . . . . ?
C61A C62A C63A O1A -61(2) . . . . ?
C63A O1A C59A C60A -52(3) . . . . ?
Ca1 N1 C2 C1 152.62(12) . . . . ?
Ca1 N1 C2 C3 -25.40(18) . . . . ?
Ca1 N1 C6 C7 -69.15(18) . . . . ?
Ca1 N1 C6 C11 109.39(14) . . . . ?
Ca1 N2 C4 C3 25.67(19) . . . . ?
Ca1 N2 C4 C5 -154.06(11) . . . . ?
Ca1 N2 C22 C23 65.4(2) . . . . ?
Ca1 N2 C22 C27 -112.61(15) . . . . ?
Ca1 N3 C38 C39 6.8(9) . . . . ?
Ca1 N3 C38 C40 -175.2(7) . . . . ?
Ca1 N3 C41 C42 -123.5(3) . . . . ?
Ca1 N3 C41 C46 109.3(3) . . . . ?
Ca2 N4 C40 C38 -165.2(13) . . . . ?
Ca2 N4 C40 C39 2.0(5) . . . . ?
Ca2 N4 C47 C48 66.8(5) . . . . ?
Ca2 N4 C47 C52 -53.5(6) . . . . ?
Ca2 N5 C39 C38 169.6(12) . . . . ?
Ca2 N5 C39 C40 -3.7(7) . . . . ?
Ca2 N5 C53 C54 -57.2(7) . . . . ?
Ca2 N5 C53 C58 64.8(7) . . . . ?
N3 C38 C39 N5 4.2(13) . . . . ?
N3 C38 C39 C40 178.9(9) . . . . ?
N3 C38 C40 N4 -9(2) . . . . ?
N3 C38 C40 C39 -178.8(10) . . . . ?
N3 C41 C42 C43 175.7(3) . . . . ?
N3 C41 C46 C45 -175.0(3) . . . . ?
N4 C47 C48 C49 -175.7(4) . . . . ?
N4 C47 C52 C51 173.2(5) . . . . ?
N5 C39 C40 N4 1.5(10) . . . . ?
N5 C39 C40 C38 177.7(6) . . . . ?
N5 C53 C54 C55 69.1(4) . . . . ?
N5 C53 C58 C57 -69.6(4) . . . . ?
C38 N3 C41 C42 56.8(5) . . . . ?
C38 N3 C41 C46 -70.3(4) . . . . ?
C38 C39 C40 N4 -176.2(5) . . . . ?
C39 N5 C53 C54 110.9(4) . . . . ?
C39 N5 C53 C58 -127.1(4) . . . . ?
C39 C38 C40 N4 169.6(14) . . . . ?
C40 N4 C47 C48 -109.1(3) . . . . ?
C40 N4 C47 C52 130.6(4) . . . . ?
C40 C38 C39 N5 -174.7(14) . . . . ?
C41 N3 C38 C39 -173.7(5) . . . . ?
C41 N3 C38 C40 4.3(12) . . . . ?
C41 C42 C43 C44 55.1(5) . . . . ?
C42 C41 C46 C45 55.7(4) . . . . ?
C42 C43 C44 C45 -55.2(5) . . . . ?
C43 C44 C45 C46 56.5(6) . . . . ?
C44 C45 C46 C41 -57.4(5) . . . . ?
C46 C41 C42 C43 -55.0(4) . . . . ?
C47 N4 C40 C38 12.7(15) . . . . ?
C47 N4 C40 C39 179.9(4) . . . . ?
C47 C48 C49 C50 55.9(6) . . . . ?
C48 C47 C52 C51 53.7(7) . . . . ?
C48 C49 C50 C51 -55.3(7) . . . . ?
C49 C50 C51 C52 54.9(8) . . . . ?
C50 C51 C52 C47 -52.7(8) . . . . ?
C52 C47 C48 C49 -57.9(6) . . . . ?
C53 N5 C39 C38 -5.4(14) . . . . ?
C53 N5 C39 C40 -178.7(5) . . . . ?
C53 C54 C55 C56 56.7(5) . . . . ?
C54 C53 C58 C57 53.0(4) . . . . ?
C54 C55 C56 C57 -58.2(6) . . . . ?
C55 C56 C57 C58 58.0(6) . . . . ?
C56 C57 C58 C53 -56.7(5) . . . . ?
C58 C53 C54 C55 -53.2(4) . . . . ?
C64A C64A C65A C66A -174.3(11) 2_576 . . . ?
C64 C64 C65 C66 176.4(6) 2_576 . . . ?

_shelx_res_file                  
;
TITL hasj210609a_a.res in P-1
    hasj210609a.res
    created by SHELXL-2018/3 at 15:03:15 on 20-Aug-2021
REM Old TITL hasj210609a in P1
REM SHELXT solution in P-1
REM R1 0.364, Rweak 0.061, Alpha 0.086, Orientation as input
REM Formula found by SHELXT: C53 N7 C34A Ca
CELL 1.54184 12.6865 13.1676 16.5859 82.572 88.483 63.757
ZERR 1 0.0004 0.0005 0.0006 0.003 0.003 0.003
LATT 1
SFAC C H Ca N O
UNIT 106 171 2 7 1
EQIV $1 1-X,1-Y,2-Z
EQIV $2 -X,2-Y,1-Z
SIMU 0.02 0.04 4 C64A > C66
SIMU 0.02 0.04 4 O1 > C61 C63 C47 > C52
SADI C57 C56 C55 C54 C56 C55 C54 C53 C58 C53 C58 C57
SIMU 0.02 0.04 4 C12 > C16 C12A > C16A
SADI C12A C7 C12 C7
SADI C15A C12A C15 C12 C12A C13A C13 C12
SADI C14 C13 C14A C13A C15A C16A C16 C15
SADI C66A C65A C65 C66
RIGU 0.002 0.002 C64A C65A C66A
SADI C60A C61A C60 C61 C62 C61 C62A C61A
SADI O1A C63A O1 C63 O1 C59 O1A C59A
SADI C60A C59A C60 C59 C63 C62 C63A C62A
SIMU 0.02 0.04 4 O1 > C63A
SADI C65 C64 C65A C64A C64A C64A_$2 C64 C64_$2
SIMU 0.02 0.04 4 C17 > C21 C17A > C21A
SADI C19A C18A C19 C18 C21 C20 C20A C21A
SADI C17 C11 C17A C11
SADI C18 C17 C18A C17A C20 C17 C20A C17A
SADI Ca1 O1 Ca1 O1A

L.S. 10 0 0
PLAN  17
SIZE 0.088 0.209 0.4
TEMP -173.1(2)
CONF
FREE Ca2 C39
FREE Ca2 C40
FREE Ca2 C3_$1
FREE Ca1 C14A
FREE Ca1 C41
FREE Ca1 C4
FREE Ca1 C2
BIND -3 -1
BIND -2 -1
BOND $H
list 4
MORE -1
fmap 2 53
acta
REM <olex2.extras>
REM <HklSrc "%.\\hasj210609a.hkl">
REM </olex2.extras>

WGHT    0.077300    0.835700
FVAR       5.86621   0.66211   0.44447   0.78966   0.55878   0.84651
N1    4    0.592680    0.252863    0.745473    11.00000    0.02762    0.03126 =
         0.02509   -0.00813   -0.00004   -0.00851
N2    4    0.359807    0.488579    0.706570    11.00000    0.02553    0.04509 =
         0.02363   -0.00352   -0.00070   -0.00656
C1    1    0.740367    0.250173    0.643666    11.00000    0.03237    0.04655 =
         0.04134   -0.00518    0.00879   -0.00822
AFIX 137
H1A   2    0.791684    0.283685    0.657604    11.00000   -1.50000
H1B   2    0.727871    0.261664    0.584476    11.00000   -1.50000
H1C   2    0.777342    0.168202    0.663275    11.00000   -1.50000
AFIX   0
C2    1    0.622744    0.307543    0.683457    11.00000    0.02634    0.03883 =
         0.02574   -0.00863    0.00050   -0.01088
C3    1    0.554019    0.422403    0.649334    11.00000    0.02889    0.04059 =
         0.02593   -0.00367    0.00328   -0.01367
H3    2    0.597227    0.448158    0.612035    11.00000    0.03401
C4    1    0.433141    0.499728    0.652030    11.00000    0.03008    0.03747 =
         0.02369   -0.00584   -0.00201   -0.01163
C5    1    0.390082    0.601352    0.586038    11.00000    0.03582    0.04098 =
         0.03704    0.00062   -0.00114   -0.01274
AFIX 137
H5A   2    0.329643    0.599231    0.551640    11.00000   -1.50000
H5B   2    0.456078    0.598495    0.552744    11.00000   -1.50000
H5C   2    0.356661    0.672090    0.611026    11.00000   -1.50000
AFIX   0
C6    1    0.663277    0.131966    0.765227    11.00000    0.03092    0.03193 =
         0.02862   -0.00775    0.00398   -0.00811
C7    1    0.758449    0.088463    0.822369    11.00000    0.03501    0.03923 =
         0.03717   -0.00897   -0.00214   -0.00599
C8    1    0.823897   -0.029564    0.839295    11.00000    0.04040    0.04290 =
         0.04360   -0.00418   -0.00546   -0.00142
AFIX  43
H8    2    0.887941   -0.059904    0.877823    11.00000   -1.20000
AFIX   0
C9    1    0.797816   -0.103215    0.801420    11.00000    0.04647    0.03286 =
         0.04655   -0.00435    0.00518   -0.00395
AFIX  43
H9    2    0.844503   -0.183367    0.813047    11.00000   -1.20000
AFIX   0
C10   1    0.703989   -0.060291    0.746745    11.00000    0.04834    0.03518 =
         0.04452   -0.01089    0.00543   -0.01380
AFIX  43
H10   2    0.686233   -0.111699    0.721202    11.00000   -1.20000
AFIX   0
C11   1    0.634150    0.056989    0.727830    11.00000    0.03875    0.03420 =
         0.03380   -0.00885    0.00320   -0.01188
C22   1    0.236238    0.563408    0.692091    11.00000    0.02680    0.05089 =
         0.02484   -0.00028   -0.00060   -0.00755
C23   1    0.182308    0.664634    0.728696    11.00000    0.03136    0.06143 =
         0.03161   -0.01033   -0.00301   -0.00251
C24   1    0.062410    0.734578    0.712863    11.00000    0.03424    0.06689 =
         0.04144   -0.01743   -0.00436    0.00101
AFIX  43
H24   2    0.025610    0.804136    0.735699    11.00000   -1.20000
AFIX   0
C25   1   -0.003657    0.704685    0.664728    11.00000    0.02771    0.07385 =
         0.04061   -0.01182   -0.00414   -0.00099
AFIX  43
H25   2   -0.085321    0.752881    0.655159    11.00000   -1.20000
AFIX   0
C26   1    0.049405    0.604511    0.630565    11.00000    0.03119    0.06689 =
         0.03639   -0.00571   -0.00338   -0.01466
AFIX  43
H26   2    0.003268    0.584153    0.597829    11.00000   -1.20000
AFIX   0
C27   1    0.169618    0.532196    0.643019    11.00000    0.02916    0.05284 =
         0.02923    0.00031    0.00188   -0.01330
C28   1    0.250868    0.696659    0.785975    11.00000    0.03335    0.06760 =
         0.04437   -0.02225   -0.00781    0.00139
AFIX  13
H28   2    0.335385    0.657309    0.771827    11.00000   -1.20000
AFIX   0
C29   1    0.242732    0.649871    0.874713    11.00000    0.03622    0.07459 =
         0.04237   -0.02188   -0.00971    0.00432
AFIX  23
H29A  2    0.271885    0.566103    0.878432    11.00000   -1.20000
H29B  2    0.295935    0.664122    0.909295    11.00000   -1.20000
AFIX   0
C30   1    0.120255    0.700116    0.909381    11.00000    0.04086    0.08847 =
         0.03963   -0.02065   -0.00650    0.00565
AFIX 137
H30A  2    0.068614    0.679104    0.879718    11.00000   -1.50000
H30B  2    0.088401    0.783496    0.903623    11.00000   -1.50000
H30C  2    0.125027    0.670045    0.967088    11.00000   -1.50000
AFIX   0
C31   1    0.217410    0.824899    0.777346    11.00000    0.04828    0.07079 =
         0.06678   -0.02741   -0.01143   -0.00647
AFIX  23
H31A  2    0.133514    0.866618    0.790062    11.00000   -1.20000
H31B  2    0.264387    0.838021    0.817913    11.00000   -1.20000
AFIX   0
C32   1    0.236327    0.873359    0.694564    11.00000    0.07439    0.07746 =
         0.07953   -0.01753   -0.01794   -0.02549
AFIX 137
H32A  2    0.189517    0.861589    0.653933    11.00000   -1.50000
H32B  2    0.319800    0.834894    0.682279    11.00000   -1.50000
H32C  2    0.212048    0.955315    0.693290    11.00000   -1.50000
AFIX   0
C33   1    0.226060    0.420456    0.607380    11.00000    0.03075    0.04800 =
         0.05089   -0.00172    0.00205   -0.01884
PART 1
AFIX  13
H33   2    0.309983    0.403622    0.597683    41.00000   -1.20000
AFIX  13
PART 2
H33A  2    0.294608    0.367148    0.644234   -41.00000   -1.20000
AFIX   0
PART 0
C37   1    0.181917    0.511798    0.459451    11.00000    0.05473    0.08344 =
         0.04393   -0.01861    0.00405   -0.03866
PART 1
AFIX 137
H37A  2    0.143778    0.510920    0.409103    41.00000   -1.50000
H37B  2    0.265169    0.491098    0.450311    41.00000   -1.50000
H37C  2    0.143570    0.588461    0.475929    41.00000   -1.50000
AFIX 137
PART 2
H37D  2    0.212127    0.521183    0.405417   -41.00000   -1.50000
H37E  2    0.144021    0.585956    0.479826   -41.00000   -1.50000
H37F  2    0.124427    0.481514    0.455806   -41.00000   -1.50000
AFIX   0
PART 1
C12   1    0.782284    0.171690    0.867944    21.00000    0.03580    0.04628 =
         0.05215   -0.02173   -0.02078    0.00210
AFIX  13
H12   2    0.754835    0.245778    0.831290    21.00000   -1.20000
AFIX   0
C13   1    0.713652    0.195617    0.945682    21.00000    0.04448    0.05873 =
         0.05039   -0.02787   -0.01733    0.00665
AFIX  23
H13A  2    0.722530    0.257911    0.967693    21.00000   -1.20000
H13B  2    0.629220    0.223372    0.931648    21.00000   -1.20000
AFIX   0
C14   1    0.750031    0.094946    1.011650    21.00000    0.07731    0.08054 =
         0.03815   -0.01343   -0.01602    0.00494
AFIX 137
H14A  2    0.745200    0.031232    0.990044    21.00000   -1.50000
H14B  2    0.697490    0.116565    1.057323    21.00000   -1.50000
H14C  2    0.831024    0.071675    1.030417    21.00000   -1.50000
AFIX   0
C15   1    0.912415    0.130268    0.887889    21.00000    0.05011    0.05349 =
         0.06435   -0.01953   -0.01916   -0.00364
AFIX  23
H15A  2    0.921840    0.180564    0.923651    21.00000   -1.20000
H15B  2    0.944904    0.051973    0.917673    21.00000   -1.20000
AFIX   0
C16   1    0.977872    0.130238    0.813993    21.00000    0.05748    0.06866 =
         0.08389   -0.01868   -0.01475    0.00376
AFIX 137
H16A  2    0.971419    0.077923    0.779609    21.00000   -1.50000
H16B  2    1.060780    0.105215    0.828663    21.00000   -1.50000
H16C  2    0.945293    0.207556    0.784178    21.00000   -1.50000
AFIX   0
C17   1    0.533793    0.101045    0.664939    61.00000    0.04300    0.03609 =
         0.03713   -0.00827   -0.00210   -0.01789
AFIX  13
H17   2    0.480658    0.182230    0.671766    61.00000   -1.20000
AFIX   0
C18   1    0.580098    0.099319    0.578528    61.00000    0.05117    0.05970 =
         0.04028   -0.01233    0.00068   -0.02449
AFIX  23
H18A  2    0.636550    0.132743    0.575285    61.00000   -1.20000
H18B  2    0.623577    0.018896    0.568225    61.00000   -1.20000
AFIX   0
C19   1    0.485016    0.163980    0.511710    61.00000    0.07368    0.07669 =
         0.04091   -0.00936   -0.00692   -0.03685
AFIX 137
H19A  2    0.521695    0.161215    0.458774    61.00000   -1.50000
H19B  2    0.440895    0.243693    0.521429    61.00000   -1.50000
H19C  2    0.431369    0.128576    0.511999    61.00000   -1.50000
AFIX   0
C20   1    0.461073    0.033060    0.677682    61.00000    0.05258    0.04654 =
         0.05368   -0.01013   -0.00197   -0.02463
AFIX  23
H20A  2    0.393654    0.067882    0.637992    61.00000   -1.20000
H20B  2    0.510519   -0.045991    0.666264    61.00000   -1.20000
AFIX   0
C21   1    0.414281    0.028716    0.763830    61.00000    0.05466    0.06207 =
         0.06135    0.00261    0.00261   -0.03412
AFIX 137
H21A  2    0.364667   -0.011253    0.766625    61.00000   -1.50000
H21B  2    0.367800    0.106661    0.776604    61.00000   -1.50000
H21C  2    0.480532   -0.012032    0.803202    61.00000   -1.50000
AFIX   0
C34   1    0.226310    0.326426    0.673250    41.00000    0.03833    0.04794 =
         0.08363    0.01085    0.00528   -0.01850
AFIX  23
H34A  2    0.265427    0.252269    0.651681    41.00000   -1.20000
H34B  2    0.274347    0.322286    0.720754    41.00000   -1.20000
AFIX   0
C35   1    0.105338    0.341879    0.702638    41.00000    0.04701    0.08497 =
         0.11544    0.03922    0.00727   -0.02787
AFIX 137
H35A  2    0.058353    0.341005    0.657008    41.00000   -1.50000
H35B  2    0.065263    0.415027    0.724195    41.00000   -1.50000
H35C  2    0.114966    0.279494    0.745522    41.00000   -1.50000
AFIX   0
C36   1    0.171221    0.424719    0.527438    41.00000    0.03511    0.05032 =
         0.05631   -0.02004    0.00519   -0.02346
AFIX  23
H36A  2    0.086935    0.444749    0.534858    41.00000   -1.20000
H36B  2    0.209090    0.347803    0.509867    41.00000   -1.20000
AFIX   0
PART 2
C12A  1    0.798030    0.156292    0.869686   -21.00000    0.04241    0.04165 =
         0.07036    0.00747   -0.01957   -0.00915
AFIX  13
H12A  2    0.751754    0.238545    0.847399   -21.00000   -1.20000
AFIX   0
C13A  1    0.760249    0.141513    0.959810   -21.00000    0.07658    0.03521 =
         0.06795   -0.01094   -0.04373   -0.00334
AFIX  23
H13C  2    0.798827    0.059279    0.981332   -21.00000   -1.20000
H13D  2    0.789960    0.181253    0.993062   -21.00000   -1.20000
AFIX   0
C14A  1    0.631313    0.185494    0.970411   -21.00000    0.10049    0.03446 =
         0.03560   -0.00660   -0.01714   -0.01108
AFIX 137
H14D  2    0.597817    0.159286    0.929714   -21.00000   -1.50000
H14E  2    0.594396    0.269175    0.963443   -21.00000   -1.50000
H14F  2    0.616829    0.156980    1.025057   -21.00000   -1.50000
AFIX   0
C15A  1    0.926784    0.132004    0.870846   -21.00000    0.02577    0.05645 =
         0.07169    0.00529   -0.01062   -0.01631
AFIX  23
H15C  2    0.933942    0.189840    0.899967   -21.00000   -1.20000
H15D  2    0.971325    0.056838    0.903839   -21.00000   -1.20000
AFIX   0
C16A  1    0.985909    0.130477    0.793080   -21.00000    0.03296    0.04579 =
         0.08503   -0.01318    0.02417   -0.02471
AFIX 137
H16D  2    0.951214    0.207327    0.762485   -21.00000   -1.50000
H16E  2    0.975978    0.077357    0.761268   -21.00000   -1.50000
H16F  2    1.069881    0.105729    0.803739   -21.00000   -1.50000
AFIX   0
C17A  1    0.516022    0.098100    0.681935   -61.00000    0.07386    0.04760 =
         0.03077   -0.01458   -0.00554   -0.02015
AFIX  13
H17A  2    0.465111    0.172089    0.702470   -61.00000   -1.20000
AFIX   0
C18A  1    0.522610    0.132461    0.591446   -61.00000    0.08127    0.06598 =
         0.06134   -0.00562   -0.00570   -0.02859
AFIX  23
H18C  2    0.536136    0.201543    0.583555   -61.00000   -1.20000
H18D  2    0.446721    0.151477    0.563818   -61.00000   -1.20000
AFIX   0
C19A  1    0.622036    0.036103    0.552909   -61.00000    0.11177    0.06138 =
         0.05519   -0.02101    0.00180   -0.02297
AFIX 137
H19D  2    0.621585    0.059308    0.494296   -61.00000   -1.50000
H19E  2    0.610142   -0.033081    0.562147   -61.00000   -1.50000
H19F  2    0.697793    0.020628    0.577704   -61.00000   -1.50000
AFIX   0
C20A  1    0.447501    0.027870    0.700341   -61.00000    0.06186    0.05606 =
         0.04644   -0.01032   -0.00697   -0.02516
AFIX  23
H20C  2    0.490597   -0.044344    0.676823   -61.00000   -1.20000
H20D  2    0.370856    0.069994    0.670201   -61.00000   -1.20000
AFIX   0
C21A  1    0.422224   -0.003618    0.788551   -61.00000    0.09324    0.08863 =
         0.05442   -0.00239    0.01202   -0.02276
AFIX 137
H21D  2    0.417272   -0.076358    0.793711   -61.00000   -1.50000
H21E  2    0.347508    0.056311    0.803601   -61.00000   -1.50000
H21F  2    0.485736   -0.010932    0.824720   -61.00000   -1.50000
AFIX   0
C34A  1    0.153197    0.346412    0.586250   -41.00000    0.04670    0.06997 =
         0.06227    0.00511   -0.00894   -0.03396
AFIX  23
H34C  2    0.087953    0.393622    0.546201   -41.00000   -1.20000
H34D  2    0.206927    0.276753    0.562951   -41.00000   -1.20000
AFIX   0
C35A  1    0.105068    0.314200    0.665508   -41.00000    0.07726    0.08615 =
         0.02115   -0.00493   -0.00813   -0.06071
AFIX 137
H35D  2    0.071092    0.262547    0.656410   -41.00000   -1.50000
H35E  2    0.044192    0.383362    0.684211   -41.00000   -1.50000
H35F  2    0.168974    0.275980    0.706863   -41.00000   -1.50000
AFIX   0
C36A  1    0.278746    0.432673    0.514873   -41.00000    0.04082    0.06493 =
         0.04895   -0.02011    0.00290   -0.02794
AFIX  23
H36C  2    0.338536    0.461419    0.517404   -41.00000   -1.20000
H36D  2    0.316497    0.357085    0.495236   -41.00000   -1.20000
AFIX   0
PART -3
O1    5    0.319874    0.312542    0.879805    50.50000    0.05807    0.06897 =
         0.05034   -0.00474    0.01289   -0.04663
C59   1    0.338290    0.201072    0.919905    50.50000    0.08064    0.08349 =
         0.07418   -0.00675    0.00439   -0.05018
AFIX  23
H59A  2    0.295671    0.171494    0.887929    50.50000   -1.20000
H59B  2    0.423121    0.148333    0.919642    50.50000   -1.20000
AFIX   0
C60   1    0.300336    0.199679    1.002942    50.50000    0.07474    0.09610 =
         0.06185   -0.01289   -0.00281   -0.03981
AFIX  23
H60A  2    0.340102    0.229670    1.037076    50.50000   -1.20000
H60B  2    0.315271    0.121660    1.027409    50.50000   -1.20000
AFIX   0
C61   1    0.166548    0.279913    0.992281    50.50000    0.06542    0.09406 =
         0.06405   -0.00073    0.00731   -0.04340
AFIX  23
H61A  2    0.129295    0.243371    0.962166    50.50000   -1.20000
H61B  2    0.132287    0.288002    1.046768    50.50000   -1.20000
AFIX   0
C62   1    0.135554    0.399261    0.947340    50.50000    0.06924    0.10879 =
         0.05593   -0.00097    0.01472   -0.04872
AFIX  23
H62A  2    0.049228    0.443684    0.939401    50.50000   -1.20000
H62B  2    0.164864    0.440794    0.979128    50.50000   -1.20000
AFIX   0
C63   1    0.190786    0.384487    0.869627    50.50000    0.05263    0.09250 =
         0.05960   -0.00247    0.01077   -0.04898
AFIX  23
H63A  2    0.175137    0.460180    0.839814    50.50000   -1.20000
H63B  2    0.156281    0.348181    0.836874    50.50000   -1.20000
AFIX   0
PART -2
O1A   5    0.335295    0.307292    0.893125   -50.50000    0.06493    0.07555 =
         0.04566    0.00497    0.00862   -0.03350
C59A  1    0.363426    0.211999    0.957691   -50.50000    0.06734    0.09041 =
         0.04840    0.00598    0.01082   -0.04953
AFIX  23
H59C  2    0.390004    0.140138    0.933430   -50.50000   -1.20000
H59D  2    0.428514    0.205380    0.992947   -50.50000   -1.20000
AFIX   0
C60A  1    0.261542    0.228120    1.006580   -50.50000    0.07347    0.08785 =
         0.05567   -0.00414    0.00589   -0.05383
AFIX  23
H60C  2    0.237180    0.299187    1.031533   -50.50000   -1.20000
H60D  2    0.285177    0.163928    1.051302   -50.50000   -1.20000
AFIX   0
C61A  1    0.157779    0.235228    0.960904   -50.50000    0.06119    0.09360 =
         0.05762   -0.00883    0.00219   -0.04719
AFIX  23
H61C  2    0.090655    0.247032    0.996611   -50.50000   -1.20000
H61D  2    0.177867    0.166357    0.934032   -50.50000   -1.20000
AFIX   0
C62A  1    0.133102    0.338854    0.900096   -50.50000    0.06999    0.09611 =
         0.07486    0.00617    0.00271   -0.04225
AFIX  23
H62C  2    0.063286    0.355199    0.865838   -50.50000   -1.20000
H62D  2    0.113759    0.405216    0.929715   -50.50000   -1.20000
AFIX   0
C63A  1    0.231318    0.326484    0.847154   -50.50000    0.07147    0.09340 =
         0.06577    0.01792   -0.00637   -0.04627
AFIX  23
H63C  2    0.249753    0.261512    0.816217   -50.50000   -1.20000
H63D  2    0.207825    0.396469    0.807572   -50.50000   -1.20000
AFIX   0
PART -1
CA1   3    0.461059    0.379936    0.829141    10.50000    0.02506    0.03061 =
         0.02063   -0.00563    0.00086   -0.01030
CA2   3    0.511173    0.592201    1.178609    10.50000    0.02516    0.02756 =
         0.02180   -0.00567    0.00048   -0.01043
N3    4    0.538584    0.478995    0.892445    10.50000    0.02968    0.03148 =
         0.02369   -0.00285    0.00516   -0.01412
N4    4    0.593015    0.634988    1.059023    10.50000    0.03250    0.03336 =
         0.02667   -0.00819    0.00305   -0.01577
N5    4    0.429764    0.496266    1.109933    10.50000    0.02974    0.03782 =
         0.02268   -0.00427    0.00561   -0.01827
C38   1    0.527900    0.516188    0.965851    10.50000    0.02439    0.03438 =
         0.02602   -0.00380   -0.00249   -0.00756
C39   1    0.482841    0.517083    1.043662    10.50000    0.02375    0.03742 =
         0.02303   -0.00508   -0.00226   -0.00820
C40   1    0.551552    0.576644    1.021358    10.50000    0.02596    0.02878 =
         0.02621   -0.00434    0.00172   -0.00879
C41   1    0.617155    0.506773    0.836825    10.50000    0.03419    0.03827 =
         0.02710   -0.00681    0.00398   -0.01697
AFIX  13
H41   2    0.623900    0.466157    0.788587    10.50000   -1.20000
AFIX   0
C42   1    0.742698    0.462626    0.871651    10.50000    0.03248    0.03645 =
         0.04025   -0.01067    0.00542   -0.01459
AFIX  23
H42A  2    0.740554    0.500127    0.920109    10.50000   -1.20000
H42B  2    0.775135    0.379416    0.889272    10.50000   -1.20000
AFIX   0
C43   1    0.822984    0.485370    0.810059    10.50000    0.04004    0.06556 =
         0.04938   -0.01948    0.01489   -0.02691
AFIX  23
H43A  2    0.901260    0.460242    0.836297    10.50000   -1.20000
H43B  2    0.833194    0.440074    0.764734    10.50000   -1.20000
AFIX   0
C44   1    0.773999    0.610915    0.776390    10.50000    0.06126    0.07185 =
         0.05308   -0.01347    0.02178   -0.04768
AFIX  23
H44A  2    0.772538    0.655520    0.820455    10.50000   -1.20000
H44B  2    0.825656    0.621621    0.733786    10.50000   -1.20000
AFIX   0
C45   1    0.650582    0.654400    0.740563    10.50000    0.06419    0.05850 =
         0.04110    0.00606    0.00710   -0.03807
AFIX  23
H45A  2    0.653276    0.614735    0.693194    10.50000   -1.20000
H45B  2    0.618963    0.737123    0.721262    10.50000   -1.20000
AFIX   0
C46   1    0.568580    0.634194    0.803814    10.50000    0.04074    0.04017 =
         0.03696    0.00148    0.00247   -0.01974
AFIX  23
H46A  2    0.560927    0.678606    0.849283    10.50000   -1.20000
H46B  2    0.489455    0.661130    0.778393    10.50000   -1.20000
AFIX   0
C47   1    0.663123    0.687924    1.019486    10.50000    0.03762    0.04001 =
         0.03077   -0.01056    0.00632   -0.02145
AFIX  13
H47   2    0.660275    0.687385    0.959355    10.50000   -1.20000
AFIX   0
C48   1    0.789611    0.623218    1.051954    10.50000    0.03428    0.05371 =
         0.06516    0.00442   -0.00434   -0.02587
AFIX  23
H48A  2    0.822935    0.544344    1.037959    10.50000   -1.20000
H48B  2    0.790758    0.618536    1.112004    10.50000   -1.20000
AFIX   0
C49   1    0.868121    0.680643    1.017028    10.50000    0.04055    0.06327 =
         0.07055    0.00589   -0.00405   -0.03088
AFIX  23
H49A  2    0.874207    0.679725    0.957470    10.50000   -1.20000
H49B  2    0.948186    0.639607    1.042467    10.50000   -1.20000
AFIX   0
C50   1    0.807103    0.807069    1.037316    10.50000    0.07546    0.07444 =
         0.06431    0.00111   -0.00470   -0.05217
AFIX  23
H50A  2    0.810192    0.805570    1.097059    10.50000   -1.20000
H50B  2    0.852525    0.847524    1.013189    10.50000   -1.20000
AFIX   0
C51   1    0.684876    0.871705    1.007978    10.50000    0.08097    0.04695 =
         0.08458   -0.02075    0.01899   -0.04166
AFIX  23
H51A  2    0.682094    0.882875    0.947748    10.50000   -1.20000
H51B  2    0.651702    0.947998    1.026524    10.50000   -1.20000
AFIX   0
C52   1    0.608615    0.810863    1.038526    10.50000    0.05709    0.03687 =
         0.06676   -0.01742    0.01359   -0.02376
AFIX  23
H52A  2    0.600296    0.811090    1.098029    10.50000   -1.20000
H52B  2    0.529129    0.853161    1.012306    10.50000   -1.20000
AFIX   0
C53   1    0.368723    0.425358    1.103770    10.50000    0.03913    0.05043 =
         0.02784   -0.01002    0.00599   -0.02639
AFIX  13
H53   2    0.367405    0.412886    1.045671    10.50000   -1.20000
AFIX   0
C54   1    0.433111    0.308274    1.155933    10.50000    0.04713    0.03879 =
         0.04664   -0.01465    0.01178   -0.02190
AFIX  23
H54A  2    0.399006    0.257426    1.142967    10.50000   -1.20000
H54B  2    0.517005    0.273377    1.141902    10.50000   -1.20000
AFIX   0
C55   1    0.424454    0.317067    1.246629    10.50000    0.04986    0.03952 =
         0.03972   -0.00182    0.00403   -0.02048
AFIX  23
H55A  2    0.465231    0.361737    1.260800    10.50000   -1.20000
H55B  2    0.464115    0.239636    1.277519    10.50000   -1.20000
AFIX   0
C56   1    0.296144    0.374621    1.270805    10.50000    0.05203    0.05286 =
         0.04225   -0.00645    0.01294   -0.03040
AFIX  23
H56A  2    0.256079    0.327957    1.259715    10.50000   -1.20000
H56B  2    0.292491    0.381011    1.329739    10.50000   -1.20000
AFIX   0
C57   1    0.234579    0.493147    1.222276    10.50000    0.03684    0.04632 =
         0.04307   -0.01135    0.01043   -0.01896
AFIX  23
H57A  2    0.271952    0.540921    1.236116    10.50000   -1.20000
H57B  2    0.151101    0.529871    1.237120    10.50000   -1.20000
AFIX   0
C58   1    0.241581    0.486049    1.130444    10.50000    0.03405    0.05081 =
         0.04155    0.00001   -0.00273   -0.02403
AFIX  23
H58A  2    0.197588    0.444425    1.116069    10.50000   -1.20000
H58B  2    0.203650    0.564224    1.100512    10.50000   -1.20000
AFIX   0

PART 1
C64A  1   -0.049737    0.985119    0.504682    31.00000    0.07796    0.07030 =
         0.07106   -0.00235   -0.00963   -0.01415
AFIX  23
H64A  2   -0.123764    1.053434    0.486464    31.00000   -1.20000
H64B  2   -0.056112    0.960482    0.562830    31.00000   -1.20000
AFIX   0
C65A  1   -0.033404    0.890724    0.455710    31.00000    0.07362    0.07030 =
         0.07808   -0.01053   -0.00508   -0.02278
AFIX  23
H65A  2    0.034050    0.818072    0.477382    31.00000   -1.20000
H65B  2   -0.021474    0.910839    0.397717    31.00000   -1.20000
AFIX   0
C66A  1   -0.149435    0.882958    0.466814    31.00000    0.09077    0.12341 =
         0.15858   -0.01260    0.02665   -0.04639
AFIX 137
H66A  2   -0.150224    0.825439    0.435101    31.00000   -1.50000
H66B  2   -0.214771    0.957327    0.447975    31.00000   -1.50000
H66C  2   -0.157882    0.861118    0.524504    31.00000   -1.50000
AFIX   0

PART 2
C64   1   -0.006647    0.950960    0.484046   -31.00000    0.04713    0.05548 =
         0.06539   -0.01705   -0.00349   -0.01937
AFIX  23
H64C  2    0.057704    0.877153    0.507539   -31.00000   -1.20000
H64D  2   -0.000447    0.957894    0.424153   -31.00000   -1.20000
AFIX   0
C65   1   -0.125800    0.952886    0.506639   -31.00000    0.04333    0.06925 =
         0.07334   -0.00149   -0.00620   -0.02964
AFIX  23
H65C  2   -0.189918    1.028551    0.486162   -31.00000   -1.20000
H65D  2   -0.129882    0.941146    0.566596   -31.00000   -1.20000
AFIX   0
C66   1   -0.143569    0.857380    0.469526   -31.00000    0.07685    0.05523 =
         0.10476   -0.00256   -0.03563   -0.03754
AFIX 137
H66D  2   -0.136882    0.867358    0.410334   -31.00000   -1.50000
H66E  2   -0.221649    0.863085    0.482521   -31.00000   -1.50000
H66F  2   -0.083256    0.782137    0.492579   -31.00000   -1.50000
AFIX   0
HKLF 4


REM  hasj210609a_a.res in P-1
REM wR2 = 0.1425, GooF = S = 1.022, Restrained GooF = 0.991 for all data
REM R1 = 0.0494 for 8359 Fo > 4sig(Fo) and 0.0553 for all 9517 data
REM 891 parameters refined using 1132 restraints

END

WGHT      0.0772      0.8352

REM Highest difference peak  0.338,  deepest hole -0.277,  1-sigma level  0.038
Q1    1   0.9975  0.1773  0.8576  11.00000  0.05    0.34
Q2    1   0.2204  0.5967  0.8807  11.00000  0.05    0.33
Q3    1   0.0979  0.6378  0.9145  11.00000  0.05    0.33
Q4    1   0.4984  0.6050  1.1065  11.00000  0.05    0.29
Q5    1   0.1924  0.7742  0.7965  11.00000  0.05    0.25
Q6    1   0.4151  0.1127  0.7171  11.00000  0.05    0.25
Q7    1   0.2203  0.6556  0.8010  11.00000  0.05    0.25
Q8    1  -0.0674  0.9861  0.5862  11.00000  0.05    0.23
Q9    1   0.0436  0.6828  0.7122  11.00000  0.05    0.20
Q10   1   0.3041  0.6597  0.5895  11.00000  0.05    0.19
Q11   1   0.2349  0.6756  0.8370  11.00000  0.05    0.19
Q12   1   0.3508  0.3175  0.4804  11.00000  0.05    0.19
Q13   1   0.1983  0.5337  0.6776  11.00000  0.05    0.19
Q14   1   0.6498  0.0949  0.7478  11.00000  0.05    0.18
Q15   1   0.5583  0.0144  0.6007  11.00000  0.05    0.18
Q16   1   0.4917  0.4576  0.6618  11.00000  0.05    0.18
Q17   1   0.1948  0.6001  0.7254  11.00000  0.05    0.18
;
_shelx_res_checksum              16811
_olex2_date_sample_data_collection 2021-06-09
_olex2_submission_special_instructions 'No special instructions were received'
_oxdiff_exptl_absorpt_empirical_details 
;
Empirical correction (ABSPACK) includes:
- Absorption correction using spherical harmonics
- Frame scaling
;
_oxdiff_exptl_absorpt_empirical_full_max 1.460
_oxdiff_exptl_absorpt_empirical_full_min 0.760
_chemical_properties_physical    Moisture-sensitive
####################################################################### 
# 
# This file contains crystal structure data downloaded from the 
# Cambridge Structural Database (CSD) hosted by the Cambridge 
# Crystallographic Data Centre (CCDC).
# 
# Full information about CCDC data access policies and citation 
# guidelines are available at http://www.ccdc.cam.ac.uk/access/V1 
# 
# Audit and citation data items may have been added by the CCDC. 
# Please retain this information to preserve the provenance of 
# this file and to allow appropriate attribution of the data. 
# 
#######################################################################

data_hasj220207a
_database_code_depnum_ccdc_archive 'CCDC 2428668'
loop_
_audit_author_name
_audit_author_address
'Jens Langer'
;FAU Erlangen
Germany
;
_audit_update_record             
;
2025-03-04 deposited with the CCDC.	2025-05-27 downloaded from the CCDC.
;
_audit_creation_date             2025-03-04
_audit_creation_method           
;
Olex2 1.5
(compiled 2025.02.27 svn.r83f5de26 for OlexSys, GUI svn.r7172)
;
_shelx_SHELXL_version_number     2019/2
_chemical_name_common            ?
_chemical_name_systematic        ?
_chemical_formula_moiety         'C79 H123 Ca N5, 0.5[C6H14]'
_chemical_formula_sum            'C82 H130 Ca N5'
_chemical_formula_weight         1225.98
_chemical_melting_point          ?
_chemical_oxdiff_formula         C82CaH130N5
loop_
_atom_type_symbol
_atom_type_description
_atom_type_scat_dispersion_real
_atom_type_scat_dispersion_imag
_atom_type_scat_source
C C 0.0181 0.0091 'International Tables Vol C Tables 4.2.6.8 and 6.1.1.4'
Ca Ca 0.3641 1.2855 'International Tables Vol C Tables 4.2.6.8 and 6.1.1.4'
H H 0.0000 0.0000 'International Tables Vol C Tables 4.2.6.8 and 6.1.1.4'
N N 0.0311 0.0180 'International Tables Vol C Tables 4.2.6.8 and 6.1.1.4'

_shelx_space_group_comment       
;
The symmetry employed for this shelxl refinement is uniquely defined
by the following loop, which should always be used as a source of
symmetry information in preference to the above space-group names.
They are only intended as comments.
;
_space_group_crystal_system      triclinic
_space_group_IT_number           2
_space_group_name_H-M_alt        'P -1'
_space_group_name_Hall           '-P 1'
loop_
_space_group_symop_operation_xyz
'x, y, z'
'-x, -y, -z'

_cell_length_a                   13.5980(4)
_cell_length_b                   14.8279(5)
_cell_length_c                   21.9613(7)
_cell_angle_alpha                75.108(3)
_cell_angle_beta                 77.232(3)
_cell_angle_gamma                64.237(3)
_cell_volume                     3823.5(2)
_cell_formula_units_Z            2
_cell_measurement_reflns_used    11422
_cell_measurement_temperature    100.0(5)
_cell_measurement_theta_max      72.2990
_cell_measurement_theta_min      3.3250
_shelx_estimated_absorpt_T_max   0.921
_shelx_estimated_absorpt_T_min   0.861
_exptl_absorpt_coefficient_mu    1.026
_exptl_absorpt_correction_T_max  1.000
_exptl_absorpt_correction_T_min  0.841
_exptl_absorpt_correction_type   gaussian
_exptl_absorpt_process_details   
;
CrysAlisPro 1.171.40.84a (Rigaku Oxford Diffraction, 2020)
Numerical absorption correction based on gaussian integration over
a multifaceted crystal model
Empirical absorption correction using spherical harmonics,
implemented in SCALE3 ABSPACK scaling algorithm.
;
_exptl_absorpt_special_details   ?
_exptl_crystal_colour            'clear light yellow'
_exptl_crystal_colour_lustre     clear
_exptl_crystal_colour_modifier   light
_exptl_crystal_colour_primary    yellow
_exptl_crystal_density_diffrn    1.065
_exptl_crystal_density_meas      ?
_exptl_crystal_density_method    ?
_exptl_crystal_description       block
_exptl_crystal_F_000             1354
loop_
_exptl_crystal_face_index_h
_exptl_crystal_face_index_k
_exptl_crystal_face_index_l
_exptl_crystal_face_perp_dist
1 1 2 0.0701
0 -8 1 0.0464
2 2 1 0.0607
-2 -2 -1 0.0685
-7 -2 6 0.0478
7 8 6 0.0593
-2 1 1 0.0357
1 -1 -1 0.0634
0 -1 -1 0.0761
-7 2 1 0.0332
-2 7 -2 0.0346
2 8 -5 0.0305
4 10 2 0.0449
-5 -7 -12 0.0728
5 4 -9 0.0443
6 -2 5 0.0406
1 -2 0 0.0445
2 -5 9 0.0423

_exptl_crystal_size_max          0.15
_exptl_crystal_size_mid          0.111
_exptl_crystal_size_min          0.082
loop_
_exptl_oxdiff_crystal_face_indexfrac_h
_exptl_oxdiff_crystal_face_indexfrac_k
_exptl_oxdiff_crystal_face_indexfrac_l
_exptl_oxdiff_crystal_face_x
_exptl_oxdiff_crystal_face_y
_exptl_oxdiff_crystal_face_z
1.0000 1.0000 2.0000 0.0026 0.0689 -0.1537
-0.2122 -8.4047 1.3901 -0.0647 0.8244 0.5622
2.0000 2.0000 1.0000 0.1501 0.0058 -0.2086
-2.0000 -2.0000 -1.0000 -0.1501 -0.0058 0.2086
-6.8039 -1.5296 6.3559 -0.9968 -0.0791 0.0092
7.2324 8.2334 5.9875 0.4252 0.0327 -0.9045
-2.0000 1.0000 1.0000 -0.2552 -0.1958 -0.0730
1.0000 -1.0000 -1.0000 0.1532 0.1222 0.0889
-0.0000 -1.0000 -1.0000 0.0512 0.0487 0.1049
-7.0070 1.8260 0.8063 -0.7592 -0.6493 -0.0463
-1.9398 7.1899 -2.0899 -0.1176 -0.9010 -0.4176
1.9992 7.7209 -5.2432 0.4351 -0.7992 -0.4147
3.9238 9.5494 1.9625 0.2782 -0.5099 -0.8140
-4.6416 -6.8484 -12.0464 0.1278 -0.2371 0.9630
4.6948 4.0937 -8.9677 0.9004 -0.4287 -0.0741
6.3581 -2.4271 4.7064 0.4284 0.8999 -0.0815
1.0000 -2.0000 -0.0000 0.1078 0.2589 0.1280
2.2424 -4.6485 8.7993 -0.1828 0.9831 0.0091

_exptl_transmission_factor_max   ?
_exptl_transmission_factor_min   ?
_diffrn_reflns_av_R_equivalents  0.0349
_diffrn_reflns_av_unetI/netI     0.0508
_diffrn_reflns_Laue_measured_fraction_full 0.995
_diffrn_reflns_Laue_measured_fraction_max 0.965
_diffrn_reflns_limit_h_max       14
_diffrn_reflns_limit_h_min       -16
_diffrn_reflns_limit_k_max       12
_diffrn_reflns_limit_k_min       -18
_diffrn_reflns_limit_l_max       22
_diffrn_reflns_limit_l_min       -26
_diffrn_reflns_number            25197
_diffrn_reflns_point_group_measured_fraction_full 0.995
_diffrn_reflns_point_group_measured_fraction_max 0.965
_diffrn_reflns_theta_full        67.684
_diffrn_reflns_theta_max         72.459
_diffrn_reflns_theta_min         3.367
_diffrn_ambient_environment      N~2~
_diffrn_ambient_temperature      100.0(5)
_diffrn_detector                 'CCD plate'
_diffrn_detector_area_resol_mean 5.2903
_diffrn_detector_type            AtlasS2
_diffrn_measured_fraction_theta_full 0.995
_diffrn_measured_fraction_theta_max 0.965
_diffrn_measurement_details      
;
List of Runs (angles in degrees, time in seconds):

  # Type    Start    End  Width  t~exp~   \w     \q     \k     \f   Frames
#--------------------------------------------------------------------------
  1  \w    -64.00  31.00   1.00    5.00    --  -40.61  38.00 -90.00   95
  2  \w   -114.00 -16.00   1.00    5.00    --  -40.61 -38.00  90.00   98
  3  \w     57.00  97.00   1.00    5.00    --   40.61-125.00 -90.00   40
  4  \w    -31.00  69.00   1.00    5.00    --   40.61 -57.00 -30.00  100
  5  \w     79.00 109.00   1.00   20.00    --  104.57-111.00-120.00   30
  6  \w     32.00 108.00   1.00   20.00    --  104.57 -61.00   0.00   76
  7  \w     29.00 153.00   1.00   20.00    --  104.57 -15.00 -30.00  124
  8  \w    121.00 149.00   1.00   20.00    --  104.57  77.00 -60.00   28
  9  \w     38.00 133.00   1.00   20.00    --  104.57 -30.00 120.00   95
 10  \w     39.00 109.00   1.00   20.00    --  104.57-111.00 150.00   70
 11  \w     28.00  95.00   1.00   20.00    --  104.57-111.00 -60.00   67
 12  \w     35.00 122.00   1.00   20.00    --  104.57 -61.00 120.00   87
 13  \w     49.00 109.00   1.00   20.00    --  104.57-111.00   0.00   60
 14  \w     30.00 131.00   1.00   20.00    --  104.57 -30.00-120.00  101
;
_diffrn_measurement_device       'four-circle diffractometer'
_diffrn_measurement_device_type  'SuperNova, Dual, Cu at home/near, AtlasS2'
_diffrn_measurement_method       '\w scans'
_diffrn_orient_matrix_type       
'CrysAlisPro convention (1999,Acta A55,543-557)'
_diffrn_orient_matrix_UB_11      0.1020376000
_diffrn_orient_matrix_UB_12      -0.0028647000
_diffrn_orient_matrix_UB_13      -0.0482942000
_diffrn_orient_matrix_UB_21      0.0735754000
_diffrn_orient_matrix_UB_22      -0.0926701000
_diffrn_orient_matrix_UB_23      0.0440195000
_diffrn_orient_matrix_UB_31      -0.0159205000
_diffrn_orient_matrix_UB_32      -0.0719372000
_diffrn_orient_matrix_UB_33      -0.0329130000
_diffrn_radiation_monochromator  mirror
_diffrn_radiation_probe          x-ray
_diffrn_radiation_type           'Cu K\a'
_diffrn_radiation_wavelength     1.54184
_diffrn_source                   'micro-focus sealed X-ray tube'
_diffrn_source_type              'SuperNova (Cu) X-ray Source'
_reflns_Friedel_coverage         0.000
_reflns_Friedel_fraction_full    .
_reflns_Friedel_fraction_max     .
_reflns_number_gt                12196
_reflns_number_total             14615
_reflns_special_details          
;
 Reflections were merged by SHELXL according to the crystal
 class for the calculation of statistics and refinement.
 
 Structure factors included contributions from the .fab file.
 
 _reflns_Friedel_fraction is defined as the number of unique
 Friedel pairs measured divided by the number that would be
 possible theoretically, ignoring centric projections and
 systematic absences.
;
_reflns_threshold_expression     'I > 2\s(I)'
_computing_cell_refinement       'CrysAlisPro 1.171.40.84a (Rigaku OD, 2020)'
_computing_data_collection       'CrysAlisPro 1.171.40.84a (Rigaku OD, 2020)'
_computing_data_reduction        'CrysAlisPro 1.171.40.84a (Rigaku OD, 2020)'
_computing_molecular_graphics    'Olex2 1.5 (Dolomanov et al., 2009)'
_computing_publication_material  'Olex2 1.5 (Dolomanov et al., 2009)'
_computing_structure_refinement  'SHELXL 2019/2 (Sheldrick, 2015)'
_computing_structure_solution    'SHELXT  (Sheldrick, 2015)'
_refine_diff_density_max         0.244
_refine_diff_density_min         -0.389
_refine_diff_density_rms         0.039
_refine_ls_extinction_coef       .
_refine_ls_extinction_method     none
_refine_ls_goodness_of_fit_ref   1.022
_refine_ls_hydrogen_treatment    constr
_refine_ls_matrix_type           full
_refine_ls_number_parameters     838
_refine_ls_number_reflns         14615
_refine_ls_number_restraints     0
_refine_ls_R_factor_all          0.0509
_refine_ls_R_factor_gt           0.0406
_refine_ls_restrained_S_all      1.022
_refine_ls_shift/su_max          0.001
_refine_ls_shift/su_mean         0.000
_refine_ls_structure_factor_coef Fsqd
_refine_ls_weighting_details     
'w=1/[\s^2^(Fo^2^)+(0.0453P)^2^+0.2991P] where P=(Fo^2^+2Fc^2^)/3'
_refine_ls_weighting_scheme      calc
_refine_ls_wR_factor_gt          0.0955
_refine_ls_wR_factor_ref         0.1024
_refine_special_details          'solvent mask routine of Olex2'
_olex2_refinement_description    
;
1. Fixed Uiso
 At 1.2 times of:
  All C(H) groups, All C(H,H) groups
 At 1.5 times of:
  All C(H,H,H) groups
2. Others
 Sof(N5A)=Sof(C76A)=Sof(C77A)=Sof(H77d)=Sof(H77e)=Sof(H77f)=Sof(C78A)=
 Sof(H78d)=Sof(H78e)=Sof(H78f)=Sof(C79A)=Sof(H79d)=Sof(H79e)=Sof(H79f)=1-FVAR(1)
 Sof(N5)=Sof(C76)=Sof(C77)=Sof(H77a)=Sof(H77b)=Sof(H77c)=Sof(C78)=Sof(H78a)=
 Sof(H78b)=Sof(H78c)=Sof(C79)=Sof(H79a)=Sof(H79b)=Sof(H79c)=FVAR(1)
3.a Ternary CH refined with riding coordinates:
 C12(H12), C17(H17), C28(H28), C33(H33), C49(H49), C54(H54), C65(H65), C70(H70)
3.b Secondary CH2 refined with riding coordinates:
 C13(H13a,H13b), C15(H15a,H15b), C18(H18a,H18b), C20(H20a,H20b), C29(H29a,
 H29b), C31(H31a,H31b), C34(H34a,H34b), C36(H36a,H36b), C50(H50a,H50b),
 C52(H52a,H52b), C55(H55a,H55b), C57(H57a,H57b), C66(H66a,H66b), C68(H68a,H68b),
  C71(H71a,H71b), C73(H73a,H73b)
3.c Aromatic/amide H refined with riding coordinates:
 C3(H3), C8(H8), C9(H9), C10(H10), C24(H24), C25(H25), C26(H26), C40(H40),
 C45(H45), C46(H46), C47(H47), C61(H61), C62(H62), C63(H63)
3.d Idealised Me refined as rotating group:
 C1(H1a,H1b,H1c), C5(H5a,H5b,H5c), C14(H14a,H14b,H14c), C16(H16a,H16b,H16c),
 C19(H19a,H19b,H19c), C21(H21a,H21b,H21c), C30(H30a,H30b,H30c), C32(H32a,H32b,
 H32c), C35(H35a,H35b,H35c), C37(H37a,H37b,H37c), C38(H38a,H38b,H38c), C42(H42a,
 H42b,H42c), C51(H51a,H51b,H51c), C53(H53a,H53b,H53c), C56(H56a,H56b,H56c),
 C58(H58a,H58b,H58c), C67(H67a,H67b,H67c), C69(H69a,H69b,H69c), C72(H72a,H72b,
 H72c), C74(H74a,H74b,H74c), C77(H77a,H77b,H77c), C78(H78a,H78b,H78c), C79(H79a,
 H79b,H79c), C77A(H77d,H77e,H77f), C78A(H78d,H78e,H78f), C79A(H79d,H79e,H79f)
;
_atom_sites_solution_hydrogens   geom
_atom_sites_solution_primary     dual
_atom_sites_solution_secondary   ?
loop_
_atom_site_label
_atom_site_type_symbol
_atom_site_fract_x
_atom_site_fract_y
_atom_site_fract_z
_atom_site_U_iso_or_equiv
_atom_site_adp_type
_atom_site_occupancy
_atom_site_site_symmetry_order
_atom_site_calc_flag
_atom_site_refinement_flags_posn
_atom_site_refinement_flags_adp
_atom_site_refinement_flags_occupancy
_atom_site_disorder_assembly
_atom_site_disorder_group
Ca1 Ca 0.29984(2) 0.22759(2) 0.22770(2) 0.01701(7) Uani 1 1 d . . . . .
N1 N 0.23351(9) 0.37206(8) 0.27454(5) 0.0170(2) Uani 1 1 d . . . . .
N2 N 0.19615(9) 0.33636(8) 0.14478(5) 0.0166(2) Uani 1 1 d . . . . .
N3 N 0.34916(9) 0.05314(8) 0.26644(5) 0.0170(2) Uani 1 1 d . . . . .
N4 N 0.13810(9) -0.08930(9) 0.24395(6) 0.0203(2) Uani 1 1 d . . . . .
C1 C 0.19475(13) 0.55255(10) 0.26403(7) 0.0246(3) Uani 1 1 d . . . . .
H1A H 0.127134 0.568579 0.294098 0.037 Uiso 1 1 calc R U . . .
H1B H 0.187569 0.611250 0.229553 0.037 Uiso 1 1 calc R U . . .
H1C H 0.257188 0.536803 0.286052 0.037 Uiso 1 1 calc R U . . .
C2 C 0.21388(11) 0.46137(10) 0.23679(7) 0.0187(3) Uani 1 1 d . . . . .
C3 C 0.20734(11) 0.48260(10) 0.17064(6) 0.0193(3) Uani 1 1 d . . . . .
H3 H 0.214566 0.544262 0.149346 0.023 Uiso 1 1 calc R U . . .
C4 C 0.19231(10) 0.43098(10) 0.12997(6) 0.0175(2) Uani 1 1 d . . . . .
C5 C 0.16731(12) 0.49444(10) 0.06441(6) 0.0221(3) Uani 1 1 d . . . . .
H5A H 0.199623 0.449979 0.032738 0.033 Uiso 1 1 calc R U . . .
H5B H 0.198781 0.545554 0.054296 0.033 Uiso 1 1 calc R U . . .
H5C H 0.087427 0.528645 0.063993 0.033 Uiso 1 1 calc R U . . .
C6 C 0.23439(11) 0.36716(10) 0.34099(6) 0.0190(3) Uani 1 1 d . . . . .
C7 C 0.33554(12) 0.33962(10) 0.36334(7) 0.0213(3) Uani 1 1 d . . . . .
C8 C 0.33548(12) 0.33287(11) 0.42789(7) 0.0256(3) Uani 1 1 d . . . . .
H8 H 0.402724 0.314692 0.443475 0.031 Uiso 1 1 calc R U . . .
C9 C 0.23891(13) 0.35223(11) 0.46974(7) 0.0275(3) Uani 1 1 d . . . . .
H9 H 0.240279 0.347021 0.513598 0.033 Uiso 1 1 calc R U . . .
C10 C 0.14089(13) 0.37908(11) 0.44736(7) 0.0259(3) Uani 1 1 d . . . . .
H10 H 0.075228 0.391464 0.476349 0.031 Uiso 1 1 calc R U . . .
C11 C 0.13602(12) 0.38850(10) 0.38278(7) 0.0216(3) Uani 1 1 d . . . . .
C12 C 0.44255(11) 0.31589(11) 0.31828(7) 0.0230(3) Uani 1 1 d . . . . .
H12 H 0.422077 0.350839 0.274689 0.028 Uiso 1 1 calc R U . . .
C13 C 0.50173(12) 0.20062(11) 0.31691(7) 0.0255(3) Uani 1 1 d . . . . .
H13A H 0.448217 0.177384 0.309160 0.031 Uiso 1 1 calc R U . . .
H13B H 0.560704 0.190610 0.280455 0.031 Uiso 1 1 calc R U . . .
C14 C 0.55241(13) 0.13301(12) 0.37643(8) 0.0288(3) Uani 1 1 d . . . . .
H14A H 0.583796 0.061507 0.371732 0.043 Uiso 1 1 calc R U . . .
H14B H 0.495506 0.143235 0.413259 0.043 Uiso 1 1 calc R U . . .
H14C H 0.610591 0.150728 0.382646 0.043 Uiso 1 1 calc R U . . .
C15 C 0.52132(13) 0.35642(12) 0.33114(8) 0.0292(3) Uani 1 1 d . . . . .
H15A H 0.537840 0.328188 0.375496 0.035 Uiso 1 1 calc R U . . .
H15B H 0.591368 0.331722 0.302823 0.035 Uiso 1 1 calc R U . . .
C16 C 0.47550(15) 0.47224(13) 0.32092(10) 0.0398(4) Uani 1 1 d . . . . .
H16A H 0.456075 0.501017 0.277625 0.060 Uiso 1 1 calc R U . . .
H16B H 0.531225 0.493168 0.327105 0.060 Uiso 1 1 calc R U . . .
H16C H 0.409743 0.497034 0.351457 0.060 Uiso 1 1 calc R U . . .
C17 C 0.02422(12) 0.42351(11) 0.36087(7) 0.0232(3) Uani 1 1 d . . . . .
H17 H 0.033614 0.440551 0.313414 0.028 Uiso 1 1 calc R U . . .
C18 C -0.01721(13) 0.33746(12) 0.38080(8) 0.0293(3) Uani 1 1 d . . . . .
H18A H -0.009661 0.307818 0.426235 0.035 Uiso 1 1 calc R U . . .
H18B H -0.096301 0.366210 0.375796 0.035 Uiso 1 1 calc R U . . .
C19 C 0.04604(14) 0.25349(12) 0.34160(9) 0.0363(4) Uani 1 1 d . . . . .
H19A H 0.036753 0.282021 0.296726 0.055 Uiso 1 1 calc R U . . .
H19B H 0.017676 0.200032 0.356239 0.055 Uiso 1 1 calc R U . . .
H19C H 0.124341 0.224439 0.346638 0.055 Uiso 1 1 calc R U . . .
C20 C -0.06073(12) 0.52063(11) 0.38599(7) 0.0272(3) Uani 1 1 d . . . . .
H20A H -0.085164 0.501547 0.431535 0.033 Uiso 1 1 calc R U . . .
H20B H -0.024544 0.567342 0.382506 0.033 Uiso 1 1 calc R U . . .
C21 C -0.16116(13) 0.57656(12) 0.35042(8) 0.0318(3) Uani 1 1 d . . . . .
H21A H -0.137585 0.594440 0.305108 0.048 Uiso 1 1 calc R U . . .
H21B H -0.210095 0.638781 0.367098 0.048 Uiso 1 1 calc R U . . .
H21C H -0.200466 0.532484 0.356136 0.048 Uiso 1 1 calc R U . . .
C22 C 0.15203(11) 0.30890(10) 0.10204(6) 0.0173(2) Uani 1 1 d . . . . .
C23 C 0.03720(11) 0.34954(10) 0.10167(6) 0.0198(3) Uani 1 1 d . . . . .
C24 C -0.00475(12) 0.32626(11) 0.05772(7) 0.0234(3) Uani 1 1 d . . . . .
H24 H -0.082008 0.354719 0.056690 0.028 Uiso 1 1 calc R U . . .
C25 C 0.06396(12) 0.26285(11) 0.01595(7) 0.0245(3) Uani 1 1 d . . . . .
H25 H 0.034452 0.249548 -0.014507 0.029 Uiso 1 1 calc R U . . .
C26 C 0.17614(12) 0.21872(10) 0.01870(7) 0.0224(3) Uani 1 1 d . . . . .
H26 H 0.222937 0.173301 -0.009249 0.027 Uiso 1 1 calc R U . . .
C27 C 0.22249(11) 0.23943(10) 0.06176(6) 0.0191(3) Uani 1 1 d . . . . .
C28 C -0.04352(11) 0.41561(11) 0.14842(7) 0.0232(3) Uani 1 1 d . . . . .
H28 H -0.000199 0.426463 0.175106 0.028 Uiso 1 1 calc R U . . .
C29 C -0.11046(13) 0.35711(13) 0.19250(8) 0.0317(3) Uani 1 1 d . . . . .
H29A H -0.152042 0.344312 0.166301 0.038 Uiso 1 1 calc R U . . .
H29B H -0.058473 0.290121 0.212378 0.038 Uiso 1 1 calc R U . . .
C30 C -0.19097(14) 0.41116(16) 0.24479(8) 0.0420(4) Uani 1 1 d . . . . .
H30A H -0.248711 0.473501 0.225813 0.063 Uiso 1 1 calc R U . . .
H30B H -0.151747 0.428638 0.269308 0.063 Uiso 1 1 calc R U . . .
H30C H -0.224327 0.366150 0.272942 0.063 Uiso 1 1 calc R U . . .
C31 C -0.11838(12) 0.52108(12) 0.11466(7) 0.0290(3) Uani 1 1 d . . . . .
H31A H -0.085749 0.533005 0.069910 0.035 Uiso 1 1 calc R U . . .
H31B H -0.191126 0.521020 0.114594 0.035 Uiso 1 1 calc R U . . .
C32 C -0.13457(14) 0.60835(13) 0.14591(8) 0.0365(4) Uani 1 1 d . . . . .
H32A H -0.180972 0.673229 0.121897 0.055 Uiso 1 1 calc R U . . .
H32B H -0.062866 0.608858 0.146250 0.055 Uiso 1 1 calc R U . . .
H32C H -0.170245 0.598912 0.189614 0.055 Uiso 1 1 calc R U . . .
C33 C 0.34618(11) 0.18926(10) 0.06375(6) 0.0202(3) Uani 1 1 d . . . . .
H33 H 0.357280 0.177407 0.109119 0.024 Uiso 1 1 calc R U . . .
C34 C 0.40384(11) 0.25989(11) 0.02579(7) 0.0236(3) Uani 1 1 d . . . . .
H34A H 0.374121 0.321858 0.044730 0.028 Uiso 1 1 calc R U . . .
H34B H 0.483352 0.224621 0.030130 0.028 Uiso 1 1 calc R U . . .
C35 C 0.39030(12) 0.29189(12) -0.04472(7) 0.0279(3) Uani 1 1 d . . . . .
H35A H 0.426215 0.338762 -0.065110 0.042 Uiso 1 1 calc R U . . .
H35B H 0.311808 0.325983 -0.049642 0.042 Uiso 1 1 calc R U . . .
H35C H 0.424194 0.231487 -0.064672 0.042 Uiso 1 1 calc R U . . .
C36 C 0.40275(12) 0.08435(10) 0.04362(7) 0.0235(3) Uani 1 1 d . . . . .
H36A H 0.393610 0.093397 -0.001341 0.028 Uiso 1 1 calc R U . . .
H36B H 0.482561 0.057682 0.046203 0.028 Uiso 1 1 calc R U . . .
C37 C 0.35978(13) 0.00541(11) 0.08301(7) 0.0273(3) Uani 1 1 d . . . . .
H37A H 0.401095 -0.059115 0.067613 0.041 Uiso 1 1 calc R U . . .
H37B H 0.281574 0.029301 0.079163 0.041 Uiso 1 1 calc R U . . .
H37C H 0.368973 -0.004849 0.127636 0.041 Uiso 1 1 calc R U . . .
C38 C 0.18425(11) 0.09092(10) 0.22262(7) 0.0202(3) Uani 1 1 d . . . . .
H38A H 0.206853 0.139804 0.190105 0.030 Uiso 1 1 calc R U . . .
H38B H 0.125440 0.127160 0.253439 0.030 Uiso 1 1 calc R U . . .
H38C H 0.157363 0.055590 0.202503 0.030 Uiso 1 1 calc R U . . .
C39 C 0.28130(10) 0.01435(10) 0.25619(6) 0.0162(2) Uani 1 1 d . . . . .
C40 C 0.29656(11) -0.08654(10) 0.27499(6) 0.0186(3) Uani 1 1 d . . . . .
H40 H 0.359216 -0.129312 0.296367 0.022 Uiso 1 1 calc R U . . .
C41 C 0.23122(11) -0.13657(10) 0.26692(6) 0.0188(3) Uani 1 1 d . . . . .
C42 C 0.28314(12) -0.25102(10) 0.28796(8) 0.0253(3) Uani 1 1 d . . . . .
H42A H 0.233585 -0.280645 0.283819 0.038 Uiso 1 1 calc R U . . .
H42B H 0.296163 -0.267164 0.332399 0.038 Uiso 1 1 calc R U . . .
H42C H 0.353282 -0.279329 0.261296 0.038 Uiso 1 1 calc R U . . .
C43 C 0.43572(11) -0.01595(10) 0.30397(6) 0.0181(3) Uani 1 1 d . . . . .
C44 C 0.41137(11) -0.03925(10) 0.37077(7) 0.0198(3) Uani 1 1 d . . . . .
C45 C 0.49716(12) -0.10434(11) 0.40676(7) 0.0251(3) Uani 1 1 d . . . . .
H45 H 0.481311 -0.120611 0.451570 0.030 Uiso 1 1 calc R U . . .
C46 C 0.60481(12) -0.14561(11) 0.37843(8) 0.0280(3) Uani 1 1 d . . . . .
H46 H 0.662317 -0.188681 0.403688 0.034 Uiso 1 1 calc R U . . .
C47 C 0.62790(12) -0.12371(11) 0.31329(7) 0.0264(3) Uani 1 1 d . . . . .
H47 H 0.701842 -0.152042 0.294034 0.032 Uiso 1 1 calc R U . . .
C48 C 0.54458(11) -0.06052(10) 0.27484(7) 0.0209(3) Uani 1 1 d . . . . .
C49 C 0.29363(11) 0.00232(11) 0.40312(7) 0.0223(3) Uani 1 1 d . . . . .
H49 H 0.245490 0.031299 0.368462 0.027 Uiso 1 1 calc R U . . .
C50 C 0.26888(12) 0.09153(11) 0.43611(7) 0.0246(3) Uani 1 1 d . . . . .
H50A H 0.290863 0.142897 0.404805 0.029 Uiso 1 1 calc R U . . .
H50B H 0.188299 0.123904 0.448015 0.029 Uiso 1 1 calc R U . . .
C51 C 0.32443(13) 0.06516(12) 0.49506(7) 0.0295(3) Uani 1 1 d . . . . .
H51A H 0.404489 0.037804 0.483615 0.044 Uiso 1 1 calc R U . . .
H51B H 0.303992 0.014050 0.526644 0.044 Uiso 1 1 calc R U . . .
H51C H 0.300598 0.126651 0.512901 0.044 Uiso 1 1 calc R U . . .
C52 C 0.26261(14) -0.08305(13) 0.44653(8) 0.0320(3) Uani 1 1 d . . . . .
H52A H 0.289673 -0.141100 0.424146 0.038 Uiso 1 1 calc R U . . .
H52B H 0.300001 -0.107013 0.485076 0.038 Uiso 1 1 calc R U . . .
C53 C 0.13920(15) -0.04984(16) 0.46634(10) 0.0441(4) Uani 1 1 d . . . . .
H53A H 0.101292 -0.023502 0.428391 0.066 Uiso 1 1 calc R U . . .
H53B H 0.112852 0.003665 0.491723 0.066 Uiso 1 1 calc R U . . .
H53C H 0.124003 -0.108291 0.491663 0.066 Uiso 1 1 calc R U . . .
C54 C 0.57597(11) -0.04757(11) 0.20327(7) 0.0239(3) Uani 1 1 d . . . . .
H54 H 0.507655 -0.003628 0.182682 0.029 Uiso 1 1 calc R U . . .
C55 C 0.65621(13) 0.00592(13) 0.18234(8) 0.0305(3) Uani 1 1 d . . . . .
H55A H 0.621081 0.072053 0.196978 0.037 Uiso 1 1 calc R U . . .
H55B H 0.722854 -0.036173 0.203849 0.037 Uiso 1 1 calc R U . . .
C56 C 0.69145(15) 0.02519(16) 0.11096(9) 0.0418(4) Uani 1 1 d . . . . .
H56A H 0.626125 0.065442 0.088918 0.063 Uiso 1 1 calc R U . . .
H56B H 0.731963 -0.040073 0.096375 0.063 Uiso 1 1 calc R U . . .
H56C H 0.738921 0.062569 0.101721 0.063 Uiso 1 1 calc R U . . .
C57 C 0.62833(12) -0.15113(12) 0.18043(8) 0.0293(3) Uani 1 1 d . . . . .
H57A H 0.636088 -0.137618 0.133438 0.035 Uiso 1 1 calc R U . . .
H57B H 0.703271 -0.188900 0.193192 0.035 Uiso 1 1 calc R U . . .
C58 C 0.56530(13) -0.21903(12) 0.20536(8) 0.0319(3) Uani 1 1 d . . . . .
H58A H 0.602178 -0.280355 0.186284 0.048 Uiso 1 1 calc R U . . .
H58B H 0.490094 -0.182012 0.194233 0.048 Uiso 1 1 calc R U . . .
H58C H 0.562971 -0.238520 0.251640 0.048 Uiso 1 1 calc R U . . .
C59 C 0.07672(11) -0.14126(10) 0.23739(7) 0.0193(3) Uani 1 1 d . . . . .
C60 C 0.07846(12) -0.15811(11) 0.17642(7) 0.0229(3) Uani 1 1 d . . . . .
C61 C 0.01291(12) -0.20493(11) 0.16985(7) 0.0257(3) Uani 1 1 d . . . . .
H61 H 0.014667 -0.217827 0.129340 0.031 Uiso 1 1 calc R U . . .
C62 C -0.05457(12) -0.23302(11) 0.22090(8) 0.0259(3) Uani 1 1 d . . . . .
H62 H -0.097095 -0.266571 0.215751 0.031 Uiso 1 1 calc R U . . .
C63 C -0.05963(11) -0.21179(11) 0.27971(7) 0.0248(3) Uani 1 1 d . . . . .
H63 H -0.107695 -0.229412 0.314426 0.030 Uiso 1 1 calc R U . . .
C64 C 0.00410(11) -0.16523(11) 0.28914(7) 0.0224(3) Uani 1 1 d . . . . .
C65 C 0.14366(14) -0.11908(13) 0.11866(7) 0.0308(3) Uani 1 1 d . . . . .
H65 H 0.184332 -0.088618 0.133955 0.037 Uiso 1 1 calc R U . . .
C66 C 0.22896(16) -0.20230(16) 0.08294(8) 0.0424(4) Uani 1 1 d . . . . .
H66A H 0.191346 -0.238243 0.071102 0.051 Uiso 1 1 calc R U . . .
H66B H 0.260852 -0.169880 0.043164 0.051 Uiso 1 1 calc R U . . .
C67 C 0.32139(16) -0.27967(16) 0.12021(10) 0.0479(5) Uani 1 1 d . . . . .
H67A H 0.372398 -0.330577 0.094511 0.072 Uiso 1 1 calc R U . . .
H67B H 0.290905 -0.313363 0.159292 0.072 Uiso 1 1 calc R U . . .
H67C H 0.360790 -0.245219 0.131006 0.072 Uiso 1 1 calc R U . . .
C68 C 0.06632(17) -0.03418(15) 0.07340(9) 0.0439(4) Uani 1 1 d . . . . .
H68A H 0.111009 -0.008553 0.037097 0.053 Uiso 1 1 calc R U . . .
H68B H 0.027081 -0.063259 0.056423 0.053 Uiso 1 1 calc R U . . .
C69 C -0.01777(17) 0.05457(15) 0.10377(10) 0.0507(5) Uani 1 1 d . . . . .
H69A H -0.063179 0.106207 0.071955 0.076 Uiso 1 1 calc R U . . .
H69B H 0.020172 0.084356 0.120455 0.076 Uiso 1 1 calc R U . . .
H69C H -0.064764 0.030619 0.138568 0.076 Uiso 1 1 calc R U . . .
C70 C -0.01369(13) -0.13190(12) 0.35220(8) 0.0288(3) Uani 1 1 d . . . . .
H70 H 0.049204 -0.114605 0.353230 0.035 Uiso 1 1 calc R U . . .
C71 C -0.01782(15) -0.21376(14) 0.41088(8) 0.0359(4) Uani 1 1 d . . . . .
H71A H -0.037097 -0.183524 0.449396 0.043 Uiso 1 1 calc R U . . .
H71B H -0.077196 -0.234469 0.409342 0.043 Uiso 1 1 calc R U . . .
C72 C 0.08879(15) -0.30798(14) 0.41674(8) 0.0388(4) Uani 1 1 d . . . . .
H72A H 0.108884 -0.338541 0.378797 0.058 Uiso 1 1 calc R U . . .
H72B H 0.079046 -0.357261 0.454391 0.058 Uiso 1 1 calc R U . . .
H72C H 0.147350 -0.289013 0.420833 0.058 Uiso 1 1 calc R U . . .
C73 C -0.12008(15) -0.03457(14) 0.35591(9) 0.0404(4) Uani 1 1 d . . . . .
H73A H -0.182988 -0.050101 0.353890 0.048 Uiso 1 1 calc R U . . .
H73B H -0.131457 -0.015046 0.397584 0.048 Uiso 1 1 calc R U . . .
C74 C -0.12063(18) 0.05588(15) 0.30381(11) 0.0557(5) Uani 1 1 d . . . . .
H74A H -0.115250 0.039421 0.262419 0.084 Uiso 1 1 calc R U . . .
H74B H -0.057810 0.071214 0.304716 0.084 Uiso 1 1 calc R U . . .
H74C H -0.189184 0.115286 0.310737 0.084 Uiso 1 1 calc R U . . .
C75 C 0.46385(12) 0.27184(12) 0.16487(7) 0.0266(3) Uani 1 1 d . . . . .
N5 N 0.5168(6) 0.3173(5) 0.1348(3) 0.0216(11) Uani 0.502(3) 1 d . . P A 1
C76 C 0.5812(3) 0.3776(3) 0.10156(16) 0.0287(8) Uani 0.502(3) 1 d . . P A 1
C77 C 0.5805(8) 0.4396(7) 0.1478(4) 0.0386(16) Uani 0.502(3) 1 d . . P A 1
H77A H 0.504661 0.485530 0.160005 0.058 Uiso 0.502(3) 1 calc R U P A 1
H77B H 0.624236 0.479680 0.127264 0.058 Uiso 0.502(3) 1 calc R U P A 1
H77C H 0.612288 0.393320 0.185797 0.058 Uiso 0.502(3) 1 calc R U P A 1
C78 C 0.5239(4) 0.4456(3) 0.04391(18) 0.0491(11) Uani 0.502(3) 1 d . . P A 1
H78A H 0.525247 0.403183 0.015854 0.074 Uiso 0.502(3) 1 calc R U P A 1
H78B H 0.562274 0.489502 0.020871 0.074 Uiso 0.502(3) 1 calc R U P A 1
H78C H 0.447449 0.487926 0.057928 0.074 Uiso 0.502(3) 1 calc R U P A 1
C79 C 0.6973(3) 0.3035(4) 0.0832(3) 0.0475(11) Uani 0.502(3) 1 d . . P A 1
H79A H 0.729836 0.260042 0.121616 0.071 Uiso 0.502(3) 1 calc R U P A 1
H79B H 0.741904 0.341525 0.059788 0.071 Uiso 0.502(3) 1 calc R U P A 1
H79C H 0.695282 0.260979 0.056292 0.071 Uiso 0.502(3) 1 calc R U P A 1
N5A N 0.5393(7) 0.2912(6) 0.1475(4) 0.0260(12) Uani 0.498(3) 1 d . . P A 2
C76A C 0.6349(3) 0.3153(3) 0.12257(18) 0.0299(8) Uani 0.498(3) 1 d . . P A 2
C77A C 0.6023(8) 0.4240(7) 0.1303(4) 0.0411(17) Uani 0.498(3) 1 d . . P A 2
H77D H 0.539078 0.469816 0.107456 0.062 Uiso 0.498(3) 1 calc R U P A 2
H77E H 0.664283 0.443959 0.113025 0.062 Uiso 0.498(3) 1 calc R U P A 2
H77F H 0.582445 0.428291 0.175504 0.062 Uiso 0.498(3) 1 calc R U P A 2
C78A C 0.7266(3) 0.2382(3) 0.16233(18) 0.0361(8) Uani 0.498(3) 1 d . . P A 2
H78D H 0.706808 0.250146 0.206112 0.054 Uiso 0.498(3) 1 calc R U P A 2
H78E H 0.795631 0.246116 0.144266 0.054 Uiso 0.498(3) 1 calc R U P A 2
H78F H 0.735896 0.168916 0.162017 0.054 Uiso 0.498(3) 1 calc R U P A 2
C79A C 0.6673(4) 0.3044(3) 0.0536(2) 0.0434(10) Uani 0.498(3) 1 d . . P A 2
H79D H 0.685485 0.234137 0.050186 0.065 Uiso 0.498(3) 1 calc R U P A 2
H79E H 0.731564 0.321009 0.036426 0.065 Uiso 0.498(3) 1 calc R U P A 2
H79F H 0.605874 0.350956 0.029547 0.065 Uiso 0.498(3) 1 calc R U P A 2

loop_
_atom_site_aniso_label
_atom_site_aniso_U_11
_atom_site_aniso_U_22
_atom_site_aniso_U_33
_atom_site_aniso_U_23
_atom_site_aniso_U_13
_atom_site_aniso_U_12
Ca1 0.01963(13) 0.01503(12) 0.01617(13) -0.00468(10) -0.00396(10) -0.00496(10)
N1 0.0199(5) 0.0170(5) 0.0130(5) -0.0046(4) -0.0023(4) -0.0051(4)
N2 0.0169(5) 0.0179(5) 0.0149(5) -0.0046(4) -0.0020(4) -0.0059(4)
N3 0.0159(5) 0.0170(5) 0.0187(5) -0.0046(4) -0.0034(4) -0.0057(4)
N4 0.0203(6) 0.0211(5) 0.0222(6) -0.0036(5) -0.0035(5) -0.0106(5)
C1 0.0337(8) 0.0187(6) 0.0226(7) -0.0058(6) -0.0066(6) -0.0089(6)
C2 0.0171(6) 0.0184(6) 0.0205(7) -0.0066(5) -0.0024(5) -0.0053(5)
C3 0.0226(6) 0.0161(6) 0.0190(7) -0.0029(5) -0.0027(5) -0.0077(5)
C4 0.0163(6) 0.0185(6) 0.0157(6) -0.0035(5) -0.0014(5) -0.0053(5)
C5 0.0276(7) 0.0218(7) 0.0169(6) -0.0021(5) -0.0043(5) -0.0100(6)
C6 0.0256(7) 0.0156(6) 0.0147(6) -0.0041(5) -0.0042(5) -0.0056(5)
C7 0.0253(7) 0.0184(6) 0.0201(7) -0.0059(5) -0.0045(6) -0.0065(5)
C8 0.0276(7) 0.0256(7) 0.0223(7) -0.0067(6) -0.0078(6) -0.0061(6)
C9 0.0345(8) 0.0284(7) 0.0168(7) -0.0071(6) -0.0049(6) -0.0077(6)
C10 0.0296(7) 0.0266(7) 0.0175(7) -0.0075(6) 0.0016(6) -0.0080(6)
C11 0.0256(7) 0.0190(6) 0.0177(7) -0.0062(5) -0.0018(5) -0.0055(5)
C12 0.0233(7) 0.0250(7) 0.0202(7) -0.0061(6) -0.0046(6) -0.0074(6)
C13 0.0242(7) 0.0259(7) 0.0246(7) -0.0084(6) -0.0035(6) -0.0063(6)
C14 0.0280(7) 0.0261(7) 0.0291(8) -0.0053(6) -0.0068(6) -0.0063(6)
C15 0.0269(7) 0.0307(8) 0.0324(8) -0.0078(7) -0.0047(6) -0.0121(6)
C16 0.0412(9) 0.0318(9) 0.0529(11) -0.0096(8) -0.0087(8) -0.0183(7)
C17 0.0238(7) 0.0228(7) 0.0198(7) -0.0069(6) -0.0003(5) -0.0059(6)
C18 0.0300(8) 0.0274(7) 0.0310(8) -0.0073(7) -0.0055(6) -0.0100(6)
C19 0.0395(9) 0.0271(8) 0.0437(10) -0.0123(7) -0.0164(8) -0.0061(7)
C20 0.0258(7) 0.0261(7) 0.0267(7) -0.0104(6) -0.0013(6) -0.0055(6)
C21 0.0269(8) 0.0268(8) 0.0353(9) -0.0097(7) -0.0032(7) -0.0030(6)
C22 0.0212(6) 0.0167(6) 0.0141(6) -0.0014(5) -0.0039(5) -0.0076(5)
C23 0.0209(6) 0.0209(6) 0.0167(6) -0.0025(5) -0.0028(5) -0.0077(5)
C24 0.0202(7) 0.0268(7) 0.0236(7) -0.0018(6) -0.0064(6) -0.0097(6)
C25 0.0311(7) 0.0260(7) 0.0216(7) -0.0041(6) -0.0086(6) -0.0139(6)
C26 0.0276(7) 0.0218(7) 0.0194(7) -0.0072(6) -0.0038(6) -0.0092(6)
C27 0.0233(7) 0.0186(6) 0.0155(6) -0.0029(5) -0.0025(5) -0.0085(5)
C28 0.0169(6) 0.0295(7) 0.0196(7) -0.0061(6) -0.0035(5) -0.0044(6)
C29 0.0247(7) 0.0436(9) 0.0238(8) -0.0040(7) -0.0008(6) -0.0132(7)
C30 0.0298(8) 0.0618(12) 0.0289(9) -0.0099(9) 0.0043(7) -0.0163(8)
C31 0.0237(7) 0.0307(8) 0.0253(8) -0.0080(6) -0.0055(6) -0.0016(6)
C32 0.0370(9) 0.0313(8) 0.0316(9) -0.0127(7) -0.0028(7) -0.0019(7)
C33 0.0209(7) 0.0210(6) 0.0169(6) -0.0075(5) -0.0010(5) -0.0052(5)
C34 0.0210(7) 0.0256(7) 0.0249(7) -0.0098(6) -0.0013(6) -0.0077(6)
C35 0.0274(7) 0.0285(7) 0.0247(7) -0.0029(6) -0.0001(6) -0.0111(6)
C36 0.0238(7) 0.0215(7) 0.0220(7) -0.0091(6) 0.0006(6) -0.0049(6)
C37 0.0320(8) 0.0214(7) 0.0239(7) -0.0074(6) 0.0006(6) -0.0068(6)
C38 0.0202(6) 0.0178(6) 0.0223(7) -0.0030(5) -0.0065(5) -0.0059(5)
C39 0.0158(6) 0.0190(6) 0.0139(6) -0.0059(5) -0.0003(5) -0.0063(5)
C40 0.0178(6) 0.0191(6) 0.0192(6) -0.0049(5) -0.0035(5) -0.0062(5)
C41 0.0201(6) 0.0200(6) 0.0172(6) -0.0047(5) -0.0010(5) -0.0088(5)
C42 0.0252(7) 0.0191(7) 0.0340(8) -0.0029(6) -0.0081(6) -0.0100(6)
C43 0.0189(6) 0.0162(6) 0.0217(7) -0.0069(5) -0.0056(5) -0.0062(5)
C44 0.0218(7) 0.0199(6) 0.0196(7) -0.0071(5) -0.0041(5) -0.0075(5)
C45 0.0292(7) 0.0243(7) 0.0210(7) -0.0060(6) -0.0075(6) -0.0069(6)
C46 0.0254(7) 0.0259(7) 0.0293(8) -0.0096(6) -0.0130(6) -0.0003(6)
C47 0.0191(7) 0.0283(7) 0.0292(8) -0.0133(6) -0.0059(6) -0.0015(6)
C48 0.0189(6) 0.0213(6) 0.0227(7) -0.0094(6) -0.0045(5) -0.0045(5)
C49 0.0214(7) 0.0263(7) 0.0197(7) -0.0069(6) -0.0027(5) -0.0084(6)
C50 0.0234(7) 0.0269(7) 0.0218(7) -0.0072(6) -0.0029(6) -0.0070(6)
C51 0.0318(8) 0.0332(8) 0.0237(7) -0.0109(6) -0.0059(6) -0.0089(6)
C52 0.0354(8) 0.0360(8) 0.0271(8) -0.0061(7) 0.0021(7) -0.0192(7)
C53 0.0421(10) 0.0551(11) 0.0412(10) -0.0127(9) 0.0097(8) -0.0299(9)
C54 0.0168(6) 0.0287(7) 0.0238(7) -0.0104(6) -0.0018(5) -0.0043(6)
C55 0.0241(7) 0.0353(8) 0.0324(8) -0.0104(7) -0.0023(6) -0.0103(6)
C56 0.0340(9) 0.0587(11) 0.0363(10) -0.0079(9) 0.0004(7) -0.0245(8)
C57 0.0227(7) 0.0350(8) 0.0294(8) -0.0170(7) -0.0003(6) -0.0061(6)
C58 0.0326(8) 0.0319(8) 0.0306(8) -0.0140(7) -0.0021(7) -0.0089(7)
C59 0.0188(6) 0.0184(6) 0.0218(7) -0.0032(5) -0.0037(5) -0.0081(5)
C60 0.0232(7) 0.0248(7) 0.0224(7) -0.0023(6) -0.0051(6) -0.0112(6)
C61 0.0273(7) 0.0279(7) 0.0249(7) -0.0046(6) -0.0098(6) -0.0108(6)
C62 0.0214(7) 0.0249(7) 0.0361(8) -0.0057(6) -0.0082(6) -0.0116(6)
C63 0.0181(6) 0.0251(7) 0.0313(8) -0.0050(6) -0.0001(6) -0.0101(6)
C64 0.0193(6) 0.0227(7) 0.0247(7) -0.0050(6) -0.0030(6) -0.0076(5)
C65 0.0363(8) 0.0417(9) 0.0206(7) -0.0013(7) -0.0047(6) -0.0232(7)
C66 0.0471(10) 0.0615(12) 0.0257(8) -0.0119(8) 0.0062(8) -0.0311(9)
C67 0.0378(10) 0.0561(12) 0.0445(11) -0.0140(10) 0.0119(8) -0.0194(9)
C68 0.0551(11) 0.0545(11) 0.0288(9) 0.0127(8) -0.0178(8) -0.0334(10)
C69 0.0499(11) 0.0441(10) 0.0525(12) 0.0191(9) -0.0218(10) -0.0220(9)
C70 0.0282(8) 0.0350(8) 0.0270(8) -0.0125(7) 0.0053(6) -0.0167(7)
C71 0.0431(9) 0.0460(10) 0.0227(8) -0.0084(7) 0.0043(7) -0.0243(8)
C72 0.0465(10) 0.0468(10) 0.0234(8) -0.0021(7) -0.0021(7) -0.0226(8)
C73 0.0385(9) 0.0398(9) 0.0402(10) -0.0187(8) 0.0108(8) -0.0144(8)
C74 0.0495(12) 0.0337(9) 0.0635(14) -0.0128(10) 0.0129(10) -0.0053(8)
C75 0.0258(7) 0.0316(8) 0.0235(7) -0.0105(6) -0.0029(6) -0.0095(6)
N5 0.022(3) 0.031(3) 0.013(2) -0.001(2) -0.0077(15) -0.011(2)
C76 0.0322(18) 0.0331(19) 0.0268(16) -0.0029(15) -0.0029(14) -0.0203(17)
C77 0.058(4) 0.039(4) 0.033(4) -0.007(2) -0.004(3) -0.033(3)
C78 0.070(3) 0.061(3) 0.0316(19) 0.0174(18) -0.0176(19) -0.049(2)
C79 0.035(2) 0.064(3) 0.055(3) -0.028(2) 0.012(2) -0.0286(19)
N5A 0.024(3) 0.035(4) 0.021(3) -0.005(2) -0.0107(17) -0.010(2)
C76A 0.0264(17) 0.0289(19) 0.0354(19) -0.0074(16) -0.0019(17) -0.0122(16)
C77A 0.043(3) 0.033(3) 0.046(5) -0.010(3) -0.008(3) -0.012(2)
C78A 0.0281(16) 0.0337(17) 0.050(2) -0.0086(16) -0.0089(15) -0.0134(14)
C79A 0.053(3) 0.046(2) 0.032(2) -0.0067(19) 0.0079(19) -0.028(2)

_geom_special_details            
;
 All esds (except the esd in the dihedral angle between two l.s. planes)
 are estimated using the full covariance matrix.  The cell esds are taken
 into account individually in the estimation of esds in distances, angles
 and torsion angles; correlations between esds in cell parameters are only
 used when they are defined by crystal symmetry.  An approximate (isotropic)
 treatment of cell esds is used for estimating esds involving l.s. planes.
;
loop_
_geom_bond_atom_site_label_1
_geom_bond_atom_site_label_2
_geom_bond_distance
_geom_bond_site_symmetry_2
_geom_bond_publ_flag
Ca1 N1 2.3460(10) . ?
Ca1 N2 2.3567(11) . ?
Ca1 N3 2.3406(11) . ?
Ca1 C75 2.5989(16) . ?
N1 C2 1.3187(18) . ?
N1 C6 1.4448(16) . ?
N2 C4 1.3365(17) . ?
N2 C22 1.4367(15) . ?
N3 C39 1.3610(16) . ?
N3 C43 1.4356(18) . ?
N4 C41 1.2955(18) . ?
N4 C59 1.4071(16) . ?
C1 H1A 0.9800 . ?
C1 H1B 0.9800 . ?
C1 H1C 0.9800 . ?
C1 C2 1.5148(17) . ?
C2 C3 1.4194(19) . ?
C3 H3 0.9500 . ?
C3 C4 1.4120(18) . ?
C4 C5 1.5217(19) . ?
C5 H5A 0.9800 . ?
C5 H5B 0.9800 . ?
C5 H5C 0.9800 . ?
C6 C7 1.4165(19) . ?
C6 C11 1.404(2) . ?
C7 C8 1.3951(19) . ?
C7 C12 1.522(2) . ?
C8 H8 0.9500 . ?
C8 C9 1.388(2) . ?
C9 H9 0.9500 . ?
C9 C10 1.380(2) . ?
C10 H10 0.9500 . ?
C10 C11 1.4024(19) . ?
C11 C17 1.5237(19) . ?
C12 H12 1.0000 . ?
C12 C13 1.5459(19) . ?
C12 C15 1.5390(19) . ?
C13 H13A 0.9900 . ?
C13 H13B 0.9900 . ?
C13 C14 1.521(2) . ?
C14 H14A 0.9800 . ?
C14 H14B 0.9800 . ?
C14 H14C 0.9800 . ?
C15 H15A 0.9900 . ?
C15 H15B 0.9900 . ?
C15 C16 1.524(2) . ?
C16 H16A 0.9800 . ?
C16 H16B 0.9800 . ?
C16 H16C 0.9800 . ?
C17 H17 1.0000 . ?
C17 C18 1.538(2) . ?
C17 C20 1.5471(18) . ?
C18 H18A 0.9900 . ?
C18 H18B 0.9900 . ?
C18 C19 1.524(2) . ?
C19 H19A 0.9800 . ?
C19 H19B 0.9800 . ?
C19 H19C 0.9800 . ?
C20 H20A 0.9900 . ?
C20 H20B 0.9900 . ?
C20 C21 1.522(2) . ?
C21 H21A 0.9800 . ?
C21 H21B 0.9800 . ?
C21 H21C 0.9800 . ?
C22 C23 1.4095(19) . ?
C22 C27 1.4133(18) . ?
C23 C24 1.4005(18) . ?
C23 C28 1.5175(18) . ?
C24 H24 0.9500 . ?
C24 C25 1.378(2) . ?
C25 H25 0.9500 . ?
C25 C26 1.383(2) . ?
C26 H26 0.9500 . ?
C26 C27 1.4025(18) . ?
C27 C33 1.5206(19) . ?
C28 H28 1.0000 . ?
C28 C29 1.544(2) . ?
C28 C31 1.544(2) . ?
C29 H29A 0.9900 . ?
C29 H29B 0.9900 . ?
C29 C30 1.521(2) . ?
C30 H30A 0.9800 . ?
C30 H30B 0.9800 . ?
C30 H30C 0.9800 . ?
C31 H31A 0.9900 . ?
C31 H31B 0.9900 . ?
C31 C32 1.528(2) . ?
C32 H32A 0.9800 . ?
C32 H32B 0.9800 . ?
C32 H32C 0.9800 . ?
C33 H33 1.0000 . ?
C33 C34 1.5436(19) . ?
C33 C36 1.5394(17) . ?
C34 H34A 0.9900 . ?
C34 H34B 0.9900 . ?
C34 C35 1.526(2) . ?
C35 H35A 0.9800 . ?
C35 H35B 0.9800 . ?
C35 H35C 0.9800 . ?
C36 H36A 0.9900 . ?
C36 H36B 0.9900 . ?
C36 C37 1.520(2) . ?
C37 H37A 0.9800 . ?
C37 H37B 0.9800 . ?
C37 H37C 0.9800 . ?
C38 H38A 0.9800 . ?
C38 H38B 0.9800 . ?
C38 H38C 0.9800 . ?
C38 C39 1.5071(19) . ?
C39 C40 1.3791(18) . ?
C40 H40 0.9500 . ?
C40 C41 1.4427(17) . ?
C41 C42 1.5138(19) . ?
C42 H42A 0.9800 . ?
C42 H42B 0.9800 . ?
C42 H42C 0.9800 . ?
C43 C44 1.4161(19) . ?
C43 C48 1.4090(19) . ?
C44 C45 1.398(2) . ?
C44 C49 1.5207(19) . ?
C45 H45 0.9500 . ?
C45 C46 1.385(2) . ?
C46 H46 0.9500 . ?
C46 C47 1.379(2) . ?
C47 H47 0.9500 . ?
C47 C48 1.403(2) . ?
C48 C54 1.519(2) . ?
C49 H49 1.0000 . ?
C49 C50 1.5445(18) . ?
C49 C52 1.535(2) . ?
C50 H50A 0.9900 . ?
C50 H50B 0.9900 . ?
C50 C51 1.5216(19) . ?
C51 H51A 0.9800 . ?
C51 H51B 0.9800 . ?
C51 H51C 0.9800 . ?
C52 H52A 0.9900 . ?
C52 H52B 0.9900 . ?
C52 C53 1.522(2) . ?
C53 H53A 0.9800 . ?
C53 H53B 0.9800 . ?
C53 H53C 0.9800 . ?
C54 H54 1.0000 . ?
C54 C55 1.541(2) . ?
C54 C57 1.5507(19) . ?
C55 H55A 0.9900 . ?
C55 H55B 0.9900 . ?
C55 C56 1.525(2) . ?
C56 H56A 0.9800 . ?
C56 H56B 0.9800 . ?
C56 H56C 0.9800 . ?
C57 H57A 0.9900 . ?
C57 H57B 0.9900 . ?
C57 C58 1.519(2) . ?
C58 H58A 0.9800 . ?
C58 H58B 0.9800 . ?
C58 H58C 0.9800 . ?
C59 C60 1.4173(19) . ?
C59 C64 1.4122(19) . ?
C60 C61 1.3942(19) . ?
C60 C65 1.517(2) . ?
C61 H61 0.9500 . ?
C61 C62 1.382(2) . ?
C62 H62 0.9500 . ?
C62 C63 1.387(2) . ?
C63 H63 0.9500 . ?
C63 C64 1.3941(19) . ?
C64 C70 1.5233(19) . ?
C65 H65 1.0000 . ?
C65 C66 1.528(2) . ?
C65 C68 1.532(2) . ?
C66 H66A 0.9900 . ?
C66 H66B 0.9900 . ?
C66 C67 1.511(3) . ?
C67 H67A 0.9800 . ?
C67 H67B 0.9800 . ?
C67 H67C 0.9800 . ?
C68 H68A 0.9900 . ?
C68 H68B 0.9900 . ?
C68 C69 1.513(3) . ?
C69 H69A 0.9800 . ?
C69 H69B 0.9800 . ?
C69 H69C 0.9800 . ?
C70 H70 1.0000 . ?
C70 C71 1.536(2) . ?
C70 C73 1.541(2) . ?
C71 H71A 0.9900 . ?
C71 H71B 0.9900 . ?
C71 C72 1.516(3) . ?
C72 H72A 0.9800 . ?
C72 H72B 0.9800 . ?
C72 H72C 0.9800 . ?
C73 H73A 0.9900 . ?
C73 H73B 0.9900 . ?
C73 C74 1.521(3) . ?
C74 H74A 0.9800 . ?
C74 H74B 0.9800 . ?
C74 H74C 0.9800 . ?
C75 N5 1.180(9) . ?
C75 N5A 1.143(10) . ?
N5 C76 1.469(9) . ?
C76 C77 1.532(7) . ?
C76 C78 1.524(5) . ?
C76 C79 1.518(5) . ?
C77 H77A 0.9800 . ?
C77 H77B 0.9800 . ?
C77 H77C 0.9800 . ?
C78 H78A 0.9800 . ?
C78 H78B 0.9800 . ?
C78 H78C 0.9800 . ?
C79 H79A 0.9800 . ?
C79 H79B 0.9800 . ?
C79 H79C 0.9800 . ?
N5A C76A 1.452(10) . ?
C76A C77A 1.520(9) . ?
C76A C78A 1.534(5) . ?
C76A C79A 1.511(5) . ?
C77A H77D 0.9800 . ?
C77A H77E 0.9800 . ?
C77A H77F 0.9800 . ?
C78A H78D 0.9800 . ?
C78A H78E 0.9800 . ?
C78A H78F 0.9800 . ?
C79A H79D 0.9800 . ?
C79A H79E 0.9800 . ?
C79A H79F 0.9800 . ?

loop_
_geom_angle_atom_site_label_1
_geom_angle_atom_site_label_2
_geom_angle_atom_site_label_3
_geom_angle
_geom_angle_site_symmetry_1
_geom_angle_site_symmetry_3
_geom_angle_publ_flag
N1 Ca1 N2 86.12(4) . . ?
N1 Ca1 C75 90.10(4) . . ?
N2 Ca1 C75 87.75(4) . . ?
N3 Ca1 N1 134.74(4) . . ?
N3 Ca1 N2 130.51(4) . . ?
N3 Ca1 C75 113.40(4) . . ?
C2 N1 Ca1 118.06(8) . . ?
C2 N1 C6 117.18(10) . . ?
C6 N1 Ca1 123.49(8) . . ?
C4 N2 Ca1 115.64(8) . . ?
C4 N2 C22 116.00(11) . . ?
C22 N2 Ca1 127.54(8) . . ?
C39 N3 Ca1 115.36(9) . . ?
C39 N3 C43 115.95(11) . . ?
C43 N3 Ca1 128.47(7) . . ?
C41 N4 C59 122.03(12) . . ?
H1A C1 H1B 109.5 . . ?
H1A C1 H1C 109.5 . . ?
H1B C1 H1C 109.5 . . ?
C2 C1 H1A 109.5 . . ?
C2 C1 H1B 109.5 . . ?
C2 C1 H1C 109.5 . . ?
N1 C2 C1 119.55(12) . . ?
N1 C2 C3 125.91(11) . . ?
C3 C2 C1 114.53(12) . . ?
C2 C3 H3 113.4 . . ?
C4 C3 C2 133.25(12) . . ?
C4 C3 H3 113.4 . . ?
N2 C4 C3 126.14(12) . . ?
N2 C4 C5 120.13(11) . . ?
C3 C4 C5 113.71(11) . . ?
C4 C5 H5A 109.5 . . ?
C4 C5 H5B 109.5 . . ?
C4 C5 H5C 109.5 . . ?
H5A C5 H5B 109.5 . . ?
H5A C5 H5C 109.5 . . ?
H5B C5 H5C 109.5 . . ?
C7 C6 N1 119.23(12) . . ?
C11 C6 N1 120.09(12) . . ?
C11 C6 C7 120.67(12) . . ?
C6 C7 C12 120.89(12) . . ?
C8 C7 C6 118.58(13) . . ?
C8 C7 C12 120.52(12) . . ?
C7 C8 H8 119.4 . . ?
C9 C8 C7 121.15(13) . . ?
C9 C8 H8 119.4 . . ?
C8 C9 H9 120.1 . . ?
C10 C9 C8 119.71(13) . . ?
C10 C9 H9 120.1 . . ?
C9 C10 H10 119.3 . . ?
C9 C10 C11 121.48(14) . . ?
C11 C10 H10 119.3 . . ?
C6 C11 C17 122.92(12) . . ?
C10 C11 C6 118.38(13) . . ?
C10 C11 C17 118.68(13) . . ?
C7 C12 H12 106.7 . . ?
C7 C12 C13 111.16(12) . . ?
C7 C12 C15 114.25(11) . . ?
C13 C12 H12 106.7 . . ?
C15 C12 H12 106.7 . . ?
C15 C12 C13 110.80(12) . . ?
C12 C13 H13A 108.3 . . ?
C12 C13 H13B 108.3 . . ?
H13A C13 H13B 107.4 . . ?
C14 C13 C12 115.92(12) . . ?
C14 C13 H13A 108.3 . . ?
C14 C13 H13B 108.3 . . ?
C13 C14 H14A 109.5 . . ?
C13 C14 H14B 109.5 . . ?
C13 C14 H14C 109.5 . . ?
H14A C14 H14B 109.5 . . ?
H14A C14 H14C 109.5 . . ?
H14B C14 H14C 109.5 . . ?
C12 C15 H15A 108.9 . . ?
C12 C15 H15B 108.9 . . ?
H15A C15 H15B 107.7 . . ?
C16 C15 C12 113.53(13) . . ?
C16 C15 H15A 108.9 . . ?
C16 C15 H15B 108.9 . . ?
C15 C16 H16A 109.5 . . ?
C15 C16 H16B 109.5 . . ?
C15 C16 H16C 109.5 . . ?
H16A C16 H16B 109.5 . . ?
H16A C16 H16C 109.5 . . ?
H16B C16 H16C 109.5 . . ?
C11 C17 H17 107.8 . . ?
C11 C17 C18 110.71(12) . . ?
C11 C17 C20 111.36(11) . . ?
C18 C17 H17 107.8 . . ?
C18 C17 C20 111.10(12) . . ?
C20 C17 H17 107.8 . . ?
C17 C18 H18A 109.2 . . ?
C17 C18 H18B 109.2 . . ?
H18A C18 H18B 107.9 . . ?
C19 C18 C17 112.25(13) . . ?
C19 C18 H18A 109.2 . . ?
C19 C18 H18B 109.2 . . ?
C18 C19 H19A 109.5 . . ?
C18 C19 H19B 109.5 . . ?
C18 C19 H19C 109.5 . . ?
H19A C19 H19B 109.5 . . ?
H19A C19 H19C 109.5 . . ?
H19B C19 H19C 109.5 . . ?
C17 C20 H20A 108.9 . . ?
C17 C20 H20B 108.9 . . ?
H20A C20 H20B 107.7 . . ?
C21 C20 C17 113.28(12) . . ?
C21 C20 H20A 108.9 . . ?
C21 C20 H20B 108.9 . . ?
C20 C21 H21A 109.5 . . ?
C20 C21 H21B 109.5 . . ?
C20 C21 H21C 109.5 . . ?
H21A C21 H21B 109.5 . . ?
H21A C21 H21C 109.5 . . ?
H21B C21 H21C 109.5 . . ?
C23 C22 N2 119.56(11) . . ?
C23 C22 C27 119.82(11) . . ?
C27 C22 N2 120.60(11) . . ?
C22 C23 C28 122.46(11) . . ?
C24 C23 C22 119.13(12) . . ?
C24 C23 C28 118.39(12) . . ?
C23 C24 H24 119.4 . . ?
C25 C24 C23 121.23(13) . . ?
C25 C24 H24 119.4 . . ?
C24 C25 H25 120.2 . . ?
C24 C25 C26 119.52(12) . . ?
C26 C25 H25 120.2 . . ?
C25 C26 H26 119.2 . . ?
C25 C26 C27 121.56(13) . . ?
C27 C26 H26 119.2 . . ?
C22 C27 C33 121.23(11) . . ?
C26 C27 C22 118.53(12) . . ?
C26 C27 C33 120.23(12) . . ?
C23 C28 H28 108.0 . . ?
C23 C28 C29 108.49(12) . . ?
C23 C28 C31 112.15(12) . . ?
C29 C28 H28 108.0 . . ?
C29 C28 C31 112.10(12) . . ?
C31 C28 H28 108.0 . . ?
C28 C29 H29A 108.6 . . ?
C28 C29 H29B 108.6 . . ?
H29A C29 H29B 107.5 . . ?
C30 C29 C28 114.85(14) . . ?
C30 C29 H29A 108.6 . . ?
C30 C29 H29B 108.6 . . ?
C29 C30 H30A 109.5 . . ?
C29 C30 H30B 109.5 . . ?
C29 C30 H30C 109.5 . . ?
H30A C30 H30B 109.5 . . ?
H30A C30 H30C 109.5 . . ?
H30B C30 H30C 109.5 . . ?
C28 C31 H31A 108.9 . . ?
C28 C31 H31B 108.9 . . ?
H31A C31 H31B 107.8 . . ?
C32 C31 C28 113.15(12) . . ?
C32 C31 H31A 108.9 . . ?
C32 C31 H31B 108.9 . . ?
C31 C32 H32A 109.5 . . ?
C31 C32 H32B 109.5 . . ?
C31 C32 H32C 109.5 . . ?
H32A C32 H32B 109.5 . . ?
H32A C32 H32C 109.5 . . ?
H32B C32 H32C 109.5 . . ?
C27 C33 H33 106.4 . . ?
C27 C33 C34 112.13(11) . . ?
C27 C33 C36 114.11(11) . . ?
C34 C33 H33 106.4 . . ?
C36 C33 H33 106.4 . . ?
C36 C33 C34 110.74(11) . . ?
C33 C34 H34A 108.7 . . ?
C33 C34 H34B 108.7 . . ?
H34A C34 H34B 107.6 . . ?
C35 C34 C33 114.28(11) . . ?
C35 C34 H34A 108.7 . . ?
C35 C34 H34B 108.7 . . ?
C34 C35 H35A 109.5 . . ?
C34 C35 H35B 109.5 . . ?
C34 C35 H35C 109.5 . . ?
H35A C35 H35B 109.5 . . ?
H35A C35 H35C 109.5 . . ?
H35B C35 H35C 109.5 . . ?
C33 C36 H36A 108.6 . . ?
C33 C36 H36B 108.6 . . ?
H36A C36 H36B 107.5 . . ?
C37 C36 C33 114.87(12) . . ?
C37 C36 H36A 108.6 . . ?
C37 C36 H36B 108.6 . . ?
C36 C37 H37A 109.5 . . ?
C36 C37 H37B 109.5 . . ?
C36 C37 H37C 109.5 . . ?
H37A C37 H37B 109.5 . . ?
H37A C37 H37C 109.5 . . ?
H37B C37 H37C 109.5 . . ?
H38A C38 H38B 109.5 . . ?
H38A C38 H38C 109.5 . . ?
H38B C38 H38C 109.5 . . ?
C39 C38 H38A 109.5 . . ?
C39 C38 H38B 109.5 . . ?
C39 C38 H38C 109.5 . . ?
N3 C39 C38 114.92(11) . . ?
N3 C39 C40 124.20(12) . . ?
C40 C39 C38 120.87(11) . . ?
C39 C40 H40 115.3 . . ?
C39 C40 C41 129.41(13) . . ?
C41 C40 H40 115.3 . . ?
N4 C41 C40 124.00(12) . . ?
N4 C41 C42 123.14(11) . . ?
C40 C41 C42 112.86(11) . . ?
C41 C42 H42A 109.5 . . ?
C41 C42 H42B 109.5 . . ?
C41 C42 H42C 109.5 . . ?
H42A C42 H42B 109.5 . . ?
H42A C42 H42C 109.5 . . ?
H42B C42 H42C 109.5 . . ?
C44 C43 N3 119.65(12) . . ?
C48 C43 N3 120.50(12) . . ?
C48 C43 C44 119.85(12) . . ?
C43 C44 C49 121.01(12) . . ?
C45 C44 C43 118.90(13) . . ?
C45 C44 C49 120.05(13) . . ?
C44 C45 H45 119.3 . . ?
C46 C45 C44 121.35(14) . . ?
C46 C45 H45 119.3 . . ?
C45 C46 H46 120.2 . . ?
C47 C46 C45 119.51(14) . . ?
C47 C46 H46 120.2 . . ?
C46 C47 H47 119.3 . . ?
C46 C47 C48 121.44(14) . . ?
C48 C47 H47 119.3 . . ?
C43 C48 C54 123.20(12) . . ?
C47 C48 C43 118.87(13) . . ?
C47 C48 C54 117.87(12) . . ?
C44 C49 H49 106.1 . . ?
C44 C49 C50 112.67(11) . . ?
C44 C49 C52 111.53(12) . . ?
C50 C49 H49 106.1 . . ?
C52 C49 H49 106.1 . . ?
C52 C49 C50 113.61(12) . . ?
C49 C50 H50A 108.2 . . ?
C49 C50 H50B 108.2 . . ?
H50A C50 H50B 107.3 . . ?
C51 C50 C49 116.54(12) . . ?
C51 C50 H50A 108.2 . . ?
C51 C50 H50B 108.2 . . ?
C50 C51 H51A 109.5 . . ?
C50 C51 H51B 109.5 . . ?
C50 C51 H51C 109.5 . . ?
H51A C51 H51B 109.5 . . ?
H51A C51 H51C 109.5 . . ?
H51B C51 H51C 109.5 . . ?
C49 C52 H52A 109.0 . . ?
C49 C52 H52B 109.0 . . ?
H52A C52 H52B 107.8 . . ?
C53 C52 C49 113.12(15) . . ?
C53 C52 H52A 109.0 . . ?
C53 C52 H52B 109.0 . . ?
C52 C53 H53A 109.5 . . ?
C52 C53 H53B 109.5 . . ?
C52 C53 H53C 109.5 . . ?
H53A C53 H53B 109.5 . . ?
H53A C53 H53C 109.5 . . ?
H53B C53 H53C 109.5 . . ?
C48 C54 H54 108.3 . . ?
C48 C54 C55 110.34(11) . . ?
C48 C54 C57 111.75(13) . . ?
C55 C54 H54 108.3 . . ?
C55 C54 C57 109.74(12) . . ?
C57 C54 H54 108.3 . . ?
C54 C55 H55A 108.5 . . ?
C54 C55 H55B 108.5 . . ?
H55A C55 H55B 107.5 . . ?
C56 C55 C54 114.95(12) . . ?
C56 C55 H55A 108.5 . . ?
C56 C55 H55B 108.5 . . ?
C55 C56 H56A 109.5 . . ?
C55 C56 H56B 109.5 . . ?
C55 C56 H56C 109.5 . . ?
H56A C56 H56B 109.5 . . ?
H56A C56 H56C 109.5 . . ?
H56B C56 H56C 109.5 . . ?
C54 C57 H57A 108.4 . . ?
C54 C57 H57B 108.4 . . ?
H57A C57 H57B 107.5 . . ?
C58 C57 C54 115.56(12) . . ?
C58 C57 H57A 108.4 . . ?
C58 C57 H57B 108.4 . . ?
C57 C58 H58A 109.5 . . ?
C57 C58 H58B 109.5 . . ?
C57 C58 H58C 109.5 . . ?
H58A C58 H58B 109.5 . . ?
H58A C58 H58C 109.5 . . ?
H58B C58 H58C 109.5 . . ?
N4 C59 C60 119.06(12) . . ?
N4 C59 C64 120.34(12) . . ?
C64 C59 C60 120.15(12) . . ?
C59 C60 C65 120.70(12) . . ?
C61 C60 C59 118.62(13) . . ?
C61 C60 C65 120.53(13) . . ?
C60 C61 H61 119.2 . . ?
C62 C61 C60 121.52(13) . . ?
C62 C61 H61 119.2 . . ?
C61 C62 H62 120.3 . . ?
C61 C62 C63 119.39(12) . . ?
C63 C62 H62 120.3 . . ?
C62 C63 H63 119.2 . . ?
C62 C63 C64 121.61(14) . . ?
C64 C63 H63 119.2 . . ?
C59 C64 C70 121.29(12) . . ?
C63 C64 C59 118.55(13) . . ?
C63 C64 C70 119.88(13) . . ?
C60 C65 H65 107.4 . . ?
C60 C65 C66 113.72(14) . . ?
C60 C65 C68 110.64(14) . . ?
C66 C65 H65 107.4 . . ?
C66 C65 C68 110.13(14) . . ?
C68 C65 H65 107.4 . . ?
C65 C66 H66A 108.7 . . ?
C65 C66 H66B 108.7 . . ?
H66A C66 H66B 107.6 . . ?
C67 C66 C65 114.08(14) . . ?
C67 C66 H66A 108.7 . . ?
C67 C66 H66B 108.7 . . ?
C66 C67 H67A 109.5 . . ?
C66 C67 H67B 109.5 . . ?
C66 C67 H67C 109.5 . . ?
H67A C67 H67B 109.5 . . ?
H67A C67 H67C 109.5 . . ?
H67B C67 H67C 109.5 . . ?
C65 C68 H68A 108.7 . . ?
C65 C68 H68B 108.7 . . ?
H68A C68 H68B 107.6 . . ?
C69 C68 C65 114.05(15) . . ?
C69 C68 H68A 108.7 . . ?
C69 C68 H68B 108.7 . . ?
C68 C69 H69A 109.5 . . ?
C68 C69 H69B 109.5 . . ?
C68 C69 H69C 109.5 . . ?
H69A C69 H69B 109.5 . . ?
H69A C69 H69C 109.5 . . ?
H69B C69 H69C 109.5 . . ?
C64 C70 H70 107.7 . . ?
C64 C70 C71 114.21(12) . . ?
C64 C70 C73 109.67(14) . . ?
C71 C70 H70 107.7 . . ?
C71 C70 C73 109.70(13) . . ?
C73 C70 H70 107.7 . . ?
C70 C71 H71A 108.7 . . ?
C70 C71 H71B 108.7 . . ?
H71A C71 H71B 107.6 . . ?
C72 C71 C70 114.28(14) . . ?
C72 C71 H71A 108.7 . . ?
C72 C71 H71B 108.7 . . ?
C71 C72 H72A 109.5 . . ?
C71 C72 H72B 109.5 . . ?
C71 C72 H72C 109.5 . . ?
H72A C72 H72B 109.5 . . ?
H72A C72 H72C 109.5 . . ?
H72B C72 H72C 109.5 . . ?
C70 C73 H73A 108.6 . . ?
C70 C73 H73B 108.6 . . ?
H73A C73 H73B 107.6 . . ?
C74 C73 C70 114.57(15) . . ?
C74 C73 H73A 108.6 . . ?
C74 C73 H73B 108.6 . . ?
C73 C74 H74A 109.5 . . ?
C73 C74 H74B 109.5 . . ?
C73 C74 H74C 109.5 . . ?
H74A C74 H74B 109.5 . . ?
H74A C74 H74C 109.5 . . ?
H74B C74 H74C 109.5 . . ?
N5 C75 Ca1 162.4(3) . . ?
N5A C75 Ca1 168.0(4) . . ?
C75 N5 C76 175.6(7) . . ?
N5 C76 C77 107.5(5) . . ?
N5 C76 C78 106.2(3) . . ?
N5 C76 C79 107.5(4) . . ?
C78 C76 C77 112.0(5) . . ?
C79 C76 C77 110.8(4) . . ?
C79 C76 C78 112.4(3) . . ?
C76 C77 H77A 109.5 . . ?
C76 C77 H77B 109.5 . . ?
C76 C77 H77C 109.5 . . ?
H77A C77 H77B 109.5 . . ?
H77A C77 H77C 109.5 . . ?
H77B C77 H77C 109.5 . . ?
C76 C78 H78A 109.5 . . ?
C76 C78 H78B 109.5 . . ?
C76 C78 H78C 109.5 . . ?
H78A C78 H78B 109.5 . . ?
H78A C78 H78C 109.5 . . ?
H78B C78 H78C 109.5 . . ?
C76 C79 H79A 109.5 . . ?
C76 C79 H79B 109.5 . . ?
C76 C79 H79C 109.5 . . ?
H79A C79 H79B 109.5 . . ?
H79A C79 H79C 109.5 . . ?
H79B C79 H79C 109.5 . . ?
C75 N5A C76A 177.4(7) . . ?
N5A C76A C77A 106.8(5) . . ?
N5A C76A C78A 106.3(3) . . ?
N5A C76A C79A 109.1(4) . . ?
C77A C76A C78A 112.2(4) . . ?
C79A C76A C77A 111.6(4) . . ?
C79A C76A C78A 110.7(3) . . ?
C76A C77A H77D 109.5 . . ?
C76A C77A H77E 109.5 . . ?
C76A C77A H77F 109.5 . . ?
H77D C77A H77E 109.5 . . ?
H77D C77A H77F 109.5 . . ?
H77E C77A H77F 109.5 . . ?
C76A C78A H78D 109.5 . . ?
C76A C78A H78E 109.5 . . ?
C76A C78A H78F 109.5 . . ?
H78D C78A H78E 109.5 . . ?
H78D C78A H78F 109.5 . . ?
H78E C78A H78F 109.5 . . ?
C76A C79A H79D 109.5 . . ?
C76A C79A H79E 109.5 . . ?
C76A C79A H79F 109.5 . . ?
H79D C79A H79E 109.5 . . ?
H79D C79A H79F 109.5 . . ?
H79E C79A H79F 109.5 . . ?

loop_
_geom_torsion_atom_site_label_1
_geom_torsion_atom_site_label_2
_geom_torsion_atom_site_label_3
_geom_torsion_atom_site_label_4
_geom_torsion
_geom_torsion_site_symmetry_1
_geom_torsion_site_symmetry_2
_geom_torsion_site_symmetry_3
_geom_torsion_site_symmetry_4
_geom_torsion_publ_flag
Ca1 N1 C2 C1 -166.98(10) . . . . ?
Ca1 N1 C2 C3 13.71(17) . . . . ?
Ca1 N1 C6 C7 73.47(14) . . . . ?
Ca1 N1 C6 C11 -105.87(12) . . . . ?
Ca1 N2 C4 C3 -24.50(17) . . . . ?
Ca1 N2 C4 C5 156.95(9) . . . . ?
Ca1 N2 C22 C23 117.89(12) . . . . ?
Ca1 N2 C22 C27 -60.32(16) . . . . ?
Ca1 N3 C39 C38 -1.13(14) . . . . ?
Ca1 N3 C39 C40 179.61(10) . . . . ?
Ca1 N3 C43 C44 97.01(13) . . . . ?
Ca1 N3 C43 C48 -82.88(13) . . . . ?
N1 C2 C3 C4 17.7(2) . . . . ?
N1 C6 C7 C8 -178.50(12) . . . . ?
N1 C6 C7 C12 0.36(18) . . . . ?
N1 C6 C11 C10 177.56(12) . . . . ?
N1 C6 C11 C17 -3.76(19) . . . . ?
N2 C22 C23 C24 176.93(12) . . . . ?
N2 C22 C23 C28 -4.8(2) . . . . ?
N2 C22 C27 C26 -176.97(12) . . . . ?
N2 C22 C27 C33 1.90(19) . . . . ?
N3 C39 C40 C41 -179.89(13) . . . . ?
N3 C43 C44 C45 -178.16(11) . . . . ?
N3 C43 C44 C49 4.04(17) . . . . ?
N3 C43 C48 C47 176.89(11) . . . . ?
N3 C43 C48 C54 -6.02(18) . . . . ?
N4 C59 C60 C61 -176.71(13) . . . . ?
N4 C59 C60 C65 -1.2(2) . . . . ?
N4 C59 C64 C63 176.56(13) . . . . ?
N4 C59 C64 C70 2.7(2) . . . . ?
C1 C2 C3 C4 -161.60(15) . . . . ?
C2 N1 C6 C7 -93.41(15) . . . . ?
C2 N1 C6 C11 87.25(15) . . . . ?
C2 C3 C4 N2 -10.6(2) . . . . ?
C2 C3 C4 C5 168.05(14) . . . . ?
C4 N2 C22 C23 -73.03(16) . . . . ?
C4 N2 C22 C27 108.76(14) . . . . ?
C6 N1 C2 C1 0.64(18) . . . . ?
C6 N1 C2 C3 -178.68(12) . . . . ?
C6 C7 C8 C9 0.2(2) . . . . ?
C6 C7 C12 C13 -92.78(15) . . . . ?
C6 C7 C12 C15 140.92(13) . . . . ?
C6 C11 C17 C18 106.87(15) . . . . ?
C6 C11 C17 C20 -129.00(14) . . . . ?
C7 C6 C11 C10 -1.77(19) . . . . ?
C7 C6 C11 C17 176.91(12) . . . . ?
C7 C8 C9 C10 -0.3(2) . . . . ?
C7 C12 C13 C14 -70.87(15) . . . . ?
C7 C12 C15 C16 -64.33(18) . . . . ?
C8 C7 C12 C13 86.06(15) . . . . ?
C8 C7 C12 C15 -40.24(19) . . . . ?
C8 C9 C10 C11 -0.7(2) . . . . ?
C9 C10 C11 C6 1.7(2) . . . . ?
C9 C10 C11 C17 -177.01(13) . . . . ?
C10 C11 C17 C18 -74.45(16) . . . . ?
C10 C11 C17 C20 49.67(17) . . . . ?
C11 C6 C7 C8 0.84(19) . . . . ?
C11 C6 C7 C12 179.70(12) . . . . ?
C11 C17 C18 C19 -72.74(16) . . . . ?
C11 C17 C20 C21 162.63(13) . . . . ?
C12 C7 C8 C9 -178.66(13) . . . . ?
C13 C12 C15 C16 169.18(14) . . . . ?
C15 C12 C13 C14 57.31(17) . . . . ?
C18 C17 C20 C21 -73.46(17) . . . . ?
C20 C17 C18 C19 162.98(13) . . . . ?
C22 N2 C4 C3 165.09(13) . . . . ?
C22 N2 C4 C5 -13.46(17) . . . . ?
C22 C23 C24 C25 1.4(2) . . . . ?
C22 C23 C28 C29 -113.35(14) . . . . ?
C22 C23 C28 C31 122.29(14) . . . . ?
C22 C27 C33 C34 -80.73(15) . . . . ?
C22 C27 C33 C36 152.35(12) . . . . ?
C23 C22 C27 C26 4.83(19) . . . . ?
C23 C22 C27 C33 -176.30(12) . . . . ?
C23 C24 C25 C26 2.1(2) . . . . ?
C23 C28 C29 C30 176.66(13) . . . . ?
C23 C28 C31 C32 -137.53(13) . . . . ?
C24 C23 C28 C29 64.98(16) . . . . ?
C24 C23 C28 C31 -59.39(17) . . . . ?
C24 C25 C26 C27 -2.1(2) . . . . ?
C25 C26 C27 C22 -1.4(2) . . . . ?
C25 C26 C27 C33 179.73(13) . . . . ?
C26 C27 C33 C34 98.13(14) . . . . ?
C26 C27 C33 C36 -28.80(18) . . . . ?
C27 C22 C23 C24 -4.9(2) . . . . ?
C27 C22 C23 C28 173.46(13) . . . . ?
C27 C33 C34 C35 -60.70(15) . . . . ?
C27 C33 C36 C37 -58.49(17) . . . . ?
C28 C23 C24 C25 -176.99(13) . . . . ?
C29 C28 C31 C32 100.14(15) . . . . ?
C31 C28 C29 C30 -58.94(17) . . . . ?
C34 C33 C36 C37 173.87(12) . . . . ?
C36 C33 C34 C35 68.02(15) . . . . ?
C38 C39 C40 C41 0.9(2) . . . . ?
C39 N3 C43 C44 -77.22(14) . . . . ?
C39 N3 C43 C48 102.88(14) . . . . ?
C39 C40 C41 N4 -6.2(2) . . . . ?
C39 C40 C41 C42 173.57(13) . . . . ?
C41 N4 C59 C60 -102.98(16) . . . . ?
C41 N4 C59 C64 84.66(17) . . . . ?
C43 N3 C39 C38 173.88(11) . . . . ?
C43 N3 C39 C40 -5.38(18) . . . . ?
C43 C44 C45 C46 0.39(19) . . . . ?
C43 C44 C49 C50 -103.90(14) . . . . ?
C43 C44 C49 C52 126.95(13) . . . . ?
C43 C48 C54 C55 118.46(14) . . . . ?
C43 C48 C54 C57 -119.14(14) . . . . ?
C44 C43 C48 C47 -3.01(18) . . . . ?
C44 C43 C48 C54 174.08(11) . . . . ?
C44 C45 C46 C47 -1.2(2) . . . . ?
C44 C49 C50 C51 -69.77(17) . . . . ?
C44 C49 C52 C53 -165.25(13) . . . . ?
C45 C44 C49 C50 78.33(16) . . . . ?
C45 C44 C49 C52 -50.82(16) . . . . ?
C45 C46 C47 C48 -0.1(2) . . . . ?
C46 C47 C48 C43 2.2(2) . . . . ?
C46 C47 C48 C54 -175.02(13) . . . . ?
C47 C48 C54 C55 -64.42(16) . . . . ?
C47 C48 C54 C57 57.97(16) . . . . ?
C48 C43 C44 C45 1.74(18) . . . . ?
C48 C43 C44 C49 -176.06(11) . . . . ?
C48 C54 C55 C56 -178.68(14) . . . . ?
C48 C54 C57 C58 49.18(17) . . . . ?
C49 C44 C45 C46 178.21(12) . . . . ?
C50 C49 C52 C53 66.10(17) . . . . ?
C52 C49 C50 C51 58.30(17) . . . . ?
C55 C54 C57 C58 171.92(13) . . . . ?
C57 C54 C55 C56 57.75(18) . . . . ?
C59 N4 C41 C40 -179.50(12) . . . . ?
C59 N4 C41 C42 0.8(2) . . . . ?
C59 C60 C61 C62 1.3(2) . . . . ?
C59 C60 C65 C66 123.08(15) . . . . ?
C59 C60 C65 C68 -112.36(16) . . . . ?
C59 C64 C70 C71 -137.73(14) . . . . ?
C59 C64 C70 C73 98.69(16) . . . . ?
C60 C59 C64 C63 4.3(2) . . . . ?
C60 C59 C64 C70 -169.61(14) . . . . ?
C60 C61 C62 C63 1.8(2) . . . . ?
C60 C65 C66 C67 -65.78(19) . . . . ?
C60 C65 C68 C69 56.34(18) . . . . ?
C61 C60 C65 C66 -61.46(19) . . . . ?
C61 C60 C65 C68 63.11(19) . . . . ?
C61 C62 C63 C64 -1.8(2) . . . . ?
C62 C63 C64 C59 -1.2(2) . . . . ?
C62 C63 C64 C70 172.78(14) . . . . ?
C63 C64 C70 C71 48.5(2) . . . . ?
C63 C64 C70 C73 -75.12(18) . . . . ?
C64 C59 C60 C61 -4.3(2) . . . . ?
C64 C59 C60 C65 171.21(14) . . . . ?
C64 C70 C71 C72 64.14(18) . . . . ?
C64 C70 C73 C74 -59.88(19) . . . . ?
C65 C60 C61 C62 -174.26(14) . . . . ?
C66 C65 C68 C69 -177.07(14) . . . . ?
C68 C65 C66 C67 169.39(15) . . . . ?
C71 C70 C73 C74 173.93(16) . . . . ?
C73 C70 C71 C72 -172.30(14) . . . . ?

_smtbx_masks_special_details     ?
loop_
_smtbx_masks_void_nr
_smtbx_masks_void_average_x
_smtbx_masks_void_average_y
_smtbx_masks_void_average_z
_smtbx_masks_void_volume
_smtbx_masks_void_count_electrons
_smtbx_masks_void_content
1 0.500 0.500 0.500 338.0 52.8 '1 hexane'

_smtbx_masks_void_probe_radius   1.2
_smtbx_masks_void_truncation_radius 1.2
_shelx_res_file                  
;
TITL hasj220207a_auto in P-1 #2
    hasj220207a.res
    created by SHELXL-2019/2 at 14:42:52 on 10-Feb-2022
REM reset to P-1 #2
CELL 1.54184 13.598012 14.827943 21.961295 75.1078 77.232 64.2374
ZERR 2 0.000425 0.000506 0.000721 0.0029 0.0027 0.0032
LATT 1
SFAC C Ca H N
UNIT 164 2 260 10

L.S. 10
PLAN  33
SIZE 0.082 0.111 0.15
TEMP -173
CONF
FREE Ca1 C39
FREE Ca1 C38
FREE Ca1 C2
FREE Ca1 C4
BOND $H
MORE -1
ABIN
fmap 2
acta
REM <olex2.extras>
REM <HklSrc "%.\\hasj220207a.hkl">
REM </olex2.extras>

WGHT    0.045300    0.299100
FVAR       3.44523   0.50173
CA1   2    0.299843    0.227593    0.227699    11.00000    0.01963    0.01503 =
         0.01617   -0.00468   -0.00396   -0.00496
N1    4    0.233514    0.372058    0.274544    11.00000    0.01986    0.01698 =
         0.01296   -0.00458   -0.00232   -0.00506
N2    4    0.196151    0.336359    0.144776    11.00000    0.01687    0.01786 =
         0.01495   -0.00463   -0.00205   -0.00593
N3    4    0.349161    0.053136    0.266439    11.00000    0.01591    0.01698 =
         0.01870   -0.00456   -0.00341   -0.00574
N4    4    0.138097   -0.089303    0.243948    11.00000    0.02026    0.02112 =
         0.02221   -0.00360   -0.00350   -0.01058
C1    1    0.194754    0.552549    0.264027    11.00000    0.03370    0.01869 =
         0.02256   -0.00576   -0.00655   -0.00892
AFIX 137
H1A   3    0.127134    0.568579    0.294098    11.00000   -1.50000
H1B   3    0.187569    0.611250    0.229553    11.00000   -1.50000
H1C   3    0.257188    0.536803    0.286052    11.00000   -1.50000
AFIX   0
C2    1    0.213876    0.461375    0.236787    11.00000    0.01712    0.01839 =
         0.02053   -0.00659   -0.00237   -0.00532
C3    1    0.207338    0.482597    0.170645    11.00000    0.02256    0.01610 =
         0.01900   -0.00293   -0.00273   -0.00767
AFIX  43
H3    3    0.214566    0.544262    0.149346    11.00000   -1.20000
AFIX   0
C4    1    0.192309    0.430976    0.129967    11.00000    0.01630    0.01852 =
         0.01573   -0.00347   -0.00140   -0.00535
C5    1    0.167310    0.494436    0.064415    11.00000    0.02764    0.02182 =
         0.01692   -0.00214   -0.00426   -0.01002
AFIX 137
H5A   3    0.199623    0.449979    0.032738    11.00000   -1.50000
H5B   3    0.198781    0.545554    0.054296    11.00000   -1.50000
H5C   3    0.087427    0.528645    0.063993    11.00000   -1.50000
AFIX   0
C6    1    0.234393    0.367160    0.340991    11.00000    0.02557    0.01558 =
         0.01469   -0.00406   -0.00423   -0.00557
C7    1    0.335536    0.339623    0.363342    11.00000    0.02528    0.01837 =
         0.02013   -0.00589   -0.00446   -0.00650
C8    1    0.335481    0.332866    0.427893    11.00000    0.02764    0.02559 =
         0.02228   -0.00673   -0.00784   -0.00613
AFIX  43
H8    3    0.402724    0.314692    0.443475    11.00000   -1.20000
AFIX   0
C9    1    0.238913    0.352228    0.469739    11.00000    0.03455    0.02839 =
         0.01684   -0.00708   -0.00490   -0.00769
AFIX  43
H9    3    0.240279    0.347021    0.513598    11.00000   -1.20000
AFIX   0
C10   1    0.140887    0.379081    0.447360    11.00000    0.02964    0.02663 =
         0.01746   -0.00752    0.00162   -0.00798
AFIX  43
H10   3    0.075228    0.391464    0.476349    11.00000   -1.20000
AFIX   0
C11   1    0.136024    0.388500    0.382784    11.00000    0.02557    0.01903 =
         0.01770   -0.00625   -0.00180   -0.00547
C12   1    0.442550    0.315892    0.318282    11.00000    0.02332    0.02501 =
         0.02022   -0.00610   -0.00460   -0.00736
AFIX  13
H12   3    0.422077    0.350839    0.274689    11.00000   -1.20000
AFIX   0
C13   1    0.501727    0.200624    0.316915    11.00000    0.02422    0.02593 =
         0.02458   -0.00838   -0.00350   -0.00626
AFIX  23
H13A  3    0.448217    0.177384    0.309160    11.00000   -1.20000
H13B  3    0.560704    0.190610    0.280455    11.00000   -1.20000
AFIX   0
C14   1    0.552410    0.133014    0.376427    11.00000    0.02803    0.02614 =
         0.02910   -0.00532   -0.00677   -0.00631
AFIX 137
H14A  3    0.583796    0.061507    0.371732    11.00000   -1.50000
H14B  3    0.495506    0.143235    0.413259    11.00000   -1.50000
H14C  3    0.610591    0.150728    0.382646    11.00000   -1.50000
AFIX   0
C15   1    0.521319    0.356421    0.331137    11.00000    0.02693    0.03069 =
         0.03244   -0.00780   -0.00472   -0.01209
AFIX  23
H15A  3    0.537840    0.328188    0.375496    11.00000   -1.20000
H15B  3    0.591368    0.331722    0.302823    11.00000   -1.20000
AFIX   0
C16   1    0.475504    0.472241    0.320920    11.00000    0.04123    0.03181 =
         0.05289   -0.00962   -0.00868   -0.01830
AFIX 137
H16A  3    0.456075    0.501017    0.277625    11.00000   -1.50000
H16B  3    0.531225    0.493168    0.327105    11.00000   -1.50000
H16C  3    0.409743    0.497034    0.351457    11.00000   -1.50000
AFIX   0
C17   1    0.024219    0.423506    0.360865    11.00000    0.02375    0.02282 =
         0.01979   -0.00686   -0.00033   -0.00587
AFIX  13
H17   3    0.033614    0.440551    0.313414    11.00000   -1.20000
AFIX   0
C18   1   -0.017208    0.337463    0.380797    11.00000    0.02999    0.02741 =
         0.03101   -0.00726   -0.00554   -0.01005
AFIX  23
H18A  3   -0.009661    0.307818    0.426235    11.00000   -1.20000
H18B  3   -0.096301    0.366210    0.375796    11.00000   -1.20000
AFIX   0
C19   1    0.046037    0.253492    0.341600    11.00000    0.03952    0.02714 =
         0.04369   -0.01230   -0.01641   -0.00614
AFIX 137
H19A  3    0.036753    0.282021    0.296726    11.00000   -1.50000
H19B  3    0.017676    0.200032    0.356239    11.00000   -1.50000
H19C  3    0.124341    0.224439    0.346638    11.00000   -1.50000
AFIX   0
C20   1   -0.060727    0.520627    0.385995    11.00000    0.02579    0.02611 =
         0.02667   -0.01040   -0.00126   -0.00549
AFIX  23
H20A  3   -0.085164    0.501547    0.431535    11.00000   -1.20000
H20B  3   -0.024544    0.567342    0.382506    11.00000   -1.20000
AFIX   0
C21   1   -0.161164    0.576565    0.350415    11.00000    0.02685    0.02675 =
         0.03533   -0.00969   -0.00317   -0.00303
AFIX 137
H21A  3   -0.137585    0.594440    0.305108    11.00000   -1.50000
H21B  3   -0.210095    0.638781    0.367098    11.00000   -1.50000
H21C  3   -0.200466    0.532484    0.356136    11.00000   -1.50000
AFIX   0
C22   1    0.152034    0.308903    0.102040    11.00000    0.02115    0.01672 =
         0.01412   -0.00144   -0.00393   -0.00759
C23   1    0.037198    0.349536    0.101669    11.00000    0.02090    0.02090 =
         0.01666   -0.00253   -0.00278   -0.00775
C24   1   -0.004751    0.326263    0.057725    11.00000    0.02019    0.02680 =
         0.02357   -0.00183   -0.00638   -0.00966
AFIX  43
H24   3   -0.082008    0.354719    0.056690    11.00000   -1.20000
AFIX   0
C25   1    0.063960    0.262845    0.015951    11.00000    0.03105    0.02603 =
         0.02159   -0.00414   -0.00856   -0.01387
AFIX  43
H25   3    0.034452    0.249548   -0.014507    11.00000   -1.20000
AFIX   0
C26   1    0.176140    0.218723    0.018697    11.00000    0.02764    0.02180 =
         0.01943   -0.00718   -0.00379   -0.00918
AFIX  43
H26   3    0.222937    0.173301   -0.009249    11.00000   -1.20000
AFIX   0
C27   1    0.222489    0.239432    0.061761    11.00000    0.02327    0.01856 =
         0.01546   -0.00288   -0.00246   -0.00849
C28   1   -0.043523    0.415614    0.148416    11.00000    0.01692    0.02946 =
         0.01956   -0.00614   -0.00347   -0.00442
AFIX  13
H28   3   -0.000199    0.426463    0.175106    11.00000   -1.20000
AFIX   0
C29   1   -0.110457    0.357112    0.192501    11.00000    0.02473    0.04355 =
         0.02378   -0.00403   -0.00079   -0.01324
AFIX  23
H29A  3   -0.152042    0.344312    0.166301    11.00000   -1.20000
H29B  3   -0.058473    0.290121    0.212378    11.00000   -1.20000
AFIX   0
C30   1   -0.190973    0.411158    0.244792    11.00000    0.02978    0.06184 =
         0.02890   -0.00989    0.00431   -0.01633
AFIX 137
H30A  3   -0.248711    0.473501    0.225813    11.00000   -1.50000
H30B  3   -0.151747    0.428638    0.269308    11.00000   -1.50000
H30C  3   -0.224327    0.366150    0.272942    11.00000   -1.50000
AFIX   0
C31   1   -0.118375    0.521084    0.114661    11.00000    0.02370    0.03069 =
         0.02530   -0.00798   -0.00554   -0.00161
AFIX  23
H31A  3   -0.085749    0.533005    0.069910    11.00000   -1.20000
H31B  3   -0.191126    0.521020    0.114594    11.00000   -1.20000
AFIX   0
C32   1   -0.134567    0.608347    0.145908    11.00000    0.03699    0.03131 =
         0.03156   -0.01268   -0.00283   -0.00188
AFIX 137
H32A  3   -0.180972    0.673229    0.121897    11.00000   -1.50000
H32B  3   -0.062866    0.608858    0.146250    11.00000   -1.50000
H32C  3   -0.170245    0.598912    0.189614    11.00000   -1.50000
AFIX   0
C33   1    0.346175    0.189256    0.063747    11.00000    0.02091    0.02101 =
         0.01689   -0.00748   -0.00095   -0.00520
AFIX  13
H33   3    0.357280    0.177407    0.109119    11.00000   -1.20000
AFIX   0
C34   1    0.403836    0.259888    0.025788    11.00000    0.02096    0.02556 =
         0.02488   -0.00978   -0.00135   -0.00772
AFIX  23
H34A  3    0.374121    0.321858    0.044730    11.00000   -1.20000
H34B  3    0.483352    0.224621    0.030130    11.00000   -1.20000
AFIX   0
C35   1    0.390303    0.291893   -0.044716    11.00000    0.02742    0.02853 =
         0.02474   -0.00294   -0.00005   -0.01107
AFIX 137
H35A  3    0.426215    0.338762   -0.065110    11.00000   -1.50000
H35B  3    0.311808    0.325983   -0.049642    11.00000   -1.50000
H35C  3    0.424194    0.231487   -0.064672    11.00000   -1.50000
AFIX   0
C36   1    0.402747    0.084351    0.043621    11.00000    0.02377    0.02153 =
         0.02195   -0.00912    0.00060   -0.00492
AFIX  23
H36A  3    0.393610    0.093397   -0.001341    11.00000   -1.20000
H36B  3    0.482561    0.057682    0.046203    11.00000   -1.20000
AFIX   0
C37   1    0.359781    0.005411    0.083006    11.00000    0.03200    0.02144 =
         0.02394   -0.00743    0.00060   -0.00682
AFIX 137
H37A  3    0.401095   -0.059115    0.067613    11.00000   -1.50000
H37B  3    0.281574    0.029301    0.079163    11.00000   -1.50000
H37C  3    0.368973   -0.004849    0.127636    11.00000   -1.50000
AFIX   0
C38   1    0.184254    0.090921    0.222625    11.00000    0.02018    0.01775 =
         0.02234   -0.00299   -0.00653   -0.00592
AFIX 137
H38A  3    0.206853    0.139804    0.190105    11.00000   -1.50000
H38B  3    0.125440    0.127160    0.253439    11.00000   -1.50000
H38C  3    0.157363    0.055590    0.202503    11.00000   -1.50000
AFIX   0
C39   1    0.281302    0.014350    0.256193    11.00000    0.01583    0.01898 =
         0.01392   -0.00594   -0.00030   -0.00631
C40   1    0.296560   -0.086536    0.274993    11.00000    0.01779    0.01908 =
         0.01916   -0.00492   -0.00354   -0.00623
AFIX  43
H40   3    0.359216   -0.129312    0.296367    11.00000   -1.20000
AFIX   0
C41   1    0.231217   -0.136567    0.266924    11.00000    0.02006    0.01998 =
         0.01719   -0.00474   -0.00097   -0.00880
C42   1    0.283139   -0.251016    0.287964    11.00000    0.02516    0.01905 =
         0.03401   -0.00293   -0.00810   -0.01003
AFIX 137
H42A  3    0.233585   -0.280645    0.283819    11.00000   -1.50000
H42B  3    0.296163   -0.267164    0.332399    11.00000   -1.50000
H42C  3    0.353282   -0.279329    0.261296    11.00000   -1.50000
AFIX   0
C43   1    0.435725   -0.015955    0.303967    11.00000    0.01895    0.01623 =
         0.02169   -0.00689   -0.00557   -0.00621
C44   1    0.411370   -0.039247    0.370768    11.00000    0.02183    0.01992 =
         0.01963   -0.00715   -0.00415   -0.00754
C45   1    0.497160   -0.104340    0.406760    11.00000    0.02921    0.02425 =
         0.02096   -0.00598   -0.00754   -0.00693
AFIX  43
H45   3    0.481311   -0.120611    0.451570    11.00000   -1.20000
AFIX   0
C46   1    0.604814   -0.145611    0.378430    11.00000    0.02539    0.02589 =
         0.02932   -0.00959   -0.01298   -0.00029
AFIX  43
H46   3    0.662317   -0.188681    0.403688    11.00000   -1.20000
AFIX   0
C47   1    0.627898   -0.123714    0.313290    11.00000    0.01912    0.02829 =
         0.02921   -0.01329   -0.00589   -0.00150
AFIX  43
H47   3    0.701842   -0.152042    0.294034    11.00000   -1.20000
AFIX   0
C48   1    0.544576   -0.060523    0.274837    11.00000    0.01891    0.02130 =
         0.02266   -0.00942   -0.00453   -0.00448
C49   1    0.293629    0.002320    0.403118    11.00000    0.02141    0.02626 =
         0.01971   -0.00692   -0.00275   -0.00839
AFIX  13
H49   3    0.245490    0.031299    0.368462    11.00000   -1.20000
AFIX   0
C50   1    0.268879    0.091527    0.436107    11.00000    0.02340    0.02685 =
         0.02182   -0.00723   -0.00289   -0.00705
AFIX  23
H50A  3    0.290863    0.142897    0.404805    11.00000   -1.20000
H50B  3    0.188299    0.123904    0.448015    11.00000   -1.20000
AFIX   0
C51   1    0.324433    0.065162    0.495063    11.00000    0.03185    0.03318 =
         0.02365   -0.01087   -0.00587   -0.00891
AFIX 137
H51A  3    0.404489    0.037804    0.483615    11.00000   -1.50000
H51B  3    0.303992    0.014050    0.526644    11.00000   -1.50000
H51C  3    0.300598    0.126651    0.512901    11.00000   -1.50000
AFIX   0
C52   1    0.262610   -0.083049    0.446526    11.00000    0.03544    0.03599 =
         0.02709   -0.00611    0.00206   -0.01918
AFIX  23
H52A  3    0.289673   -0.141100    0.424146    11.00000   -1.20000
H52B  3    0.300001   -0.107013    0.485076    11.00000   -1.20000
AFIX   0
C53   1    0.139200   -0.049837    0.466340    11.00000    0.04208    0.05506 =
         0.04123   -0.01270    0.00973   -0.02993
AFIX 137
H53A  3    0.101292   -0.023502    0.428391    11.00000   -1.50000
H53B  3    0.112852    0.003665    0.491723    11.00000   -1.50000
H53C  3    0.124003   -0.108291    0.491663    11.00000   -1.50000
AFIX   0
C54   1    0.575967   -0.047565    0.203275    11.00000    0.01677    0.02871 =
         0.02379   -0.01042   -0.00175   -0.00426
AFIX  13
H54   3    0.507655   -0.003628    0.182682    11.00000   -1.20000
AFIX   0
C55   1    0.656207    0.005923    0.182336    11.00000    0.02407    0.03525 =
         0.03239   -0.01038   -0.00228   -0.01029
AFIX  23
H55A  3    0.621081    0.072053    0.196978    11.00000   -1.20000
H55B  3    0.722854   -0.036173    0.203849    11.00000   -1.20000
AFIX   0
C56   1    0.691452    0.025186    0.110962    11.00000    0.03401    0.05873 =
         0.03632   -0.00785    0.00036   -0.02451
AFIX 137
H56A  3    0.626125    0.065442    0.088918    11.00000   -1.50000
H56B  3    0.731963   -0.040073    0.096375    11.00000   -1.50000
H56C  3    0.738921    0.062569    0.101721    11.00000   -1.50000
AFIX   0
C57   1    0.628334   -0.151127    0.180425    11.00000    0.02266    0.03503 =
         0.02942   -0.01698   -0.00032   -0.00614
AFIX  23
H57A  3    0.636088   -0.137618    0.133438    11.00000   -1.20000
H57B  3    0.703271   -0.188900    0.193192    11.00000   -1.20000
AFIX   0
C58   1    0.565302   -0.219028    0.205357    11.00000    0.03263    0.03195 =
         0.03058   -0.01405   -0.00213   -0.00886
AFIX 137
H58A  3    0.602178   -0.280355    0.186284    11.00000   -1.50000
H58B  3    0.490094   -0.182012    0.194233    11.00000   -1.50000
H58C  3    0.562971   -0.238520    0.251640    11.00000   -1.50000
AFIX   0
C59   1    0.076716   -0.141259    0.237390    11.00000    0.01879    0.01840 =
         0.02180   -0.00320   -0.00372   -0.00807
C60   1    0.078455   -0.158105    0.176417    11.00000    0.02323    0.02479 =
         0.02238   -0.00233   -0.00508   -0.01121
C61   1    0.012908   -0.204932    0.169846    11.00000    0.02728    0.02794 =
         0.02489   -0.00456   -0.00980   -0.01084
AFIX  43
H61   3    0.014667   -0.217827    0.129340    11.00000   -1.20000
AFIX   0
C62   1   -0.054569   -0.233024    0.220900    11.00000    0.02144    0.02495 =
         0.03611   -0.00575   -0.00816   -0.01156
AFIX  43
H62   3   -0.097095   -0.266571    0.215751    11.00000   -1.20000
AFIX   0
C63   1   -0.059628   -0.211793    0.279711    11.00000    0.01809    0.02507 =
         0.03131   -0.00495   -0.00014   -0.01012
AFIX  43
H63   3   -0.107695   -0.229412    0.314426    11.00000   -1.20000
AFIX   0
C64   1    0.004098   -0.165227    0.289136    11.00000    0.01929    0.02273 =
         0.02474   -0.00503   -0.00297   -0.00764
C65   1    0.143660   -0.119085    0.118662    11.00000    0.03628    0.04171 =
         0.02057   -0.00133   -0.00471   -0.02316
AFIX  13
H65   3    0.184332   -0.088618    0.133955    11.00000   -1.20000
AFIX   0
C66   1    0.228960   -0.202302    0.082937    11.00000    0.04711    0.06147 =
         0.02566   -0.01192    0.00621   -0.03108
AFIX  23
H66A  3    0.191346   -0.238243    0.071102    11.00000   -1.20000
H66B  3    0.260852   -0.169880    0.043164    11.00000   -1.20000
AFIX   0
C67   1    0.321388   -0.279666    0.120213    11.00000    0.03780    0.05606 =
         0.04454   -0.01398    0.01195   -0.01943
AFIX 137
H67A  3    0.372398   -0.330577    0.094511    11.00000   -1.50000
H67B  3    0.290905   -0.313363    0.159292    11.00000   -1.50000
H67C  3    0.360790   -0.245219    0.131006    11.00000   -1.50000
AFIX   0
C68   1    0.066316   -0.034176    0.073396    11.00000    0.05510    0.05449 =
         0.02884    0.01270   -0.01782   -0.03335
AFIX  23
H68A  3    0.111009   -0.008553    0.037097    11.00000   -1.20000
H68B  3    0.027081   -0.063259    0.056423    11.00000   -1.20000
AFIX   0
C69   1   -0.017772    0.054570    0.103769    11.00000    0.04992    0.04410 =
         0.05248    0.01908   -0.02175   -0.02199
AFIX 137
H69A  3   -0.063179    0.106207    0.071955    11.00000   -1.50000
H69B  3    0.020172    0.084356    0.120455    11.00000   -1.50000
H69C  3   -0.064764    0.030619    0.138568    11.00000   -1.50000
AFIX   0
C70   1   -0.013692   -0.131904    0.352201    11.00000    0.02824    0.03502 =
         0.02703   -0.01253    0.00533   -0.01666
AFIX  13
H70   3    0.049204   -0.114605    0.353230    11.00000   -1.20000
AFIX   0
C71   1   -0.017822   -0.213763    0.410877    11.00000    0.04311    0.04596 =
         0.02267   -0.00840    0.00426   -0.02432
AFIX  23
H71A  3   -0.037097   -0.183524    0.449396    11.00000   -1.20000
H71B  3   -0.077196   -0.234469    0.409342    11.00000   -1.20000
AFIX   0
C72   1    0.088792   -0.307976    0.416743    11.00000    0.04651    0.04682 =
         0.02341   -0.00213   -0.00210   -0.02256
AFIX 137
H72A  3    0.108884   -0.338541    0.378797    11.00000   -1.50000
H72B  3    0.079046   -0.357261    0.454391    11.00000   -1.50000
H72C  3    0.147350   -0.289013    0.420833    11.00000   -1.50000
AFIX   0
C73   1   -0.120076   -0.034570    0.355907    11.00000    0.03853    0.03975 =
         0.04019   -0.01869    0.01084   -0.01444
AFIX  23
H73A  3   -0.182988   -0.050101    0.353890    11.00000   -1.20000
H73B  3   -0.131457   -0.015046    0.397584    11.00000   -1.20000
AFIX   0
C74   1   -0.120629    0.055884    0.303811    11.00000    0.04949    0.03372 =
         0.06350   -0.01276    0.01292   -0.00530
AFIX 137
H74A  3   -0.115250    0.039421    0.262419    11.00000   -1.50000
H74B  3   -0.057810    0.071214    0.304716    11.00000   -1.50000
H74C  3   -0.189184    0.115286    0.310737    11.00000   -1.50000
AFIX   0
C75   1    0.463851    0.271836    0.164870    11.00000    0.02575    0.03163 =
         0.02349   -0.01050   -0.00294   -0.00950
PART 1
N5    4    0.516801    0.317323    0.134775    21.00000    0.02169    0.03137 =
         0.01341   -0.00120   -0.00772   -0.01112
C76   1    0.581157    0.377584    0.101558    21.00000    0.03218    0.03311 =
         0.02677   -0.00290   -0.00295   -0.02030
C77   1    0.580529    0.439619    0.147826    21.00000    0.05825    0.03905 =
         0.03251   -0.00742   -0.00366   -0.03274
AFIX 137
H77A  3    0.504661    0.485530    0.160005    21.00000   -1.50000
H77B  3    0.624236    0.479680    0.127264    21.00000   -1.50000
H77C  3    0.612288    0.393320    0.185797    21.00000   -1.50000
AFIX   0
C78   1    0.523924    0.445621    0.043908    21.00000    0.06997    0.06051 =
         0.03163    0.01735   -0.01764   -0.04854
AFIX 137
H78A  3    0.525247    0.403183    0.015854    21.00000   -1.50000
H78B  3    0.562274    0.489502    0.020871    21.00000   -1.50000
H78C  3    0.447449    0.487926    0.057928    21.00000   -1.50000
AFIX   0
C79   1    0.697334    0.303469    0.083187    21.00000    0.03485    0.06351 =
         0.05514   -0.02825    0.01210   -0.02856
AFIX 137
H79A  3    0.729836    0.260042    0.121616    21.00000   -1.50000
H79B  3    0.741904    0.341525    0.059788    21.00000   -1.50000
H79C  3    0.695282    0.260979    0.056292    21.00000   -1.50000
AFIX   0
PART 2
N5A   4    0.539255    0.291218    0.147497   -21.00000    0.02420    0.03469 =
         0.02093   -0.00473   -0.01067   -0.01004
C76A  1    0.634914    0.315298    0.122574   -21.00000    0.02642    0.02889 =
         0.03542   -0.00739   -0.00186   -0.01220
C77A  1    0.602283    0.423991    0.130328   -21.00000    0.04279    0.03338 =
         0.04645   -0.00961   -0.00784   -0.01235
AFIX 137
H77D  3    0.539078    0.469816    0.107456   -21.00000   -1.50000
H77E  3    0.664283    0.443959    0.113025   -21.00000   -1.50000
H77F  3    0.582445    0.428291    0.175504   -21.00000   -1.50000
AFIX   0
C78A  1    0.726589    0.238154    0.162332   -21.00000    0.02807    0.03367 =
         0.05038   -0.00863   -0.00888   -0.01338
AFIX 137
H78D  3    0.706808    0.250146    0.206112   -21.00000   -1.50000
H78E  3    0.795631    0.246116    0.144266   -21.00000   -1.50000
H78F  3    0.735896    0.168916    0.162017   -21.00000   -1.50000
AFIX   0
C79A  1    0.667303    0.304392    0.053629   -21.00000    0.05350    0.04630 =
         0.03236   -0.00668    0.00789   -0.02825
AFIX 137
H79D  3    0.685485    0.234137    0.050186   -21.00000   -1.50000
H79E  3    0.731564    0.321009    0.036426   -21.00000   -1.50000
H79F  3    0.605874    0.350956    0.029547   -21.00000   -1.50000
AFIX   0
HKLF 4


REM  hasj220207a_auto in P-1 #2
REM wR2 = 0.1024, GooF = S = 1.022, Restrained GooF = 1.022 for all data
REM R1 = 0.0406 for 12196 Fo > 4sig(Fo) and 0.0509 for all 14615 data
REM 838 parameters refined using 0 restraints

END

WGHT      0.0453      0.2997

REM Highest difference peak  0.244,  deepest hole -0.389,  1-sigma level  0.039
Q1    1   0.1617  0.1694  0.2244  11.00000  0.05    0.24
Q2    1   0.0011  0.3770  0.1274  11.00000  0.05    0.24
Q3    1   0.3437  0.1226  0.2498  11.00000  0.05    0.23
Q4    1   0.1982  0.2982  0.2108  11.00000  0.05    0.23
Q5    1   0.1700  0.5683  0.1511  11.00000  0.05    0.23
Q6    1   0.2847  0.2280  0.0590  11.00000  0.05    0.22
Q7    1   0.3965  0.2273  0.1803  11.00000  0.05    0.22
Q8    1   0.2610 -0.1027  0.2684  11.00000  0.05    0.21
Q9    1   0.1829  0.2729  0.0898  11.00000  0.05    0.20
Q10   1   0.2563  0.3010  0.2585  11.00000  0.05    0.20
Q11   1   0.3605 -0.0247  0.3891  11.00000  0.05    0.19
Q12   1  -0.0145 -0.1943  0.2852  11.00000  0.05    0.19
Q13   1   0.2042  0.4577  0.1610  11.00000  0.05    0.18
Q14   1   0.2969  0.2638  0.1701  11.00000  0.05    0.18
Q15   1   0.3750  0.1374  0.0525  11.00000  0.05    0.18
Q16   1   0.2824  0.0415  0.4204  11.00000  0.05    0.18
Q17   1   0.4008  0.1827  0.2334  11.00000  0.05    0.17
Q18   1   0.0851  0.3420  0.0972  11.00000  0.05    0.17
Q19   1   0.2599 -0.1857  0.2694  11.00000  0.05    0.17
Q20   1   0.2117  0.2357  0.2745  11.00000  0.05    0.17
Q21   1   0.1193  0.2515  0.0203  11.00000  0.05    0.17
Q22   1   0.0802 -0.1512  0.2023  11.00000  0.05    0.17
Q23   1   0.3805  0.2218  0.0449  11.00000  0.05    0.17
Q24   1   0.2851 -0.0416  0.4233  11.00000  0.05    0.17
Q25   1   0.3152  0.1963  0.2824  11.00000  0.05    0.17
Q26   1   0.2138  0.2360  0.2029  11.00000  0.05    0.16
Q27   1   0.3120  0.3377  0.3611  11.00000  0.05    0.16
Q28   1   0.1366  0.3968  0.4059  11.00000  0.05    0.16
Q29   1  -0.0235  0.4697  0.3724  11.00000  0.05    0.16
Q30   1   0.0364  0.2933  0.0388  11.00000  0.05    0.16
Q31   1   0.1125 -0.1227  0.2437  11.00000  0.05    0.16
Q32   1   0.2118  0.5020  0.2482  11.00000  0.05    0.16
Q33   1   0.6211 -0.0231  0.1927  11.00000  0.05    0.15
;
_shelx_res_checksum              73673
_shelx_fab_file                  
;
-16 -9 1 0.2991 -0.0281
-16 -8 1 -0.6945 0.1047
-16 -8 2 0.7308 -0.1401
-16 -7 1 0.8012 0.0708
-16 -7 2 -0.7444 -0.0839
-16 -6 1 -0.3048 -0.2032
-16 -6 2 0.2435 0.2051
-16 -5 1 0.2601 0.0252
-15 -11 1 -0.2168 -0.0568
-15 -11 2 0.1287 0.0515
-15 -10 1 0.1843 0.0145
-15 -10 2 -0.2444 -0.0363
-15 -10 3 0.3590 0.0387
-15 -10 4 -0.4328 -0.0255
-15 -9 1 -0.3128 0.0194
-15 -9 2 0.3299 0.0241
-15 -9 3 -0.3519 -0.0575
-15 -9 4 0.3673 0.0594
-15 -9 5 -0.3158 -0.0212
-15 -8 1 0.3796 -0.0021
-15 -8 2 -0.4843 0.0481
-15 -8 3 0.5317 -0.0815
-15 -8 4 -0.5277 0.0761
-15 -8 5 0.4702 -0.0378
-15 -7 1 -0.7915 0.0166
-15 -7 2 0.9383 -0.0584
-15 -7 3 -0.9637 0.0737
-15 -7 4 0.8296 -0.0288
-15 -7 5 -0.5966 -0.0598
-15 -7 6 0.3272 0.1272
-15 -6 1 0.9307 0.0518
-15 -6 2 -0.7183 -0.1147
-15 -6 3 0.6043 0.1316
-15 -6 4 -0.5088 -0.0981
-15 -6 5 0.3801 0.0353
-15 -6 6 -0.2202 0.0403
-15 -5 1 -0.5124 -0.0703
-15 -5 2 0.2379 0.1322
-15 -5 3 -0.1796 -0.1182
-15 -5 4 0.2210 0.0294
-15 -5 5 -0.2186 0.0681
-15 -4 1 0.4048 -0.0138
-15 -4 2 -0.3578 0.0104
-15 -4 3 0.2401 -0.0066
-15 -4 4 -0.0846 -0.0024
-15 -4 5 -0.0828 0.0425
-15 -3 1 -0.1193 0.1087
-15 -3 2 0.0586 -0.1034
-15 -3 3 0.0707 0.0324
-15 -3 4 -0.1303 0.0630
-15 -2 1 -0.4182 -0.1453
-15 -2 2 0.4817 0.0833
-14 -14 1 -0.3164 0.0781
-14 -13 1 0.4162 -0.0893
-14 -13 2 -0.3697 0.0585
-14 -12 1 -0.6630 0.0701
-14 -12 2 0.7123 -0.1023
-14 -12 3 -0.6093 0.0865
-14 -12 4 0.3756 -0.0428
-14 -11 1 0.7706 -0.0059
-14 -11 2 -0.6668 0.0007
-14 -11 3 0.4558 0.0112
-14 -11 4 -0.2152 -0.0279
-14 -11 5 0.0172 0.0383
-14 -11 6 0.1009 -0.0339
-14 -10 1 -0.2441 -0.0367
-14 -10 2 0.0969 0.0515
-14 -10 3 -0.0295 -0.0363
-14 -10 4 0.0626 0.0010
-14 -10 5 -0.1092 0.0328
-14 -10 6 0.0653 -0.0473
-14 -10 7 0.0698 0.0340
-14 -9 1 -0.2314 -0.0284
-14 -9 2 0.1558 0.0192
-14 -9 3 -0.0437 -0.0048
-14 -9 4 -0.1166 -0.0064
-14 -9 5 0.2437 0.0059
-14 -9 6 -0.2371 0.0111
-14 -9 7 0.0991 -0.0347
-14 -9 8 0.0547 0.0453
-14 -8 1 0.3563 -0.0008
-14 -8 2 -0.1735 0.0113
-14 -8 3 0.0448 -0.0216
-14 -8 4 0.0660 0.0238
-14 -8 5 -0.1708 -0.0092
-14 -8 6 0.2264 -0.0287
-14 -8 7 -0.1903 0.0778
-14 -8 8 0.0982 -0.1039
-14 -7 1 -0.2250 0.0457
-14 -7 2 0.0028 -0.0178
-14 -7 3 0.2094 -0.0339
-14 -7 4 -0.3301 0.0735
-14 -7 5 0.3578 -0.0651
-14 -7 6 -0.3204 0.0142
-14 -7 7 0.2175 0.0403
-14 -7 8 -0.0648 -0.0716
-14 -6 1 -0.5551 0.0186
-14 -6 2 0.5557 -0.0184
-14 -6 3 -0.5794 0.0205
-14 -6 4 0.5613 -0.0126
-14 -6 5 -0.4566 -0.0233
-14 -6 6 0.2967 0.0719
-14 -6 7 -0.1173 -0.0863
-14 -6 8 -0.0747 0.0421
-14 -5 1 0.9773 -0.0487
-14 -5 2 -0.5773 -0.0029
-14 -5 3 0.3051 0.0583
-14 -5 4 -0.2467 -0.0678
-14 -5 5 0.2669 0.0232
-14 -5 6 -0.2392 0.0494
-14 -5 7 0.1399 -0.1224
-14 -5 8 0.0108 0.1725
-14 -4 1 -0.5649 0.0087
-14 -4 2 0.3601 0.0132
-14 -4 3 -0.2047 -0.0272
-14 -4 4 0.1893 -0.0006
-14 -4 5 -0.1968 0.0557
-14 -4 6 0.1146 -0.0850
-14 -4 7 0.0158 0.0586
-14 -4 8 -0.1025 0.0018
-14 -3 1 0.2985 0.0513
-14 -3 2 -0.4089 -0.0167
-14 -3 3 0.2881 -0.0121
-14 -3 4 -0.1002 0.0241
-14 -3 5 -0.0598 -0.0057
-14 -3 6 0.1891 -0.0562
-14 -3 7 -0.2526 0.1393
-14 -2 1 0.0430 0.0015
-14 -2 2 -0.0603 -0.0440
-14 -2 3 0.2251 0.0355
-14 -2 4 -0.2755 0.0197
-14 -2 5 0.1052 -0.0778
-14 -2 6 0.1147 0.1050
-14 -2 7 -0.1899 -0.0932
-14 -1 1 -0.4643 -0.0714
-14 -1 2 0.4596 0.0748
-14 -1 3 -0.4602 -0.0091
-14 -1 4 0.3125 -0.0931
-14 -1 5 0.0407 0.1494
-14 -1 6 -0.3904 -0.1092
-14 0 1 0.2988 0.0263
-14 0 2 -0.1568 -0.0124
-14 0 3 0.1849 -0.0361
-14 0 4 -0.3060 0.1023
-14 0 5 0.2958 -0.1343
-14 1 1 0.0800 -0.0626
-14 1 2 -0.1151 0.0255
-14 1 3 0.0307 0.0192
-13 -15 1 0.0084 0.0253
-13 -14 1 0.1939 -0.0854
-13 -14 2 -0.1596 0.0004
-13 -14 3 0.1391 0.0592
-13 -13 1 -0.4716 0.0729
-13 -13 2 0.3877 -0.0356
-13 -13 3 -0.2921 -0.0317
-13 -13 4 0.2793 0.0583
-13 -13 5 -0.3366 -0.0212
-13 -12 1 0.5236 0.0179
-13 -12 2 -0.6335 0.0147
-13 -12 3 0.7131 -0.0189
-13 -12 4 -0.7234 0.0123
-13 -12 5 0.6361 -0.0223
-13 -12 6 -0.4930 0.0490
-13 -11 1 -0.7073 -0.0183
-13 -11 2 0.9485 -0.0177
-13 -11 3 -1.0645 0.0353
-13 -11 4 0.9691 -0.0183
-13 -11 5 -0.7011 -0.0170
-13 -11 6 0.3929 0.0417
-13 -11 7 -0.1884 -0.0423
-13 -11 8 0.1346 0.0267
-13 -10 1 0.6640 -0.0051
-13 -10 2 -0.5935 -0.0140
-13 -10 3 0.4467 0.0309
-13 -10 4 -0.2684 -0.0427
-13 -10 5 0.1118 0.0458
-13 -10 6 0.0207 -0.0347
-13 -10 7 -0.1442 0.0130
-13 -10 8 0.2402 0.0027
-13 -10 9 -0.2732 0.0017
-13 -9 1 0.2734 -0.0006
-13 -9 2 -0.4575 0.0078
-13 -9 3 0.5768 -0.0024
-13 -9 4 -0.5408 -0.0171
-13 -9 5 0.3648 0.0374
-13 -9 6 -0.1798 -0.0470
-13 -9 7 0.1130 0.0408
-13 -9 8 -0.1610 -0.0148
-13 -9 9 0.2152 -0.0283
-13 -9 10 -0.1960 0.0678
-13 -8 1 -1.1773 -0.0066
-13 -8 2 1.0761 0.0188
-13 -8 3 -0.9497 -0.0226
-13 -8 4 0.7489 0.0164
-13 -8 5 -0.4665 -0.0009
-13 -8 6 0.1717 -0.0114
-13 -8 7 0.0290 0.0034
-13 -8 8 -0.0929 0.0221
-13 -8 9 0.0797 -0.0412
-13 -8 10 -0.0675 0.0393
-13 -7 1 1.3262 -0.0237
-13 -7 2 -1.1610 0.0315
-13 -7 3 0.9659 -0.0369
-13 -7 4 -0.7513 0.0297
-13 -7 5 0.5128 -0.0143
-13 -7 6 -0.2479 -0.0032
-13 -7 7 0.0064 0.0254
-13 -7 8 0.1365 -0.0488
-13 -7 9 -0.1748 0.0513
-13 -7 10 0.1828 -0.0168
-13 -7 11 -0.2116 -0.0364
-13 -6 1 -0.6799 0.0102
-13 -6 2 0.6012 -0.0180
-13 -6 3 -0.4736 0.0111
-13 -6 4 0.3262 0.0170
-13 -6 5 -0.2084 -0.0398
-13 -6 6 0.1112 0.0250
-13 -6 7 -0.0038 0.0230
-13 -6 8 -0.0857 -0.0681
-13 -6 9 0.1054 0.0876
-13 -6 10 -0.0706 -0.0880
-13 -6 11 0.0440 0.0767
-13 -5 1 -0.4943 0.0378
-13 -5 2 0.4437 -0.0440
-13 -5 3 -0.2688 0.0299
-13 -5 4 0.1507 -0.0101
-13 -5 5 -0.1115 -0.0090
-13 -5 6 0.0971 0.0317
-13 -5 7 -0.0941 -0.0472
-13 -5 8 0.0937 0.0294
-13 -5 9 -0.0436 0.0238
-13 -5 10 -0.0783 -0.0737
-13 -4 1 0.7596 -0.0423
-13 -4 2 -0.6384 0.0594
-13 -4 3 0.3489 -0.0359
-13 -4 4 -0.1957 0.0017
-13 -4 5 0.2392 0.0043
-13 -4 6 -0.3031 0.0226
-13 -4 7 0.2574 -0.0602
-13 -4 8 -0.1338 0.0908
-13 -4 9 0.0053 -0.1021
-13 -4 10 0.0972 0.0745
-13 -3 1 -0.1489 -0.0038
-13 -3 2 0.3127 -0.0019
-13 -3 3 -0.3045 0.0052
-13 -3 4 0.2408 -0.0164
-13 -3 5 -0.2269 0.0431
-13 -3 6 0.1870 -0.0610
-13 -3 7 -0.0404 0.0354
-13 -3 8 -0.1326 0.0302
-13 -3 9 0.2010 -0.0923
-13 -2 1 -0.0946 0.0654
-13 -2 2 -0.1849 -0.0511
-13 -2 3 0.1741 0.0149
-13 -2 4 0.0573 0.0184
-13 -2 5 -0.2154 -0.0345
-13 -2 6 0.2005 0.0209
-13 -2 7 -0.1459 0.0286
-13 -1 1 0.3382 -0.0276
-13 -1 2 -0.2236 -0.0177
-13 -1 3 0.2667 0.0482
-13 -1 4 -0.3928 -0.0313
-13 -1 5 0.3159 -0.0141
-13 -1 6 0.0321 0.0423
-13 -1 7 -0.3720 -0.0301
-13 -1 8 0.4170 -0.0139
-13 -1 9 -0.1770 0.0773
-13 -1 10 -0.1259 -0.1498
-13 0 1 -0.6553 0.0088
-13 0 2 0.4391 0.0282
-13 0 3 -0.2031 -0.0409
-13 0 4 0.1182 0.0008
-13 0 5 -0.0567 0.0640
-13 0 6 -0.1622 -0.0876
-13 0 7 0.4631 0.0342
-13 0 8 -0.6001 0.0688
-13 0 9 0.4624 -0.1661
-13 0 10 -0.1705 0.2238
-13 1 1 0.3523 -0.0213
-13 1 2 -0.1237 0.0144
-13 1 3 -0.0756 -0.0136
-13 1 4 0.0160 0.0281
-13 1 5 0.2123 -0.0511
-13 1 6 -0.2908 0.0510
-13 1 7 0.0660 0.0000
-13 1 8 0.2862 -0.0895
-13 1 9 -0.4807 0.1715
-13 2 1 0.2096 -0.0769
-13 2 2 -0.0988 0.0665
-13 2 3 0.0308 -0.0207
-13 2 4 0.0230 -0.0274
-13 2 5 -0.1061 0.0461
-13 2 6 0.1671 -0.0170
-13 2 7 -0.1401 -0.0556
-13 3 1 -0.2489 0.1319
-13 3 2 0.0552 -0.1800
-13 3 3 -0.0240 0.1421
-13 3 4 0.1582 -0.0486
-13 3 5 -0.2794 -0.0262
-12 -15 1 0.1469 -0.1228
-12 -15 2 -0.1672 0.0731
-12 -15 3 0.2027 -0.0423
-12 -14 1 -0.1724 0.0693
-12 -14 2 0.0674 -0.0410
-12 -14 3 -0.0341 0.0021
-12 -14 4 0.0621 -0.0123
-12 -14 5 -0.0969 0.0610
-12 -13 1 0.3655 -0.0323
-12 -13 2 -0.3545 0.0491
-12 -13 3 0.2353 -0.0113
-12 -13 4 -0.1467 -0.0246
-12 -13 5 0.1654 0.0146
-12 -13 6 -0.2571 0.0249
-12 -12 1 -0.5418 -0.0213
-12 -12 2 0.6336 0.0003
-12 -12 3 -0.5805 -0.0133
-12 -12 4 0.5313 0.0431
-12 -12 5 -0.5538 -0.0434
-12 -12 6 0.6006 -0.0008
-12 -12 7 -0.6107 0.0548
-12 -12 8 0.5687 -0.0732
-12 -11 1 0.3011 0.0550
-12 -11 2 -0.5830 -0.0450
-12 -11 3 0.8878 0.0204
-12 -11 4 -1.1065 -0.0051
-12 -11 5 1.1548 -0.0017
-12 -11 6 -1.0231 0.0131
-12 -11 7 0.8106 -0.0292
-12 -11 8 -0.6538 0.0348
-12 -11 9 0.5831 -0.0221
-12 -11 10 -0.4930 0.0045
-12 -10 1 -0.3388 -0.0024
-12 -10 2 0.6172 -0.0013
-12 -10 3 -0.9189 0.0103
-12 -10 4 1.0565 -0.0062
-12 -10 5 -0.9717 -0.0183
-12 -10 6 0.7280 0.0461
-12 -10 7 -0.4402 -0.0517
-12 -10 8 0.2091 0.0298
-12 -10 9 -0.0669 0.0008
-12 -10 10 -0.0289 -0.0199
-12 -10 11 0.1154 0.0235
-12 -9 1 0.2642 -0.0285
-12 -9 2 -0.1294 0.0199
-12 -9 3 -0.0131 -0.0029
-12 -9 4 0.1510 -0.0115
-12 -9 5 -0.2366 0.0205
-12 -9 6 0.2592 -0.0214
-12 -9 7 -0.2764 0.0081
-12 -9 8 0.3382 0.0139
-12 -9 9 -0.4161 -0.0222
-12 -9 10 0.4410 0.0001
-12 -9 11 -0.3777 0.0402
-12 -9 12 0.2339 -0.0684
-12 -8 1 0.7991 0.0098
-12 -8 2 -1.0728 -0.0082
-12 -8 3 1.2694 0.0102
-12 -8 4 -1.3044 -0.0239
-12 -8 5 1.1432 0.0386
-12 -8 6 -0.8446 -0.0372
-12 -8 7 0.5422 0.0189
-12 -8 8 -0.3452 0.0035
-12 -8 9 0.2530 -0.0243
-12 -8 10 -0.1936 0.0453
-12 -8 11 0.1306 -0.0585
-12 -8 12 -0.0829 0.0466
-12 -7 1 -1.7538 0.0084
-12 -7 2 1.8602 0.0013
-12 -7 3 -1.8612 -0.0056
-12 -7 4 1.7208 0.0063
-12 -7 5 -1.4340 -0.0006
-12 -7 6 1.0341 -0.0165
-12 -7 7 -0.6020 0.0346
-12 -7 8 0.2511 -0.0318
-12 -7 9 -0.0507 0.0039
-12 -7 10 -0.0306 0.0255
-12 -7 11 0.0722 -0.0350
-12 -7 12 -0.1100 0.0299
-12 -6 1 1.6251 -0.0041
-12 -6 2 -1.7091 -0.0026
-12 -6 3 1.7220 -0.0100
-12 -6 4 -1.6177 0.0242
-12 -6 5 1.3971 -0.0223
-12 -6 6 -1.0798 0.0094
-12 -6 7 0.6872 0.0018
-12 -6 8 -0.2856 -0.0106
-12 -6 9 -0.0197 0.0178
-12 -6 10 0.1821 -0.0101
-12 -6 11 -0.2591 -0.0218
-12 -6 12 0.3186 0.0576
-12 -5 1 -0.6935 -0.0210
-12 -5 2 0.6060 0.0177
-12 -5 3 -0.6536 -0.0035
-12 -5 4 0.7192 -0.0059
-12 -5 5 -0.7128 -0.0028
-12 -5 6 0.6206 0.0148
-12 -5 7 -0.4308 -0.0052
-12 -5 8 0.1392 -0.0242
-12 -5 9 0.1686 0.0476
-12 -5 10 -0.3455 -0.0528
-12 -5 11 0.3261 0.0492
-12 -5 12 -0.1812 -0.0387
-12 -4 1 -0.1768 0.0018
-12 -4 2 0.4767 -0.0145
-12 -4 3 -0.4027 0.0209
-12 -4 4 0.1660 -0.0108
-12 -4 5 -0.0290 -0.0047
-12 -4 6 0.0351 0.0166
-12 -4 7 -0.0910 -0.0264
-12 -4 8 0.1536 0.0277
-12 -4 9 -0.2194 -0.0054
-12 -4 10 0.2317 -0.0344
-12 -4 11 -0.1307 0.0569
-12 -4 12 -0.0373 -0.0402
-12 -3 1 0.0501 -0.0048
-12 -3 2 -0.3160 0.0279
-12 -3 3 0.3467 -0.0370
-12 -3 4 -0.2251 0.0196
-12 -3 5 0.1940 0.0039
-12 -3 6 -0.2916 -0.0099
-12 -3 7 0.3359 0.0014
-12 -3 8 -0.2219 0.0058
-12 -3 9 0.0483 -0.0088
-12 -3 10 0.0497 0.0078
-12 -3 11 -0.0449 0.0148
-12 -3 12 -0.0293 -0.0742
-12 -2 1 0.3867 0.0183
-12 -2 2 -0.1497 -0.0042
-12 -2 3 -0.0376 -0.0061
-12 -2 4 -0.0335 0.0112
-12 -2 5 0.1951 -0.0032
-12 -2 6 -0.2335 -0.0162
-12 -2 7 0.1841 0.0215
-12 -2 8 -0.1912 0.0102
-12 -2 9 0.2594 -0.0621
-12 -2 10 -0.2827 0.0923
-12 -2 11 0.2163 -0.0897
-12 -2 12 -0.0981 0.0887
-12 -2 13 -0.0355 -0.1152
-12 -1 1 -0.3899 0.0199
-12 -1 2 0.2458 -0.0261
-12 -1 3 -0.1632 0.0117
-12 -1 4 0.3996 0.0070
-12 -1 5 -0.7568 -0.0177
-12 -1 6 0.8494 0.0205
-12 -1 7 -0.6083 -0.0123
-12 -1 8 0.3106 -0.0122
-12 -1 9 -0.1952 0.0369
-12 -1 10 0.2462 -0.0253
-12 -1 11 -0.3295 -0.0325
-12 -1 12 0.3615 0.0908
-12 -1 13 -0.3125 -0.0923
-12 0 1 0.5765 -0.0293
-12 0 2 -0.5527 0.0035
-12 0 3 0.3992 0.0389
-12 0 4 -0.3718 -0.0560
-12 0 5 0.4775 0.0276
-12 0 7 0.1672 -0.0394
-12 0 8 0.1642 0.0215
-12 0 9 -0.2724 0.0217
-12 0 10 0.1386 -0.0818
-12 0 11 0.0599 0.1570
-12 0 13 0.2142 0.2433
-12 1 1 -0.6845 0.0395
-12 1 2 0.5741 -0.0312
-12 1 3 -0.1723 -0.0016
-12 1 4 -0.1665 0.0253
-12 1 5 0.1699 -0.0110
-12 1 6 0.0054 -0.0278
-12 1 7 -0.0149 0.0453
-12 1 8 -0.2274 -0.0119
-12 1 9 0.4959 -0.0606
-12 1 10 -0.5617 0.1418
-12 1 11 0.4060 -0.2116
-12 1 12 -0.1576 0.2568
-12 2 1 0.1271 -0.0106
-12 2 2 -0.0421 0.0118
-12 2 3 -0.1065 -0.0145
-12 2 4 0.1972 0.0173
-12 2 5 -0.0699 -0.0241
-12 2 6 -0.1865 0.0285
-12 2 7 0.2831 -0.0071
-12 2 8 -0.0799 -0.0579
-12 2 9 -0.2480 0.1518
-12 2 10 0.4200 -0.2338
-12 2 11 -0.3300 0.2686
-12 3 1 0.3820 -0.0214
-12 3 2 -0.2399 0.0571
-12 3 3 0.0146 -0.0514
-12 3 4 0.0765 0.0015
-12 3 5 -0.0361 0.0557
-12 3 6 0.0007 -0.0690
-12 3 7 -0.0446 0.0092
-12 3 8 0.1351 0.1061
-12 3 9 -0.2085 -0.2205
-12 3 10 0.2193 0.2765
-12 4 1 -0.1590 -0.0396
-12 4 2 0.0341 -0.0552
-12 4 3 0.0372 0.1276
-12 4 4 0.0522 -0.1152
-12 4 5 -0.2392 0.0308
-12 4 6 0.3416 0.0516
-12 4 7 -0.2434 -0.0646
-12 4 8 -0.0035 0.0049
-12 5 1 -0.1981 0.0180
-12 5 2 0.1487 0.0228
-12 5 3 0.0214 -0.0902
-12 5 4 -0.1956 0.1234
-12 5 5 0.2681 -0.0797
-11 -16 1 -0.2692 -0.1225
-11 -16 2 0.0676 0.1121
-11 -15 1 0.0527 0.1107
-11 -15 2 0.1717 -0.1278
-11 -15 3 -0.3325 0.0974
-11 -15 4 0.3989 -0.0673
-11 -15 5 -0.3443 0.0545
-11 -14 1 0.4289 -0.0459
-11 -14 2 -0.3343 0.0659
-11 -14 3 0.2342 -0.0443
-11 -14 4 -0.1759 0.0321
-11 -14 5 0.1100 -0.0578
-11 -14 6 0.0117 0.0891
-11 -14 7 -0.1340 -0.0837
-11 -13 1 -0.4106 -0.0261
-11 -13 2 0.2975 -0.0155
-11 -13 3 -0.1058 0.0206
-11 -13 4 -0.0695 -0.0103
-11 -13 5 0.1634 0.0222
-11 -13 6 -0.1860 -0.0522
-11 -13 7 0.1608 0.0629
-11 -13 8 -0.0994 -0.0375
-11 -12 1 0.3317 0.0327
-11 -12 2 -0.5535 0.0078
-11 -12 3 0.4592 -0.0279
-11 -12 4 -0.1973 0.0081
-11 -12 5 0.0162 0.0203
-11 -12 6 -0.0138 -0.0218
-11 -12 7 0.1124 -0.0008
-11 -12 8 -0.2006 0.0162
-11 -12 9 0.2216 -0.0035
-11 -12 10 -0.1691 -0.0294
-11 -11 1 -0.1195 -0.0046
-11 -11 2 0.4260 0.0119
-11 -11 3 -0.5505 -0.0089
-11 -11 4 0.5580 0.0171
-11 -11 5 -0.5755 -0.0305
-11 -11 6 0.6307 0.0243
-11 -11 7 -0.6580 0.0062
-11 -11 8 0.6364 -0.0327
-11 -11 9 -0.6207 0.0227
-11 -10 1 -0.2803 -0.0115
-11 -10 2 0.0078 -0.0096
-11 -10 3 0.4459 0.0113
-11 -10 4 -0.8848 0.0002
-11 -10 5 1.1415 -0.0086
-11 -10 6 -1.1636 0.0094
-11 -10 7 1.0119 -0.0097
-11 -10 8 -0.8202 0.0131
-11 -10 9 0.7020 -0.0125
-11 -10 10 -0.6435 0.0032
-11 -10 12 -0.2779 0.0034
-11 -9 1 -0.0489 0.0153
-11 -9 2 0.1695 -0.0206
-11 -9 3 -0.4621 0.0234
-11 -9 4 0.7134 -0.0246
-11 -9 5 -0.7693 0.0152
-11 -9 6 0.6441 0.0081
-11 -9 7 -0.4416 -0.0280
-11 -9 8 0.2432 0.0206
-11 -9 9 -0.0756 0.0133
-11 -9 10 -0.0734 -0.0442
-11 -9 11 0.2236 0.0455
-11 -9 13 0.3614 -0.0108
-11 -8 1 0.3227 -0.0125
-11 -8 2 -0.0479 0.0206
-11 -8 3 -0.1785 -0.0141
-11 -8 4 0.3538 0.0056
-11 -8 5 -0.4737 -0.0034
-11 -8 6 0.5249 0.0023
-11 -8 7 -0.5248 0.0006
-11 -8 8 0.5260 0.0030
-11 -8 9 -0.5522 -0.0149
-11 -8 10 0.5640 0.0175
-11 -8 11 -0.5201 0.0068
-11 -8 12 0.4358 -0.0465
-11 -8 13 -0.3398 0.0706
-11 -8 14 0.2139 -0.0641
-11 -7 1 0.5659 0.0093
-11 -7 2 -1.0367 -0.0055
-11 -7 3 1.3967 -0.0039
-11 -7 4 -1.5637 0.0056
-11 -7 5 1.5161 0.0083
-11 -7 6 -1.3093 -0.0223
-11 -7 7 1.0410 0.0148
-11 -7 8 -0.8054 0.0116
-11 -7 9 0.6454 -0.0334
-11 -7 10 -0.5335 0.0373
-11 -7 11 0.4244 -0.0306
-11 -7 12 -0.3273 0.0208
-11 -7 13 0.2841 -0.0047
-11 -7 14 -0.2742 -0.0156
-11 -6 1 -1.4991 0.0177
-11 -6 2 1.8986 -0.0025
-11 -6 3 -2.1766 -0.0097
-11 -6 4 2.2533 0.0102
-11 -6 5 -2.1021 -0.0058
-11 -6 6 1.7754 -0.0002
-11 -6 7 -1.3599 0.0125
-11 -6 8 0.9479 -0.0253
-11 -6 9 -0.6322 0.0201
-11 -6 10 0.4608 0.0073
-11 -6 11 -0.3824 -0.0348
-11 -6 12 0.2928 0.0405
-11 -6 13 -0.1495 -0.0291
-11 -6 14 0.0043 0.0175
-11 -5 1 1.5752 -0.0040
-11 -5 2 -1.7014 -0.0188
-11 -5 3 1.8525 0.0302
-11 -5 4 -1.9624 -0.0173
-11 -5 5 1.9341 -0.0022
-11 -5 6 -1.7393 0.0067
-11 -5 7 1.4059 0.0032
-11 -5 8 -0.9699 -0.0149
-11 -5 9 0.5019 0.0241
-11 -5 10 -0.1271 -0.0297
-11 -5 11 -0.0649 0.0208
-11 -5 12 0.1068 0.0075
-11 -5 13 -0.0943 -0.0334
-11 -5 14 0.0679 0.0283
-11 -4 1 -1.1926 -0.0321
-11 -4 2 0.7891 0.0130
-11 -4 3 -0.6098 0.0027
-11 -4 4 0.6889 -0.0173
-11 -4 5 -0.8299 0.0212
-11 -4 6 0.8554 -0.0062
-11 -4 7 -0.7351 -0.0147
-11 -4 8 0.4924 0.0196
-11 -4 9 -0.1481 -0.0082
-11 -4 10 -0.1980 -0.0014
-11 -4 11 0.3637 0.0029
-11 -4 12 -0.2472 -0.0055
-11 -4 13 -0.0552 0.0066
-11 -3 1 0.8394 0.0018
-11 -3 2 -0.2547 0.0168
-11 -3 3 -0.1186 -0.0165
-11 -3 4 0.1264 0.0113
-11 -3 5 0.0237 -0.0106
-11 -3 6 -0.0666 0.0096
-11 -3 7 -0.0117 -0.0063
-11 -3 8 0.0675 0.0067
-11 -3 9 -0.0527 -0.0073
-11 -3 10 0.0290 -0.0062
-11 -3 11 -0.0127 0.0309
-11 -3 12 -0.0414 -0.0387
-11 -3 13 0.1257 0.0144
-11 -3 14 -0.1666 0.0140
-11 -3 15 0.1288 -0.0083
-11 -2 1 -0.6710 -0.0013
-11 -2 2 0.4561 0.0105
-11 -2 3 -0.1556 -0.0181
-11 -2 4 0.0661 0.0120
-11 -2 5 -0.1778 0.0076
-11 -2 6 0.2384 -0.0225
-11 -2 7 -0.1480 0.0197
-11 -2 8 0.0627 -0.0090
-11 -2 9 -0.1168 0.0032
-11 -2 10 0.2388 0.0016
-11 -2 11 -0.2855 -0.0091
-11 -2 12 0.2117 -0.0004
-11 -2 13 -0.0546 0.0472
-11 -2 14 -0.1306 -0.1086
-11 -2 15 0.2597 0.1283
-11 -1 1 0.3617 0.0111
-11 -1 2 -0.4584 -0.0077
-11 -1 3 0.3218 -0.0023
-11 -1 4 -0.3413 0.0155
-11 -1 5 0.6854 -0.0251
-11 -1 6 -1.0626 0.0195
-11 -1 7 1.1265 0.0017
-11 -1 8 -0.8903 -0.0169
-11 -1 9 0.6159 0.0064
-11 -1 10 -0.4654 0.0174
-11 -1 11 0.4120 -0.0260
-11 -1 12 -0.3833 0.0208
-11 -1 13 0.3323 -0.0383
-11 -1 14 -0.2139 0.0944
-11 -1 15 0.0276 -0.1487
-11 0 1 -0.1310 0.0114
-11 0 2 0.3661 -0.0159
-11 0 3 -0.4185 0.0060
-11 0 4 0.5331 0.0082
-11 0 5 -0.9215 -0.0111
-11 0 6 1.3786 0.0037
-11 0 7 -1.5125 0.0012
-11 0 8 1.2367 -0.0025
-11 0 9 -0.8257 0.0122
-11 0 10 0.5422 -0.0272
-11 0 11 -0.4101 0.0221
-11 0 12 0.3408 0.0125
-11 0 13 -0.2879 -0.0410
-11 0 14 0.2240 0.0182
-11 0 15 -0.1062 0.0493
-11 1 1 0.4209 -0.0017
-11 1 2 -0.6802 0.0162
-11 1 3 0.6693 -0.0003
-11 1 4 -0.4539 -0.0297
-11 1 5 0.3764 0.0392
-11 1 6 -0.5596 -0.0144
-11 1 7 0.7545 -0.0229
-11 1 8 -0.7053 0.0442
-11 1 9 0.4509 -0.0445
-11 1 10 -0.1862 0.0321
-11 1 11 0.0015 -0.0027
-11 1 12 0.1219 -0.0528
-11 1 13 -0.1803 0.1145
-11 1 14 0.1492 -0.1360
-11 2 1 -0.5414 -0.0084
-11 2 2 0.5582 -0.0165
-11 2 3 -0.3633 0.0181
-11 2 4 -0.0205 0.0061
-11 2 5 0.2554 -0.0294
-11 2 6 -0.1025 0.0231
-11 2 7 -0.2403 0.0095
-11 2 8 0.3708 -0.0353
-11 2 9 -0.1546 0.0260
-11 2 10 -0.1835 0.0188
-11 2 11 0.3709 -0.0818
-11 2 12 -0.3404 0.1456
-11 2 13 0.1920 -0.1918
-11 2 14 -0.0475 0.1986
-11 3 1 0.0684 0.0148
-11 3 2 0.0861 -0.0180
-11 3 3 -0.1103 0.0163
-11 3 4 0.1078 -0.0074
-11 3 5 -0.0889 -0.0121
-11 3 6 -0.0255 0.0394
-11 3 7 0.1975 -0.0552
-11 3 8 -0.2582 0.0313
-11 3 9 0.1330 0.0420
-11 3 10 0.0463 -0.1392
-11 3 11 -0.1060 0.2159
-11 3 12 0.0218 -0.2416
-11 3 13 0.0949 0.2168
-11 4 1 0.3129 0.0461
-11 4 2 -0.2735 -0.0267
-11 4 3 0.0756 -0.0132
-11 4 4 0.0947 0.0259
-11 4 5 -0.0707 0.0115
-11 4 6 -0.0852 -0.0718
-11 4 7 0.1759 0.0987
-11 4 8 -0.0974 -0.0558
-11 4 9 -0.0872 -0.0386
-11 4 10 0.2450 0.1275
-11 4 11 -0.2824 -0.1639
-11 5 1 -0.2650 -0.0883
-11 5 2 0.0300 0.0832
-11 5 3 0.0846 -0.0191
-11 5 4 -0.0313 -0.0516
-11 5 5 -0.1549 0.0672
-11 5 6 0.3421 -0.0123
-11 5 7 -0.3916 -0.0696
-11 5 8 0.2785 0.1202
-11 5 9 -0.0995 -0.1189
-11 5 10 -0.0292 0.0895
-11 6 1 0.2280 -0.0469
-11 6 2 0.0145 -0.0109
-11 6 3 -0.0944 0.0516
-11 6 4 -0.0013 -0.0401
-11 6 5 0.1487 0.0019
-11 6 6 -0.2214 0.0054
-11 6 7 0.2053 0.0444
-11 7 1 -0.2614 0.1038
-11 7 2 0.0818 -0.0225
-11 7 3 0.0643 -0.0926
-10 -16 1 0.1871 0.0970
-10 -16 2 -0.0560 -0.1142
-10 -16 3 -0.0049 0.0713
-10 -16 4 -0.0145 -0.0253
-10 -15 1 -0.4081 0.0037
-10 -15 2 0.2069 0.0577
-10 -15 3 -0.0341 -0.0670
-10 -15 4 -0.0819 0.0397
-10 -15 5 0.1207 -0.0098
-10 -15 6 -0.0944 -0.0171
-10 -14 1 0.0031 -0.0375
-10 -14 2 0.1607 -0.0107
-10 -14 3 -0.2399 0.0261
-10 -14 4 0.2869 -0.0068
-10 -14 5 -0.3059 -0.0096
-10 -14 6 0.2342 0.0073
-10 -14 7 -0.0733 -0.0033
-10 -14 8 -0.0598 0.0079
-10 -13 1 0.4383 0.0333
-10 -13 2 -0.3890 -0.0137
-10 -13 3 0.2158 0.0097
-10 -13 4 -0.0312 -0.0261
-10 -13 5 -0.0844 0.0295
-10 -13 6 0.1723 -0.0027
-10 -13 7 -0.2834 -0.0271
-10 -13 8 0.3467 0.0258
-10 -13 9 -0.2567 0.0035
-10 -12 1 -0.0595 -0.0272
-10 -12 2 0.2009 0.0180
-10 -12 3 -0.1551 0.0002
-10 -12 4 -0.1022 -0.0024
-10 -12 5 0.3880 -0.0080
-10 -12 6 -0.5316 0.0110
-10 -12 7 0.5178 -0.0046
-10 -12 8 -0.4123 0.0037
-10 -12 9 0.2627 -0.0143
-10 -12 10 -0.1179 0.0229
-10 -11 1 -0.4627 -0.0028
-10 -11 2 0.0295 0.0009
-10 -11 3 0.1414 -0.0186
-10 -11 4 0.0521 0.0261
-10 -11 5 -0.3629 -0.0070
-10 -11 6 0.4849 -0.0203
-10 -11 7 -0.3675 0.0288
-10 -11 8 0.1817 -0.0159
-10 -11 9 -0.0616 0.0041
-10 -11 10 -0.0101 -0.0140
-10 -11 11 0.0983 0.0419
-10 -10 1 0.8546 0.0274
-10 -10 2 -0.6097 -0.0182
-10 -10 3 0.3334 0.0122
-10 -10 4 -0.1227 -0.0078
-10 -10 5 -0.0243 -0.0010
-10 -10 6 0.1722 0.0094
-10 -10 7 -0.3237 -0.0059
-10 -10 8 0.4248 -0.0082
-10 -10 9 -0.4843 0.0123
-10 -10 10 0.5819 0.0120
-10 -10 11 -0.7280 -0.0545
-10 -10 12 0.8068 0.0778
-10 -10 13 -0.7102 -0.0543
-10 -9 1 -0.7552 -0.0158
-10 -9 2 0.7190 0.0173
-10 -9 3 -0.3476 -0.0100
-10 -9 4 -0.2070 0.0080
-10 -9 5 0.6538 -0.0142
-10 -9 6 -0.8361 0.0185
-10 -9 7 0.8132 -0.0143
-10 -9 8 -0.7438 0.0087
-10 -9 9 0.7453 -0.0108
-10 -9 10 -0.8162 0.0170
-10 -9 11 0.8346 -0.0175
-10 -9 12 -0.6644 0.0137
-10 -9 13 0.3199 -0.0174
-10 -9 14 0.0013 0.0290
-10 -8 1 -0.3349 -0.0142
-10 -8 2 0.2478 0.0033
-10 -8 3 -0.3487 0.0044
-10 -8 4 0.5540 -0.0109
-10 -8 5 -0.6654 0.0192
-10 -8 6 0.5895 -0.0206
-10 -8 7 -0.4089 0.0074
-10 -8 8 0.2570 0.0076
-10 -8 9 -0.1846 -0.0008
-10 -8 10 0.1512 -0.0286
-10 -8 11 -0.0877 0.0500
-10 -8 12 -0.0484 -0.0358
-10 -8 13 0.2265 -0.0053
-10 -8 14 -0.3329 0.0408
-10 -8 15 0.2643 -0.0520
-10 -7 1 1.0416 0.0115
-10 -7 2 -0.6371 -0.0033
-10 -7 3 0.2561 0.0033
-10 -7 4 0.0267 -0.0130
-10 -7 5 -0.1975 0.0168
-10 -7 6 0.2950 -0.0077
-10 -7 7 -0.3702 -0.0018
-10 -7 8 0.4576 -0.0004
-10 -7 9 -0.5546 0.0066
-10 -7 10 0.6080 -0.0048
-10 -7 11 -0.5545 0.0019
-10 -7 12 0.4111 -0.0142
-10 -7 13 -0.2947 0.0390
-10 -7 14 0.2982 -0.0554
-10 -7 15 -0.3646 0.0527
-10 -7 16 0.3465 -0.0423
-10 -6 1 -0.2656 0.0030
-10 -6 2 -0.3722 0.0018
-10 -6 3 0.9485 -0.0083
-10 -6 4 -1.3306 0.0197
-10 -6 5 1.4392 -0.0239
-10 -6 6 -1.3246 0.0102
-10 -6 7 1.1288 0.0088
-10 -6 8 -0.9761 -0.0099
-10 -6 9 0.9074 -0.0077
-10 -6 10 -0.8850 0.0214
-10 -6 11 0.8342 -0.0166
-10 -6 12 -0.7067 0.0036
-10 -6 13 0.5364 0.0023
-10 -6 14 -0.4109 0.0005
-10 -6 15 0.3592 -0.0084
-10 -6 16 -0.3059 0.0224
-10 -5 1 -0.9864 0.0202
-10 -5 2 1.4726 -0.0211
-10 -5 3 -1.9191 -0.0008
-10 -5 4 2.2327 0.0211
-10 -5 5 -2.3165 -0.0244
-10 -5 6 2.1548 0.0167
-10 -5 7 -1.8344 -0.0078
-10 -5 8 1.4662 -0.0017
-10 -5 9 -1.1292 0.0080
-10 -5 10 0.8829 -0.0001
-10 -5 11 -0.7547 -0.0212
-10 -5 12 0.6871 0.0354
-10 -5 13 -0.5641 -0.0267
-10 -5 14 0.3389 0.0062
-10 -5 15 -0.0968 0.0064
-10 -5 16 -0.0430 -0.0108
-10 -4 1 1.8600 0.0117
-10 -4 2 -1.8040 -0.0082
-10 -4 3 1.7767 0.0173
-10 -4 4 -1.8603 -0.0222
-10 -4 5 1.9794 0.0110
-10 -4 6 -1.9816 0.0054
-10 -4 7 1.8021 -0.0099
-10 -4 8 -1.4738 0.0015
-10 -4 9 1.0421 0.0100
-10 -4 10 -0.5704 -0.0199
-10 -4 11 0.1923 0.0263
-10 -4 12 -0.0399 -0.0194
-10 -4 13 0.1070 -0.0041
-10 -4 14 -0.2547 0.0246
-10 -4 15 0.3540 -0.0191
-10 -4 16 -0.3700 -0.0017
-10 -3 1 -2.2601 -0.0528
-10 -3 2 1.6722 0.0228
-10 -3 3 -1.0732 0.0090
-10 -3 4 0.7725 -0.0300
-10 -3 5 -0.7971 0.0372
-10 -3 6 0.8951 -0.0270
-10 -3 7 -0.8599 0.0008
-10 -3 8 0.7015 0.0244
-10 -3 9 -0.5021 -0.0287
-10 -3 10 0.2797 0.0142
-10 -3 11 -0.0678 -0.0004
-10 -3 12 -0.0105 -0.0043
-10 -3 13 -0.1327 0.0090
-10 -3 14 0.4070 -0.0141
-10 -3 15 -0.6101 0.0037
-10 -3 16 0.6091 0.0228
-10 -2 1 1.9220 0.0038
-10 -2 2 -1.4161 0.0090
-10 -2 3 0.7486 -0.0158
-10 -2 4 -0.2685 0.0119
-10 -2 5 0.1704 -0.0051
-10 -2 6 -0.2712 -0.0002
-10 -2 7 0.2920 0.0069
-10 -2 8 -0.2089 -0.0128
-10 -2 9 0.1874 0.0100
-10 -2 10 -0.2865 -0.0027
-10 -2 11 0.3971 0.0069
-10 -2 12 -0.4226 -0.0240
-10 -2 13 0.3670 0.0318
-10 -2 14 -0.2574 -0.0165
-10 -2 15 0.1093 0.0020
-10 -2 16 0.0233 -0.0206
-10 -2 17 -0.0678 0.0627
-10 -1 1 -0.9475 0.0296
-10 -1 2 0.9413 -0.0170
-10 -1 3 -0.6513 0.0021
-10 -1 4 0.2976 0.0073
-10 -1 5 -0.2503 -0.0035
-10 -1 6 0.5192 -0.0089
-10 -1 7 -0.7603 0.0136
-10 -1 8 0.7374 -0.0026
-10 -1 9 -0.5571 -0.0145
-10 -1 10 0.4337 0.0267
-10 -1 11 -0.4210 -0.0374
-10 -1 12 0.4401 0.0486
-10 -1 13 -0.4175 -0.0428
-10 -1 14 0.3108 0.0042
-10 -1 15 -0.1095 0.0435
-10 -1 16 -0.1082 -0.0495
-10 -1 17 0.1999 -0.0013
-10 0 1 0.0061 -0.0190
-10 0 2 -0.2781 0.0192
-10 0 3 0.3532 -0.0167
-10 0 4 -0.2769 0.0144
-10 0 5 0.4221 -0.0164
-10 0 6 -0.9331 0.0186
-10 0 7 1.4756 -0.0087
-10 0 8 -1.6356 -0.0159
-10 0 9 1.3753 0.0378
-10 0 10 -0.9730 -0.0375
-10 0 11 0.6678 0.0203
-10 0 12 -0.5162 -0.0065
-10 0 13 0.4836 -0.0044
-10 0 14 -0.4900 0.0371
-10 0 15 0.4073 -0.0975
-10 0 16 -0.1650 0.1449
-10 0 17 -0.1297 -0.1327
-10 1 1 0.1472 -0.0115
-10 1 2 0.1815 -0.0032
-10 1 3 -0.4930 0.0080
-10 1 4 0.5984 -0.0009
-10 1 5 -0.6834 -0.0058
-10 1 6 0.9995 0.0031
-10 1 7 -1.4593 0.0010
-10 1 8 1.7346 0.0047
-10 1 9 -1.6617 -0.0122
-10 1 10 1.3538 0.0007
-10 1 11 -0.9652 0.0310
-10 1 12 0.5539 -0.0570
-10 1 13 -0.1846 0.0597
-10 1 14 -0.0311 -0.0613
-10 1 15 0.0735 0.0969
-10 1 16 -0.0689 -0.1594
-10 2 1 0.5114 0.0324
-10 2 2 -0.7383 -0.0064
-10 2 3 0.9580 -0.0131
-10 2 4 -0.8946 0.0074
-10 2 5 0.6213 0.0156
-10 2 6 -0.5013 -0.0312
-10 2 7 0.7081 0.0258
-10 2 8 -1.0165 -0.0066
-10 2 9 1.1142 -0.0146
-10 2 10 -0.9327 0.0371
-10 2 11 0.5957 -0.0607
-10 2 12 -0.2146 0.0715
-10 2 13 -0.1340 -0.0561
-10 2 14 0.3420 0.0289
-10 2 15 -0.3388 -0.0274
-10 2 16 0.2009 0.0684
-10 3 1 -0.8856 -0.0172
-10 3 2 0.7891 0.0078
-10 3 3 -0.6794 0.0052
-10 3 4 0.4802 0.0007
-10 3 5 -0.2114 -0.0265
-10 3 6 0.0959 0.0458
-10 3 7 -0.2733 -0.0329
-10 3 8 0.5519 -0.0071
-10 3 9 -0.6128 0.0436
-10 3 10 0.3904 -0.0507
-10 3 11 -0.1058 0.0279
-10 3 12 -0.0341 0.0070
-10 3 13 0.0306 -0.0362
-10 3 14 0.0029 0.0478
-10 3 15 0.0025 -0.0347
-10 4 1 0.3355 0.0114
-10 4 2 -0.1879 -0.0079
-10 4 3 0.0987 0.0125
-10 4 4 -0.1188 -0.0238
-10 4 5 0.1387 0.0266
-10 4 6 -0.1156 -0.0051
-10 4 7 0.1199 -0.0363
-10 4 8 -0.1714 0.0697
-10 4 9 0.1830 -0.0658
-10 4 10 -0.1041 0.0221
-10 4 11 0.0095 0.0330
-10 4 12 0.0084 -0.0647
-10 4 13 0.0402 0.0588
-10 4 14 -0.0804 -0.0271
-10 5 1 0.4676 0.0163
-10 5 2 -0.2624 -0.0533
-10 5 3 0.0633 0.0461
-10 5 4 0.0864 -0.0048
-10 5 5 -0.0793 -0.0301
-10 5 6 -0.1089 0.0252
-10 5 7 0.3279 0.0146
-10 5 8 -0.3905 -0.0532
-10 5 9 0.2661 0.0628
-10 5 10 -0.0855 -0.0515
-10 5 11 -0.0127 0.0474
-10 5 12 -0.0054 -0.0626
-10 6 1 -0.8550 0.0047
-10 6 2 0.5225 0.0259
-10 6 3 -0.2023 -0.0471
-10 6 4 0.0523 0.0309
-10 6 5 -0.1087 0.0170
-10 6 6 0.2781 -0.0565
-10 6 7 -0.4063 0.0495
-10 6 8 0.3998 0.0041
-10 6 9 -0.2963 -0.0719
-10 6 10 0.2022 0.1242
-10 6 11 -0.1697 -0.1518
-10 7 1 0.7907 -0.0845
-10 7 2 -0.6348 0.0839
-10 7 3 0.3365 -0.0117
-10 7 4 -0.1108 -0.0721
-10 7 5 0.0531 0.0987
-10 7 6 -0.0980 -0.0588
-10 7 7 0.1334 0.0047
-10 7 8 -0.1225 0.0118
-10 8 1 -0.3780 0.0368
-10 8 2 0.3828 -0.0544
-10 8 3 -0.2723 0.0119
-10 8 4 0.1463 0.0727
-10 8 5 -0.0888 -0.1351
-9 -17 1 0.0140 0.1972
-9 -16 1 -0.2124 -0.0997
-9 -16 2 0.0817 0.1445
-9 -16 3 0.0224 -0.1195
-9 -16 4 -0.0890 0.0600
-9 -16 5 0.0944 -0.0182
-9 -15 1 0.4577 -0.0278
-9 -15 2 -0.3166 -0.0346
-9 -15 3 0.2095 0.0601
-9 -15 4 -0.1535 -0.0415
-9 -15 5 0.1490 0.0163
-9 -15 6 -0.2005 -0.0048
-9 -15 7 0.2672 -0.0046
-9 -14 1 -0.6150 0.0774
-9 -14 2 0.4157 -0.0482
-9 -14 3 -0.2674 0.0061
-9 -14 4 0.1793 0.0084
-9 -14 5 -0.0992 -0.0008
-9 -14 6 0.0333 -0.0079
-9 -14 7 -0.0346 0.0159
-9 -14 8 0.0906 -0.0248
-9 -14 9 -0.1259 0.0202
-9 -13 1 0.2272 -0.0351
-9 -13 2 -0.0108 0.0376
-9 -13 3 -0.0555 -0.0217
-9 -13 4 0.0093 0.0221
-9 -13 5 0.0111 -0.0374
-9 -13 6 0.0250 0.0401
-9 -13 7 0.0015 -0.0222
-9 -13 8 -0.1501 0.0024
-9 -13 9 0.2866 0.0054
-9 -13 10 -0.2463 -0.0048
-9 -12 1 -0.1520 -0.0175
-9 -12 2 0.0395 0.0066
-9 -12 3 0.0178 0.0016
-9 -12 4 0.0604 -0.0174
-9 -12 5 -0.2026 0.0370
-9 -12 6 0.3013 -0.0404
-9 -12 7 -0.3655 0.0226
-9 -12 8 0.4472 -0.0051
-9 -12 9 -0.4829 0.0079
-9 -12 10 0.3500 -0.0233
-9 -12 11 -0.0750 0.0272
-9 -11 1 0.8446 0.0203
-9 -11 2 -0.6083 -0.0111
-9 -11 3 0.2962 0.0086
-9 -11 4 -0.2581 -0.0116
-9 -11 5 0.5424 0.0079
-9 -11 6 -0.8640 0.0040
-9 -11 7 0.9612 -0.0145
-9 -11 8 -0.8531 0.0172
-9 -11 9 0.7146 -0.0125
-9 -11 10 -0.6334 0.0002
-9 -11 11 0.5744 0.0218
-9 -11 12 -0.4906 -0.0525
-9 -11 13 0.3662 0.0838
-9 -10 1 -1.4673 -0.0048
-9 -10 2 1.2568 0.0003
-9 -10 3 -0.9508 -0.0069
-9 -10 4 0.8423 0.0205
-9 -10 5 -0.9969 -0.0240
-9 -10 6 1.1578 0.0106
-9 -10 7 -1.0638 0.0058
-9 -10 8 0.7668 -0.0070
-9 -10 9 -0.5304 -0.0077
-9 -10 10 0.4808 0.0192
-9 -10 11 -0.4857 -0.0107
-9 -10 12 0.3651 -0.0109
-9 -10 13 -0.1056 0.0190
-9 -10 14 -0.1609 0.0034
-9 -10 15 0.3005 -0.0415
-9 -9 1 1.5282 -0.0092
-9 -9 2 -1.6356 -0.0037
-9 -9 3 1.5132 0.0122
-9 -9 4 -1.1594 -0.0118
-9 -9 5 0.7456 0.0041
-9 -9 6 -0.4113 0.0058
-9 -9 7 0.1678 -0.0113
-9 -9 8 0.0220 0.0080
-9 -9 9 -0.1794 0.0006
-9 -9 10 0.3410 -0.0018
-9 -9 11 -0.5475 -0.0148
-9 -9 12 0.7491 0.0391
-9 -9 13 -0.8016 -0.0409
-9 -9 14 0.6249 0.0006
-9 -9 15 -0.3235 0.0606
-9 -9 16 0.0858 -0.0961
-9 -8 1 -0.6702 0.0113
-9 -8 2 0.8257 0.0022
-9 -8 3 -0.7440 -0.0053
-9 -8 4 0.3093 -0.0018
-9 -8 5 0.2432 0.0059
-9 -8 6 -0.5801 -0.0003
-9 -8 7 0.6078 -0.0059
-9 -8 8 -0.5156 0.0029
-9 -8 9 0.5418 0.0025
-9 -8 10 -0.7497 0.0038
-9 -8 11 0.9956 -0.0200
-9 -8 12 -1.0508 0.0289
-9 -8 13 0.7814 -0.0234
-9 -8 14 -0.2867 0.0167
-9 -8 15 -0.1400 -0.0199
-9 -8 16 0.2557 0.0246
-9 -7 1 -0.8806 -0.0158
-9 -7 2 0.7720 0.0182
-9 -7 3 -0.6640 -0.0143
-9 -7 4 0.6678 0.0109
-9 -7 5 -0.7300 -0.0052
-9 -7 6 0.7104 -0.0072
-9 -7 7 -0.5564 0.0170
-9 -7 8 0.3531 -0.0103
-9 -7 9 -0.2131 -0.0074
-9 -7 10 0.1682 0.0120
-9 -7 11 -0.1744 0.0056
-9 -7 12 0.1671 -0.0230
-9 -7 13 -0.0903 0.0149
-9 -7 14 -0.0752 0.0129
-9 -7 15 0.2657 -0.0322
-9 -7 16 -0.3584 0.0287
-9 -7 17 0.2965 -0.0134
-9 -6 1 1.7473 0.0043
-9 -6 2 -1.3707 -0.0077
-9 -6 3 0.8747 0.0036
-9 -6 4 -0.3981 -0.0069
-9 -6 5 0.0772 0.0206
-9 -6 6 0.0561 -0.0283
-9 -6 7 -0.0965 0.0187
-9 -6 8 0.1786 -0.0042
-9 -6 9 -0.3644 0.0027
-9 -6 10 0.5953 -0.0106
-9 -6 11 -0.7308 0.0112
-9 -6 12 0.6597 -0.0023
-9 -6 13 -0.4220 -0.0011
-9 -6 14 0.2145 -0.0089
-9 -6 15 -0.2180 0.0235
-9 -6 16 0.4007 -0.0346
-9 -6 17 -0.5428 0.0440
-9 -5 1 -1.1060 0.0219
-9 -5 2 0.4923 -0.0036
-9 -5 3 0.2165 -0.0050
-9 -5 4 -0.8591 0.0072
-9 -5 5 1.2596 -0.0126
-9 -5 6 -1.3428 0.0167
-9 -5 7 1.2065 -0.0078
-9 -5 8 -1.0399 -0.0090
-9 -5 9 0.9681 0.0161
-9 -5 10 -0.9892 -0.0088
-9 -5 11 1.0265 0.0018
-9 -5 12 -0.9958 -0.0047
-9 -5 13 0.8470 0.0079
-9 -5 14 -0.6054 0.0006
-9 -5 15 0.3743 -0.0173
-9 -5 16 -0.2429 0.0325
-9 -5 17 0.1917 -0.0424
-9 -4 1 -0.4168 -0.0188
-9 -4 2 0.8023 -0.0072
-9 -4 3 -1.2402 0.0147
-9 -4 4 1.6750 0.0029
-9 -4 5 -2.0216 -0.0245
-9 -4 6 2.1743 0.0292
-9 -4 7 -2.0986 -0.0170
-9 -4 8 1.8630 -0.0006
-9 -4 9 -1.5558 0.0154
-9 -4 10 1.2264 -0.0213
-9 -4 11 -0.9276 0.0126
-9 -4 12 0.7299 0.0052
-9 -4 13 -0.6360 -0.0138
-9 -4 14 0.5432 0.0038
-9 -4 15 -0.3613 0.0098
-9 -4 16 0.1309 -0.0094
-9 -4 17 0.0312 0.0017
-9 -3 1 1.9476 0.0247
-9 -3 2 -1.8241 -0.0196
-9 -3 3 1.6111 0.0092
-9 -3 4 -1.4903 -0.0041
-9 -3 5 1.5812 0.0010
-9 -3 6 -1.7730 0.0073
-9 -3 7 1.8471 -0.0170
-9 -3 8 -1.7104 0.0200
-9 -3 9 1.4179 -0.0173
-9 -3 10 -1.0333 0.0147
-9 -3 11 0.6033 -0.0118
-9 -3 12 -0.2451 0.0064
-9 -3 13 0.1096 -0.0054
-9 -3 14 -0.2143 0.0151
-9 -3 15 0.3977 -0.0256
-9 -3 16 -0.4772 0.0222
-9 -3 17 0.3971 -0.0137
-9 -3 18 -0.2170 0.0255
-9 -2 1 -2.8003 -0.0213
-9 -2 2 2.3662 0.0247
-9 -2 3 -1.6698 -0.0117
-9 -2 4 0.9958 -0.0063
-9 -2 5 -0.6655 0.0187
-9 -2 6 0.6890 -0.0204
-9 -2 7 -0.7830 0.0089
-9 -2 8 0.7366 0.0107
-9 -2 9 -0.6068 -0.0220
-9 -2 10 0.5248 0.0106
-9 -2 11 -0.4841 0.0160
-9 -2 12 0.4152 -0.0346
-9 -2 13 -0.3392 0.0354
-9 -2 14 0.3204 -0.0296
-9 -2 15 -0.3336 0.0257
-9 -2 16 0.2898 -0.0152
-9 -2 17 -0.1613 -0.0054
-9 -2 18 0.0042 0.0166
-9 -1 1 2.3387 -0.0115
-9 -1 2 -1.9983 0.0142
-9 -1 3 1.4115 -0.0111
-9 -1 4 -0.6634 0.0008
-9 -1 5 0.1243 0.0115
-9 -1 6 -0.0384 -0.0175
-9 -1 7 0.2334 0.0152
-9 -1 8 -0.3684 -0.0094
-9 -1 9 0.3441 0.0021
-9 -1 10 -0.3134 0.0083
-9 -1 11 0.3814 -0.0166
-9 -1 12 -0.4767 0.0113
-9 -1 13 0.4914 0.0076
-9 -1 14 -0.3922 -0.0225
-9 -1 15 0.1911 0.0236
-9 -1 16 0.0627 -0.0299
-9 -1 17 -0.2502 0.0643
-9 -1 18 0.2598 -0.1114
-9 0 1 -1.0389 0.0141
-9 0 2 0.9502 -0.0267
-9 0 3 -0.7907 0.0266
-9 0 4 0.3717 -0.0144
-9 0 5 0.0551 0.0004
-9 0 6 -0.0811 0.0039
-9 0 7 -0.3177 0.0022
-9 0 8 0.7375 -0.0076
-9 0 9 -0.8293 0.0035
-9 0 10 0.6288 0.0072
-9 0 11 -0.3900 -0.0186
-9 0 12 0.2857 0.0310
-9 0 13 -0.3378 -0.0437
-9 0 14 0.4760 0.0453
-9 0 15 -0.5587 -0.0283
-9 0 16 0.4449 0.0129
-9 0 17 -0.1541 -0.0338
-9 0 18 -0.1146 0.0923
-9 1 1 0.1065 0.0109
-9 1 2 -0.1136 -0.0003
-9 1 3 0.2543 -0.0072
-9 1 4 -0.2422 0.0077
-9 1 5 0.0951 -0.0065
-9 1 6 -0.1434 0.0098
-9 1 7 0.5682 -0.0132
-9 1 8 -1.1294 0.0051
-9 1 9 1.4493 0.0159
-9 1 10 -1.4071 -0.0335
-9 1 11 1.1424 0.0318
-9 1 12 -0.8193 -0.0160
-9 1 13 0.5442 0.0047
-9 1 14 -0.4073 -0.0003
-9 1 15 0.4160 -0.0161
-9 1 16 -0.4171 0.0518
-9 1 17 0.2430 -0.0783
-9 1 18 0.0634 0.0595
-9 2 1 -0.1662 -0.0298
-9 2 2 0.2224 0.0249
-9 2 3 -0.5203 -0.0120
-9 2 4 0.7989 0.0015
-9 2 5 -0.8436 0.0042
-9 2 6 0.7818 -0.0088
-9 2 7 -0.8884 0.0105
-9 2 8 1.2061 -0.0002
-9 2 9 -1.5227 -0.0223
-9 2 10 1.6482 0.0382
-9 2 11 -1.5359 -0.0262
-9 2 12 1.1837 -0.0103
-9 2 13 -0.6265 0.0434
-9 2 14 0.0517 -0.0549
-9 2 15 0.2676 0.0616
-9 2 16 -0.2445 -0.0921
-9 2 17 0.0746 0.1405
-9 2 18 0.0021 -0.1608
-9 3 1 0.9702 0.0051
-9 3 2 -1.0599 -0.0003
-9 3 3 1.2223 -0.0196
-9 3 4 -1.3501 0.0341
-9 3 5 1.2514 -0.0253
-9 3 6 -0.9845 -0.0025
-9 3 7 0.8331 0.0287
-9 3 8 -0.9362 -0.0384
-9 3 9 1.1226 0.0317
-9 3 10 -1.1620 -0.0139
-9 3 11 1.0172 -0.0123
-9 3 12 -0.7720 0.0429
-9 3 13 0.4660 -0.0661
-9 3 14 -0.1286 0.0723
-9 3 15 -0.1254 -0.0684
-9 3 16 0.1843 0.0743
-9 3 17 -0.0912 -0.0974
-9 4 1 -1.2483 0.0108
-9 4 2 1.2761 -0.0069
-9 4 3 -1.1560 0.0175
-9 4 4 1.0086 -0.0234
-9 4 5 -0.8293 0.0066
-9 4 6 0.6407 0.0252
-9 4 7 -0.5762 -0.0434
-9 4 8 0.6942 0.0289
-9 4 9 -0.8242 0.0089
-9 4 10 0.7483 -0.0431
-9 4 11 -0.4800 0.0563
-9 4 12 0.2334 -0.0523
-9 4 13 -0.1440 0.0467
-9 4 14 0.1471 -0.0501
-9 4 15 -0.1241 0.0615
-9 4 16 0.0500 -0.0740
-9 5 1 0.3700 0.0204
-9 5 2 -0.5070 -0.0070
-9 5 3 0.5259 -0.0073
-9 5 4 -0.5153 0.0068
-9 5 5 0.4809 0.0103
-9 5 6 -0.3676 -0.0274
-9 5 7 0.2092 0.0253
-9 5 8 -0.1212 -0.0026
-9 5 9 0.1313 -0.0233
-9 5 10 -0.1298 0.0377
-9 5 11 0.0257 -0.0435
-9 5 12 0.1331 0.0537
-9 5 13 -0.2368 -0.0736
-9 5 14 0.2390 0.0974
-9 5 15 -0.1667 -0.1151
-9 6 1 0.5686 -0.0140
-9 6 2 -0.3630 -0.0054
-9 6 3 0.1063 0.0234
-9 6 4 0.0903 -0.0230
-9 6 5 -0.1272 -0.0023
-9 6 6 -0.0453 0.0391
-9 6 7 0.3428 -0.0633
-9 6 8 -0.5626 0.0618
-9 6 9 0.5609 -0.0395
-9 6 10 -0.3954 0.0046
-9 6 11 0.2476 0.0421
-9 6 12 -0.2273 -0.0964
-9 6 13 0.2902 0.1388
-9 6 14 -0.3206 -0.1481
-9 7 1 -0.7911 -0.0045
-9 7 2 0.8746 -0.0267
-9 7 3 -0.7111 0.0263
-9 7 4 0.4462 0.0023
-9 7 5 -0.2653 -0.0223
-9 7 6 0.2498 0.0041
-9 7 7 -0.3385 0.0408
-9 7 8 0.4015 -0.0739
-9 7 9 -0.3659 0.0704
-9 7 10 0.2745 -0.0363
-9 7 11 -0.2133 -0.0084
-9 7 12 0.2010 0.0476
-9 8 1 0.5824 0.0119
-9 8 2 -0.7874 0.0388
-9 8 3 0.7448 -0.0549
-9 8 4 -0.5232 0.0124
-9 8 5 0.2930 0.0554
-9 8 6 -0.1588 -0.0886
-9 8 7 0.1065 0.0607
-9 8 8 -0.0738 0.0002
-9 8 9 0.0341 -0.0498
-9 9 1 -0.2423 -0.0285
-9 9 2 0.2520 0.0174
-9 9 3 -0.2886 0.0056
-9 9 4 0.3131 -0.0073
-9 9 5 -0.3113 -0.0259
-9 9 6 0.2790 0.0672
-8 -17 1 0.0304 -0.0258
-8 -17 2 0.0051 0.0670
-8 -16 1 0.1466 0.0462
-8 -16 2 -0.1335 -0.0660
-8 -16 3 0.1063 0.0651
-8 -16 4 -0.0525 -0.0343
-8 -16 5 -0.0321 -0.0021
-8 -15 1 -0.3988 0.0182
-8 -15 2 0.3315 0.0153
-8 -15 3 -0.2445 -0.0360
-8 -15 4 0.1570 0.0171
-8 -15 5 -0.0669 0.0208
-8 -15 6 0.0171 -0.0458
-8 -15 7 -0.0746 0.0542
-8 -15 8 0.2185 -0.0556
-8 -14 1 0.8299 -0.0340
-8 -14 2 -0.7144 0.0201
-8 -14 3 0.5868 0.0057
-8 -14 4 -0.5005 -0.0116
-8 -14 5 0.4266 -0.0018
-8 -14 6 -0.3326 0.0099
-8 -14 7 0.2656 -0.0061
-8 -14 8 -0.2798 0.0040
-8 -14 9 0.3340 -0.0045
-8 -14 10 -0.3463 -0.0077
-8 -13 1 -0.9824 0.0038
-8 -13 2 0.6752 -0.0305
-8 -13 3 -0.4284 0.0211
-8 -13 4 0.3634 -0.0002
-8 -13 5 -0.3998 -0.0085
-8 -13 6 0.3634 0.0092
-8 -13 7 -0.2343 -0.0127
-8 -13 8 0.1612 0.0168
-8 -13 9 -0.2329 -0.0207
-8 -13 10 0.3594 0.0355
-8 -13 11 -0.4138 -0.0644
-8 -12 1 0.6937 0.0220
-8 -12 2 -0.4455 -0.0089
-8 -12 3 0.2292 0.0069
-8 -12 4 -0.1662 -0.0079
-8 -12 5 0.2170 -0.0011
-8 -12 6 -0.2155 0.0119
-8 -12 7 0.1229 -0.0079
-8 -12 8 -0.1036 -0.0094
-8 -12 9 0.2688 0.0231
-8 -12 10 -0.4636 -0.0247
-8 -12 11 0.4365 0.0185
-8 -12 12 -0.1599 -0.0089
-8 -11 1 -0.8100 -0.0117
-8 -11 2 0.8011 0.0304
-8 -11 3 -0.5232 -0.0311
-8 -11 4 0.2006 0.0196
-8 -11 5 -0.0900 -0.0014
-8 -11 6 0.1928 -0.0126
-8 -11 7 -0.3375 0.0126
-8 -11 8 0.4487 -0.0043
-8 -11 9 -0.5799 0.0033
-8 -11 10 0.7206 -0.0135
-8 -11 11 -0.7467 0.0201
-8 -11 12 0.6033 -0.0061
-8 -11 13 -0.4049 -0.0314
-8 -11 14 0.2818 0.0789
-8 -10 1 1.3610 -0.0013
-8 -10 2 -1.4350 -0.0059
-8 -10 3 1.1094 0.0072
-8 -10 4 -0.7015 -0.0097
-8 -10 5 0.6317 0.0128
-8 -10 6 -0.9336 -0.0121
-8 -10 7 1.2352 0.0080
-8 -10 8 -1.2370 -0.0052
-8 -10 9 1.0522 0.0078
-8 -10 10 -1.0003 -0.0180
-8 -10 11 1.1911 0.0358
-8 -10 12 -1.4299 -0.0589
-8 -10 13 1.4689 0.0844
-8 -10 14 -1.2287 -0.1092
-8 -10 15 0.7993 0.1247
-8 -9 1 -1.7500 -0.0075
-8 -9 2 1.9698 -0.0120
-8 -9 3 -1.9659 0.0141
-8 -9 4 1.7720 -0.0015
-8 -9 5 -1.5904 -0.0120
-8 -9 6 1.5178 0.0141
-8 -9 7 -1.4138 -0.0064
-8 -9 8 1.1344 0.0016
-8 -9 9 -0.7938 -0.0094
-8 -9 10 0.6484 0.0247
-8 -9 11 -0.7551 -0.0301
-8 -9 12 0.8834 0.0138
-8 -9 13 -0.7929 0.0121
-8 -9 14 0.4935 -0.0170
-8 -9 15 -0.1837 -0.0145
-8 -9 16 0.0148 0.0597
-8 -8 1 1.5373 -0.0087
-8 -8 2 -1.7872 0.0088
-8 -8 3 1.9821 0.0018
-8 -8 4 -1.8181 -0.0082
-8 -8 5 1.2813 0.0016
-8 -8 6 -0.6721 0.0134
-8 -8 7 0.2820 -0.0260
-8 -8 8 -0.1471 0.0303
-8 -8 9 0.1082 -0.0261
-8 -8 10 -0.0042 0.0163
-8 -8 11 -0.2255 -0.0082
-8 -8 12 0.5278 0.0115
-8 -8 13 -0.7463 -0.0247
-8 -8 14 0.7047 0.0276
-8 -8 15 -0.3786 -0.0024
-8 -8 16 -0.0245 -0.0371
-8 -8 17 0.2307 0.0539
-8 -7 1 -0.5794 0.0158
-8 -7 2 0.5254 0.0008
-8 -7 3 -0.5641 -0.0114
-8 -7 4 0.4158 0.0070
-8 -7 5 -0.0041 0.0079
-8 -7 6 -0.4194 -0.0168
-8 -7 7 0.5558 0.0109
-8 -7 8 -0.3909 -0.0013
-8 -7 9 0.1914 0.0026
-8 -7 10 -0.2084 -0.0103
-8 -7 11 0.4441 0.0069
-8 -7 12 -0.6854 0.0096
-8 -7 13 0.7017 -0.0201
-8 -7 14 -0.4157 0.0125
-8 -7 15 -0.0383 0.0006
-8 -7 16 0.3910 -0.0024
-8 -7 17 -0.4349 -0.0035
-8 -7 18 0.2067 0.0031
-8 -6 1 -0.7502 0.0018
-8 -6 2 0.9598 0.0046
-8 -6 3 -0.9516 -0.0040
-8 -6 4 0.8286 -0.0013
-8 -6 5 -0.7155 0.0036
-8 -6 6 0.6438 -0.0045
-8 -6 7 -0.5556 0.0107
-8 -6 8 0.4004 -0.0176
-8 -6 9 -0.1897 0.0102
-8 -6 10 -0.0366 0.0121
-8 -6 11 0.2474 -0.0273
-8 -6 12 -0.4050 0.0181
-8 -6 13 0.4629 0.0047
-8 -6 14 -0.4238 -0.0170
-8 -6 15 0.3726 0.0138
-8 -6 16 -0.3905 -0.0089
-8 -6 17 0.4489 0.0102
-8 -6 18 -0.4459 -0.0105
-8 -5 1 1.8472 -0.0209
-8 -5 2 -1.7777 0.0057
-8 -5 3 1.4396 -0.0021
-8 -5 4 -0.9014 0.0100
-8 -5 5 0.3514 -0.0117
-8 -5 6 0.0078 -0.0022
-8 -5 7 -0.1221 0.0174
-8 -5 8 0.1299 -0.0167
-8 -5 9 -0.2305 0.0042
-8 -5 10 0.5072 0.0030
-8 -5 11 -0.8659 -0.0016
-8 -5 12 1.1140 0.0041
-8 -5 13 -1.1014 -0.0151
-8 -5 14 0.8433 0.0228
-8 -5 15 -0.5377 -0.0168
-8 -5 16 0.4133 0.0008
-8 -5 17 -0.5080 0.0169
-8 -5 18 0.6261 -0.0313
-8 -5 19 -0.5573 0.0369
-8 -4 1 -1.7965 0.0395
-8 -4 2 1.4518 -0.0281
-8 -4 3 -0.8570 0.0081
-8 -4 4 0.1241 0.0017
-8 -4 5 0.5662 0.0006
-8 -4 6 -1.0334 -0.0033
-8 -4 7 1.2132 0.0019
-8 -4 8 -1.2068 -0.0035
-8 -4 9 1.1755 0.0106
-8 -4 10 -1.1887 -0.0159
-8 -4 11 1.2063 0.0147
-8 -4 12 -1.1815 -0.0121
-8 -4 13 1.1104 0.0108
-8 -4 14 -0.9876 -0.0044
-8 -4 15 0.7982 -0.0095
-8 -4 16 -0.5751 0.0205
-8 -4 17 0.3932 -0.0195
-8 -4 18 -0.2760 0.0105
-8 -4 19 0.1690 -0.0010
-8 -3 1 0.4395 -0.0239
-8 -3 2 -0.1782 0.0199
-8 -3 3 -0.1624 -0.0004
-8 -3 4 0.5573 -0.0124
-8 -3 5 -1.0096 0.0045
-8 -3 6 1.4717 0.0137
-8 -3 7 -1.8257 -0.0220
-8 -3 8 1.9839 0.0127
-8 -3 9 -1.9521 0.0065
-8 -3 10 1.7628 -0.0238
-8 -3 11 -1.4314 0.0292
-8 -3 12 1.0296 -0.0183
-8 -3 13 -0.7156 -0.0020
-8 -3 14 0.5916 0.0153
-8 -3 15 -0.5755 -0.0142
-8 -3 16 0.5002 0.0103
-8 -3 17 -0.3113 -0.0156
-8 -3 18 0.0941 0.0214
-8 -3 19 0.0608 -0.0111
-8 -2 1 1.2759 -0.0105
-8 -2 2 -1.3615 0.0004
-8 -2 3 1.2435 0.0043
-8 -2 4 -1.0223 -0.0022
-8 -2 5 0.9356 -0.0015
-8 -2 6 -1.1153 0.0045
-8 -2 7 1.4140 -0.0069
-8 -2 8 -1.5728 0.0075
-8 -2 9 1.5045 -0.0055
-8 -2 10 -1.3074 0.0051
-8 -2 11 1.0614 -0.0093
-8 -2 12 -0.7654 0.0122
-8 -2 13 0.4664 -0.0065
-8 -2 14 -0.2857 -0.0033
-8 -2 15 0.2602 0.0052
-8 -2 16 -0.2678 0.0024
-8 -2 17 0.1733 -0.0103
-8 -2 18 0.0254 0.0175
-8 -2 19 -0.2307 -0.0335
-8 -2 20 0.3490 0.0551
-8 -1 1 -2.3334 0.0095
-8 -1 2 2.2575 -0.0060
-8 -1 3 -1.8940 -0.0037
-8 -1 4 1.2722 0.0113
-8 -1 5 -0.6574 -0.0131
-8 -1 6 0.3603 0.0104
-8 -1 7 -0.3990 -0.0079
-8 -1 8 0.5021 0.0098
-8 -1 9 -0.4728 -0.0144
-8 -1 10 0.3933 0.0121
-8 -1 11 -0.4132 0.0041
-8 -1 12 0.4991 -0.0263
-8 -1 13 -0.5050 0.0369
-8 -1 14 0.3789 -0.0303
-8 -1 15 -0.1745 0.0187
-8 -1 16 -0.0624 -0.0132
-8 -1 17 0.2981 0.0082
-8 -1 18 -0.4536 0.0035
-8 -1 19 0.4595 -0.0118
-8 -1 20 -0.3485 0.0020
-8 0 1 2.0660 0.0231
-8 0 2 -1.7990 -0.0054
-8 0 3 1.5040 -0.0081
-8 0 4 -0.9924 0.0087
-8 0 5 0.3009 0.0037
-8 0 6 0.2144 -0.0188
-8 0 7 -0.2730 0.0238
-8 0 8 0.0151 -0.0135
-8 0 9 0.1902 -0.0062
-8 0 10 -0.1768 0.0246
-8 0 11 0.0705 -0.0346
-8 0 12 -0.0287 0.0330
-8 0 13 0.0729 -0.0205
-8 0 14 -0.1561 0.0036
-8 0 15 0.2261 0.0073
-8 0 16 -0.2097 -0.0124
-8 0 17 0.0708 0.0280
-8 0 18 0.0937 -0.0663
-8 0 19 -0.1311 0.1077
-8 0 20 0.0329 -0.1128
-8 1 1 -1.0924 -0.0287
-8 1 2 0.7729 0.0134
-8 1 3 -0.6550 0.0060
-8 1 4 0.4811 -0.0144
-8 1 5 -0.0642 0.0079
-8 1 6 -0.3845 0.0041
-8 1 7 0.4722 -0.0085
-8 1 8 -0.1243 0.0009
-8 1 9 -0.3200 0.0123
-8 1 10 0.5101 -0.0220
-8 1 11 -0.4106 0.0237
-8 1 12 0.2116 -0.0174
-8 1 13 -0.0993 0.0036
-8 1 14 0.1787 0.0141
-8 1 15 -0.4482 -0.0279
-8 1 16 0.7390 0.0337
-8 1 17 -0.7966 -0.0420
-8 1 18 0.5415 0.0699
-8 1 19 -0.1792 -0.1128
-8 1 20 -0.0328 0.1357
-8 2 1 0.4244 0.0102
-8 2 2 -0.1622 -0.0173
-8 2 3 0.1096 0.0200
-8 2 4 -0.1918 -0.0214
-8 2 5 0.1799 0.0197
-8 2 6 -0.0275 -0.0092
-8 2 7 -0.0363 -0.0085
-8 2 8 -0.1864 0.0211
-8 2 9 0.6095 -0.0179
-8 2 10 -0.9937 0.0033
-8 2 11 1.1927 0.0071
-8 2 12 -1.1701 -0.0061
-8 2 13 0.9205 0.0048
-8 2 14 -0.5320 -0.0182
-8 2 15 0.2325 0.0421
-8 2 16 -0.1920 -0.0523
-8 2 17 0.3083 0.0342
-8 2 18 -0.3314 -0.0067
-8 2 19 0.1814 0.0040
-8 3 1 -0.3462 -0.0045
-8 3 2 0.3000 0.0095
-8 3 3 -0.3748 -0.0093
-8 3 4 0.6468 0.0033
-8 3 5 -0.9304 0.0049
-8 3 6 1.0098 -0.0139
-8 3 7 -0.9166 0.0220
-8 3 8 0.8551 -0.0218
-8 3 9 -0.9294 0.0058
-8 3 10 1.0798 0.0204
-8 3 11 -1.2201 -0.0384
-8 3 12 1.2733 0.0360
-8 3 13 -1.1130 -0.0212
-8 3 14 0.6669 0.0141
-8 3 15 -0.1108 -0.0218
-8 3 16 -0.2145 0.0280
-8 3 17 0.1540 -0.0119
-8 3 18 0.1009 -0.0211
-8 3 19 -0.2573 0.0372
-8 4 1 0.8379 -0.0030
-8 4 2 -1.0673 0.0052
-8 4 3 1.2039 -0.0191
-8 4 4 -1.3363 0.0407
-8 4 5 1.4153 -0.0506
-8 4 6 -1.3349 0.0363
-8 4 7 1.1439 -0.0068
-8 4 8 -1.0231 -0.0186
-8 4 9 1.0367 0.0297
-8 4 10 -1.0552 -0.0290
-8 4 11 0.9686 0.0224
-8 4 12 -0.8317 -0.0122
-8 4 13 0.7236 -0.0003
-8 4 14 -0.5997 0.0109
-8 4 15 0.3952 -0.0135
-8 4 16 -0.1794 0.0058
-8 4 17 0.0785 0.0071
-8 4 18 -0.0964 -0.0172
-8 5 1 -0.9639 -0.0061
-8 5 2 1.2427 0.0125
-8 5 3 -1.3363 -0.0022
-8 5 4 1.2936 -0.0197
-8 5 5 -1.1761 0.0336
-8 5 6 1.0042 -0.0246
-8 5 7 -0.8404 -0.0001
-8 5 8 0.8081 0.0196
-8 5 9 -0.9263 -0.0221
-8 5 10 1.0108 0.0119
-8 5 11 -0.8608 0.0011
-8 5 12 0.5087 -0.0120
-8 5 13 -0.1766 0.0203
-8 5 14 0.0161 -0.0265
-8 5 15 0.0060 0.0294
-8 5 16 0.0137 -0.0259
-8 5 17 -0.0298 0.0134
-8 6 1 0.3411 0.0048
-8 6 2 -0.5423 -0.0094
-8 6 3 0.7286 0.0066
-8 6 4 -0.8468 0.0029
-8 6 5 0.8669 -0.0114
-8 6 6 -0.7441 0.0101
-8 6 7 0.4778 0.0009
-8 6 8 -0.1938 -0.0147
-8 6 9 0.0592 0.0262
-8 6 10 -0.0875 -0.0319
-8 6 11 0.1118 0.0247
-8 6 12 0.0136 0.0002
-8 6 13 -0.2507 -0.0322
-8 6 14 0.4419 0.0495
-8 6 15 -0.4717 -0.0422
-8 6 16 0.3365 0.0236
-8 7 1 0.0369 0.0289
-8 7 2 -0.0961 -0.0179
-8 7 3 0.0533 0.0020
-8 7 4 0.0686 0.0033
-8 7 5 -0.1657 0.0032
-8 7 6 0.1148 -0.0073
-8 7 7 0.1301 -0.0031
-8 7 8 -0.4598 0.0252
-8 7 9 0.6671 -0.0468
-8 7 10 -0.6345 0.0575
-8 7 11 0.4488 -0.0497
-8 7 12 -0.2950 0.0218
-8 7 13 0.2635 0.0124
-8 7 14 -0.2964 -0.0263
-8 7 15 0.2908 0.0076
-8 8 1 -0.1573 -0.0363
-8 8 2 0.4866 0.0200
-8 8 3 -0.7066 0.0097
-8 8 4 0.7043 -0.0219
-8 8 5 -0.5501 0.0034
-8 8 6 0.3944 0.0251
-8 8 7 -0.3334 -0.0323
-8 8 8 0.3545 0.0100
-8 8 9 -0.3787 0.0240
-8 8 10 0.3530 -0.0506
-8 8 11 -0.2990 0.0630
-8 8 12 0.2635 -0.0606
-8 8 13 -0.2442 0.0454
-8 9 1 0.4764 0.0251
-8 9 2 -0.5863 -0.0242
-8 9 3 0.6439 0.0033
-8 9 4 -0.6042 0.0168
-8 9 5 0.4970 -0.0112
-8 9 6 -0.3789 -0.0186
-8 9 7 0.2739 0.0447
-8 9 8 -0.1761 -0.0435
-8 9 9 0.0860 0.0188
-8 9 10 -0.0255 0.0109
-8 10 1 -0.5677 0.0014
-8 10 2 0.3686 0.0072
-8 10 3 -0.1978 -0.0124
-8 10 4 0.1404 0.0034
-8 10 5 -0.1838 0.0090
-7 -17 1 0.0955 -0.1682
-7 -17 2 -0.0295 0.1049
-7 -17 3 0.0428 -0.0179
-7 -16 1 -0.0594 0.0528
-7 -16 2 0.1160 -0.0571
-7 -16 3 -0.1498 0.0262
-7 -16 4 0.1643 0.0069
-7 -16 5 -0.1339 -0.0224
-7 -16 6 0.0570 0.0216
-7 -15 1 0.0638 0.0126
-7 -15 2 -0.1361 0.0215
-7 -15 3 0.1610 -0.0356
-7 -15 4 -0.1556 0.0398
-7 -15 5 0.1030 -0.0442
-7 -15 6 0.0035 0.0482
-7 -15 7 -0.0887 -0.0537
-7 -15 8 0.0552 0.0637
-7 -14 1 -0.3483 0.0147
-7 -14 2 0.4445 -0.0065
-7 -14 3 -0.5223 -0.0033
-7 -14 4 0.5621 -0.0040
-7 -14 5 -0.5208 0.0332
-7 -14 6 0.3511 -0.0636
-7 -14 7 -0.1144 0.0757
-7 -14 8 -0.0212 -0.0714
-7 -14 9 -0.0371 0.0578
-7 -14 10 0.1880 -0.0327
-7 -13 1 1.0796 0.0059
-7 -13 2 -0.9560 -0.0066
-7 -13 3 0.7724 0.0151
-7 -13 4 -0.6321 -0.0187
-7 -13 5 0.5894 0.0059
-7 -13 6 -0.5373 0.0121
-7 -13 7 0.3554 -0.0174
-7 -13 8 -0.1051 0.0113
-7 -13 9 -0.0365 -0.0060
-7 -13 10 0.0031 -0.0013
-7 -13 11 0.1078 0.0226
-7 -13 12 -0.1963 -0.0535
-7 -12 1 -1.2849 -0.0238
-7 -12 2 0.9296 0.0047
-7 -12 3 -0.5424 0.0027
-7 -12 4 0.3232 0.0055
-7 -12 5 -0.3771 -0.0157
-7 -12 6 0.5247 0.0197
-7 -12 7 -0.4817 -0.0221
-7 -12 8 0.2177 0.0245
-7 -12 9 0.0074 -0.0225
-7 -12 10 0.0119 0.0216
-7 -12 11 -0.1796 -0.0362
-7 -12 12 0.2635 0.0657
-7 -12 13 -0.1901 -0.0883
-7 -11 1 1.0068 -0.0104
-7 -11 2 -0.9336 -0.0031
-7 -11 3 0.7436 0.0118
-7 -11 4 -0.4720 -0.0158
-7 -11 5 0.2792 0.0117
-7 -11 6 -0.2047 -0.0029
-7 -11 7 0.1193 0.0015
-7 -11 8 0.0280 -0.0112
-7 -11 9 -0.0736 0.0191
-7 -11 10 -0.1244 -0.0136
-7 -11 11 0.4173 -0.0004
-7 -11 12 -0.4954 0.0114
-7 -11 13 0.2636 -0.0166
-7 -11 14 0.0542 0.0192
-7 -10 1 -0.9686 0.0376
-7 -10 2 1.2122 -0.0128
-7 -10 3 -1.1355 -0.0086
-7 -10 4 0.6562 0.0164
-7 -10 5 -0.1271 -0.0081
-7 -10 6 -0.0569 -0.0075
-7 -10 7 -0.1082 0.0148
-7 -10 8 0.3224 -0.0086
-7 -10 9 -0.4127 0.0018
-7 -10 10 0.4946 -0.0090
-7 -10 11 -0.7107 0.0268
-7 -10 12 0.9907 -0.0368
-7 -10 13 -1.1544 0.0252
-7 -10 14 1.1337 0.0076
-7 -10 15 -0.9844 -0.0493
-7 -10 16 0.7488 0.0800
-7 -9 1 1.1059 0.0186
-7 -9 2 -1.4382 -0.0053
-7 -9 3 1.5472 -0.0045
-7 -9 4 -1.3151 0.0047
-7 -9 5 1.0106 0.0010
-7 -9 6 -0.9973 -0.0040
-7 -9 7 1.2575 0.0030
-7 -9 8 -1.3973 -0.0037
-7 -9 9 1.1667 0.0096
-7 -9 10 -0.8064 -0.0181
-7 -9 11 0.7602 0.0250
-7 -9 12 -1.1377 -0.0272
-7 -9 13 1.5991 0.0249
-7 -9 14 -1.7387 -0.0242
-7 -9 15 1.4546 0.0332
-7 -9 16 -0.9371 -0.0486
-7 -9 17 0.4323 0.0517
-7 -8 1 -1.4333 -0.0641
-7 -8 2 1.7494 0.0293
-7 -8 3 -2.1278 0.0027
-7 -8 4 2.3236 -0.0119
-7 -8 5 -2.1974 0.0023
-7 -8 6 1.8745 0.0078
-7 -8 7 -1.5457 -0.0070
-7 -8 8 1.2435 -0.0002
-7 -8 9 -0.9164 0.0026
-7 -8 10 0.6254 0.0049
-7 -8 11 -0.5051 -0.0155
-7 -8 12 0.5371 0.0140
-7 -8 13 -0.5127 0.0096
-7 -8 14 0.2866 -0.0434
-7 -8 15 0.0226 0.0578
-7 -8 16 -0.1741 -0.0369
-7 -8 17 0.0977 0.0020
-7 -8 18 0.0479 0.0103
-7 -7 1 1.6107 -0.0143
-7 -7 2 -1.5563 0.0073
-7 -7 3 1.7254 0.0025
-7 -7 4 -1.8693 -0.0107
-7 -7 5 1.6431 0.0088
-7 -7 6 -1.0536 0.0051
-7 -7 7 0.4783 -0.0216
-7 -7 8 -0.2563 0.0302
-7 -7 9 0.3599 -0.0295
-7 -7 10 -0.4841 0.0236
-7 -7 11 0.3678 -0.0140
-7 -7 12 0.0133 0.0031
-7 -7 13 -0.4832 -0.0010
-7 -7 14 0.7977 0.0143
-7 -7 15 -0.7782 -0.0309
-7 -7 16 0.4364 0.0313
-7 -7 17 -0.0087 -0.0172
-7 -7 18 -0.2077 0.0137
-7 -7 19 0.1165 -0.0350
-7 -6 1 -1.4059 0.0488
-7 -6 2 0.8442 -0.0185
-7 -6 3 -0.5178 -0.0094
-7 -6 4 0.3738 0.0220
-7 -6 5 -0.1998 -0.0149
-7 -6 6 -0.0762 -0.0025
-7 -6 7 0.2843 0.0113
-7 -6 8 -0.2397 -0.0020
-7 -6 9 -0.0084 -0.0128
-7 -6 10 0.2213 0.0134
-7 -6 11 -0.2368 0.0004
-7 -6 12 0.1203 -0.0094
-7 -6 13 -0.0487 0.0033
-7 -6 15 -0.2481 -0.0039
-7 -6 16 0.3569 -0.0034
-7 -6 17 -0.3531 0.0045
-7 -6 18 0.2116 -0.0018
-7 -6 19 0.0058 0.0066
-7 -5 1 0.5151 0.0132
-7 -5 2 0.2203 -0.0057
-7 -5 3 -0.7438 -0.0009
-7 -5 4 0.9493 -0.0028
-7 -5 5 -0.8788 0.0141
-7 -5 6 0.6928 -0.0207
-7 -5 7 -0.5364 0.0187
-7 -5 8 0.4428 -0.0161
-7 -5 9 -0.3469 0.0160
-7 -5 10 0.1595 -0.0088
-7 -5 11 0.1678 -0.0107
-7 -5 12 -0.6024 0.0282
-7 -5 13 1.0092 -0.0247
-7 -5 14 -1.2004 0.0020
-7 -5 15 1.0811 0.0204
-7 -5 16 -0.7644 -0.0300
-7 -5 17 0.4831 0.0294
-7 -5 18 -0.3627 -0.0245
-7 -5 19 0.3295 0.0173
-7 -5 20 -0.2596 -0.0111
-7 -4 1 1.2548 -0.0233
-7 -4 2 -1.7236 0.0115
-7 -4 3 1.9060 0.0011
-7 -4 4 -1.7241 -0.0021
-7 -4 5 1.2376 -0.0094
-7 -4 6 -0.6702 0.0174
-7 -4 7 0.2658 -0.0088
-7 -4 8 -0.0940 -0.0084
-7 -4 9 0.0096 0.0152
-7 -4 10 0.1830 -0.0064
-7 -4 11 -0.5376 -0.0062
-7 -4 12 0.9402 0.0124
-7 -4 13 -1.2273 -0.0140
-7 -4 14 1.2962 0.0141
-7 -4 15 -1.1543 -0.0098
-7 -4 16 0.9261 0.0004
-7 -4 17 -0.7818 0.0081
-7 -4 18 0.7776 -0.0105
-7 -4 19 -0.7794 0.0069
-7 -4 20 0.6145 0.0026
-7 -3 1 -2.1851 0.0001
-7 -3 2 2.2264 -0.0175
-7 -3 3 -1.9915 0.0188
-7 -3 4 1.5048 -0.0046
-7 -3 5 -0.8624 -0.0082
-7 -3 6 0.2025 0.0079
-7 -3 7 0.3475 0.0003
-7 -3 8 -0.7436 -0.0060
-7 -3 9 1.0395 0.0067
-7 -3 10 -1.2870 -0.0065
-7 -3 11 1.4375 0.0074
-7 -3 12 -1.4077 -0.0085
-7 -3 13 1.2363 0.0086
-7 -3 14 -1.0824 -0.0048
-7 -3 15 1.0409 -0.0055
-7 -3 16 -1.0453 0.0164
-7 -3 17 0.9871 -0.0157
-7 -3 18 -0.8466 0.0003
-7 -3 19 0.6565 0.0160
-7 -3 20 -0.4255 -0.0207
-7 -2 1 1.3827 0.0021
-7 -2 2 -1.0819 0.0043
-7 -2 3 0.7574 -0.0042
-7 -2 4 -0.4592 -0.0073
-7 -2 5 0.1488 0.0196
-7 -2 6 0.2714 -0.0184
-7 -2 7 -0.8134 0.0038
-7 -2 8 1.3519 0.0108
-7 -2 9 -1.7445 -0.0133
-7 -2 10 1.9359 0.0039
-7 -2 11 -1.9107 0.0083
-7 -2 12 1.6525 -0.0118
-7 -2 13 -1.2361 0.0008
-7 -2 14 0.8713 0.0194
-7 -2 15 -0.7240 -0.0341
-7 -2 16 0.7237 0.0340
-7 -2 17 -0.6555 -0.0253
-7 -2 18 0.4212 0.0192
-7 -2 19 -0.1156 -0.0143
-7 -2 20 -0.1272 0.0026
-7 -2 21 0.2520 0.0112
-7 -1 1 0.0409 -0.0089
-7 -1 2 -0.5864 0.0266
-7 -1 3 0.8968 -0.0267
-7 -1 4 -0.9147 0.0147
-7 -1 5 0.7624 -0.0029
-7 -1 6 -0.6997 -0.0016
-7 -1 7 0.8640 0.0009
-7 -1 8 -1.1127 -0.0014
-7 -1 9 1.2156 0.0070
-7 -1 10 -1.1451 -0.0152
-7 -1 11 1.0547 0.0191
-7 -1 12 -1.0144 -0.0159
-7 -1 13 0.9316 0.0125
-7 -1 14 -0.7373 -0.0175
-7 -1 15 0.4906 0.0278
-7 -1 16 -0.2507 -0.0296
-7 -1 17 -0.0161 0.0160
-7 -1 18 0.3266 0.0037
-7 -1 19 -0.5881 -0.0174
-7 -1 20 0.6926 0.0238
-7 -1 21 -0.6318 -0.0258
-7 0 1 -1.1357 -0.0032
-7 0 2 1.4569 -0.0069
-7 0 3 -1.6026 0.0107
-7 0 4 1.4964 -0.0049
-7 0 5 -1.1059 -0.0057
-7 0 6 0.6215 0.0137
-7 0 7 -0.3244 -0.0159
-7 0 8 0.2734 0.0137
-7 0 9 -0.2721 -0.0104
-7 0 10 0.1777 0.0077
-7 0 11 -0.0837 -0.0049
-7 0 12 0.1221 0.0007
-7 0 13 -0.2338 0.0037
-7 0 14 0.2576 -0.0047
-7 0 15 -0.1425 0.0024
-7 0 16 -0.0501 -0.0029
-7 0 17 0.2699 0.0099
-7 0 18 -0.4727 -0.0167
-7 0 19 0.5586 0.0153
-7 0 20 -0.4569 -0.0095
-7 0 21 0.2470 0.0107
-7 1 1 1.2611 0.0257
-7 1 2 -1.0617 -0.0287
-7 1 3 0.9742 0.0131
-7 1 4 -0.9341 0.0078
-7 1 5 0.6940 -0.0170
-7 1 6 -0.2061 0.0084
-7 1 7 -0.2370 0.0094
-7 1 8 0.3430 -0.0206
-7 1 9 -0.1761 0.0149
-7 1 10 0.0404 0.0041
-7 1 11 -0.1007 -0.0218
-7 1 12 0.2666 0.0258
-7 1 13 -0.3843 -0.0173
-7 1 14 0.3694 0.0084
-7 1 15 -0.1823 -0.0098
-7 1 16 -0.1463 0.0204
-7 1 17 0.4505 -0.0282
-7 1 18 -0.5430 0.0193
-7 1 19 0.4319 0.0081
-7 1 20 -0.3027 -0.0361
-7 1 21 0.2654 0.0399
-7 2 1 -0.7826 0.0002
-7 2 2 0.4514 0.0048
-7 2 3 -0.2504 -0.0020
-7 2 4 0.2098 -0.0024
-7 2 5 -0.1370 0.0002
-7 2 6 -0.1403 0.0079
-7 2 7 0.4961 -0.0148
-7 2 8 -0.6248 0.0152
-7 2 9 0.4171 -0.0089
-7 2 10 -0.0694 -0.0028
-7 2 11 -0.1783 0.0177
-7 2 12 0.2606 -0.0304
-7 2 13 -0.2304 0.0339
-7 2 14 0.1628 -0.0256
-7 2 15 -0.1773 0.0098
-7 2 16 0.3841 0.0051
-7 2 17 -0.7055 -0.0129
-7 2 18 0.8760 0.0159
-7 2 19 -0.7366 -0.0219
-7 2 20 0.4337 0.0330
-7 2 21 -0.2236 -0.0368
-7 3 1 0.2784 -0.0217
-7 3 2 -0.0769 0.0206
-7 3 3 -0.1599 -0.0087
-7 3 4 0.2603 -0.0098
-7 3 5 -0.1830 0.0270
-7 3 6 0.0782 -0.0316
-7 3 7 -0.0688 0.0172
-7 3 8 0.0930 0.0067
-7 3 9 -0.0232 -0.0219
-7 3 10 -0.1734 0.0211
-7 3 11 0.4582 -0.0153
-7 3 12 -0.7781 0.0167
-7 3 13 1.0030 -0.0208
-7 3 14 -0.9406 0.0109
-7 3 15 0.5648 0.0199
-7 3 16 -0.1484 -0.0551
-7 3 17 0.0064 0.0667
-7 3 18 -0.1475 -0.0418
-7 3 19 0.3163 -0.0014
-7 3 20 -0.3383 0.0274
-7 4 1 0.0566 -0.0036
-7 4 2 -0.0098 -0.0029
-7 4 3 0.0036 0.0055
-7 4 4 0.0961 -0.0067
-7 4 5 -0.3619 0.0061
-7 4 6 0.6669 -0.0034
-7 4 7 -0.8171 0.0033
-7 4 8 0.7678 -0.0094
-7 4 9 -0.6238 0.0152
-7 4 10 0.4896 -0.0116
-7 4 11 -0.4305 -0.0005
-7 4 12 0.5109 0.0111
-7 4 13 -0.7118 -0.0156
-7 4 14 0.8375 0.0190
-7 4 15 -0.6808 -0.0281
-7 4 16 0.3103 0.0414
-7 4 17 -0.0406 -0.0504
-7 4 18 0.0674 0.0474
-7 4 19 -0.2596 -0.0350
-7 4 20 0.3677 0.0266
-7 5 1 0.2220 0.0219
-7 5 2 -0.5263 -0.0249
-7 5 3 0.7797 0.0201
-7 5 4 -0.9710 -0.0035
-7 5 5 1.0999 -0.0169
-7 5 6 -1.1244 0.0259
-7 5 7 1.0200 -0.0183
-7 5 8 -0.8773 0.0041
-7 5 9 0.8317 0.0060
-7 5 10 -0.8765 -0.0122
-7 5 11 0.8622 0.0190
-7 5 12 -0.7166 -0.0253
-7 5 13 0.5467 0.0264
-7 5 14 -0.4634 -0.0217
-7 5 15 0.4257 0.0164
-7 5 16 -0.3476 -0.0202
-7 5 17 0.2551 0.0419
-7 5 18 -0.2230 -0.0804
-7 5 19 0.2275 0.1177
-7 6 1 -0.5092 -0.0078
-7 6 2 0.7913 0.0166
-7 6 3 -1.0381 -0.0244
-7 6 4 1.2058 0.0224
-7 6 5 -1.2689 -0.0068
-7 6 6 1.2127 -0.0135
-7 6 7 -1.0495 0.0254
-7 6 8 0.8782 -0.0229
-7 6 9 -0.8471 0.0083
-7 6 10 0.9745 0.0125
-7 6 11 -1.0616 -0.0299
-7 6 12 0.8855 0.0326
-7 6 13 -0.4566 -0.0197
-7 6 14 0.0035 0.0075
-7 6 15 0.2660 -0.0153
-7 6 16 -0.3066 0.0455
-7 6 17 0.1833 -0.0839
-7 6 18 -0.0004 0.1142
-7 7 1 0.4012 -0.0276
-7 7 2 -0.5614 0.0298
-7 7 3 0.7300 -0.0153
-7 7 4 -0.9092 -0.0047
-7 7 5 1.0603 0.0131
-7 7 6 -1.1021 -0.0031
-7 7 7 0.9481 -0.0160
-7 7 8 -0.6068 0.0288
-7 7 9 0.2423 -0.0250
-7 7 10 -0.0547 0.0055
-7 7 11 0.0721 0.0163
-7 7 12 -0.1239 -0.0219
-7 7 13 0.0449 0.0083
-7 7 14 0.1546 -0.0004
-7 7 15 -0.3352 0.0278
-7 7 16 0.3781 -0.0864
-7 7 17 -0.2611 0.1343
-7 8 1 -0.3280 0.0146
-7 8 2 0.3288 -0.0236
-7 8 3 -0.2426 0.0180
-7 8 4 0.1818 -0.0014
-7 8 5 -0.1888 -0.0104
-7 8 6 0.2019 0.0054
-7 8 7 -0.1167 0.0125
-7 8 8 -0.1108 -0.0298
-7 8 9 0.3925 0.0353
-7 8 10 -0.5610 -0.0250
-7 8 11 0.5252 0.0026
-7 8 12 -0.3575 0.0188
-7 8 13 0.2014 -0.0258
-7 8 14 -0.1258 0.0236
-7 8 15 0.1017 -0.0349
-7 8 16 -0.0811 0.0690
-7 9 1 -0.1509 0.0217
-7 9 2 0.2516 -0.0058
-7 9 3 -0.4199 -0.0047
-7 9 4 0.5466 0.0005
-7 9 5 -0.5707 0.0096
-7 9 6 0.5194 -0.0106
-7 9 7 -0.4530 -0.0013
-7 9 8 0.4082 0.0166
-7 9 9 -0.3831 -0.0250
-7 9 10 0.3568 0.0221
-7 9 11 -0.3237 -0.0075
-7 9 12 0.3051 -0.0121
-7 9 13 -0.3112 0.0209
-7 9 14 0.3065 -0.0085
-7 10 1 0.8647 -0.0009
-7 10 2 -0.8596 0.0032
-7 10 3 0.7262 -0.0042
-7 10 4 -0.5583 0.0085
-7 10 5 0.4416 -0.0178
-7 10 6 -0.4077 0.0245
-7 10 7 0.4138 -0.0209
-7 10 8 -0.3857 0.0082
-7 10 9 0.2898 0.0071
-7 10 10 -0.1615 -0.0207
-7 10 11 0.0686 0.0288
-7 11 1 -0.8086 -0.0015
-7 11 2 0.8140 -0.0151
-7 11 3 -0.5844 0.0196
-7 11 4 0.2809 -0.0077
-7 11 5 -0.0716 -0.0042
-6 -17 1 -0.1401 0.1140
-6 -17 2 0.0403 -0.0678
-6 -17 3 0.0683 -0.0096
-6 -16 1 -0.1773 -0.1204
-6 -16 2 0.1016 0.1192
-6 -16 3 -0.0117 -0.0534
-6 -16 4 -0.0718 -0.0422
-6 -16 5 0.1265 0.1108
-6 -16 6 -0.1093 -0.1242
-6 -15 1 0.1280 -0.0060
-6 -15 2 0.0046 -0.0302
-6 -15 3 -0.0778 0.0460
-6 -15 4 0.0802 -0.0242
-6 -15 5 -0.0437 -0.0197
-6 -15 6 -0.0238 0.0588
-6 -15 7 0.1046 -0.0768
-6 -15 8 -0.1254 0.0752
-6 -15 9 0.0357 -0.0702
-6 -14 1 -0.1439 0.0251
-6 -14 2 0.0943 -0.0167
-6 -14 3 0.0312 -0.0047
-6 -14 4 -0.1917 0.0217
-6 -14 5 0.3421 -0.0256
-6 -14 6 -0.3925 0.0168
-6 -14 7 0.2766 -0.0025
-6 -14 8 -0.0789 -0.0071
-6 -14 9 -0.0112 0.0120
-6 -14 10 -0.0807 -0.0281
-6 -14 11 0.2183 0.0623
-6 -13 1 -0.2089 0.0253
-6 -13 2 0.2885 -0.0014
-6 -13 3 -0.4690 -0.0254
-6 -13 4 0.6445 0.0368
-6 -13 5 -0.7623 -0.0208
-6 -13 6 0.7584 -0.0135
-6 -13 7 -0.5445 0.0421
-6 -13 8 0.1539 -0.0506
-6 -13 9 0.1925 0.0411
-6 -13 10 -0.2841 -0.0166
-6 -13 11 0.1494 -0.0212
-6 -13 12 0.0029 0.0554
-6 -12 1 1.1761 -0.0055
-6 -12 2 -1.0198 0.0057
-6 -12 3 0.7874 0.0079
-6 -12 4 -0.5304 -0.0234
-6 -12 5 0.4069 0.0243
-6 -12 6 -0.4660 -0.0088
-6 -12 7 0.5112 -0.0074
-6 -12 8 -0.3135 0.0137
-6 -12 9 -0.0815 -0.0172
-6 -12 10 0.3928 0.0246
-6 -12 11 -0.4417 -0.0250
-6 -12 12 0.3203 0.0059
-6 -12 13 -0.2024 0.0248
-6 -12 14 0.1210 -0.0483
-6 -11 1 -1.4676 -0.0031
-6 -11 2 1.1814 -0.0024
-6 -11 3 -0.8522 0.0058
-6 -11 4 0.5445 -0.0034
-6 -11 5 -0.4090 -0.0007
-6 -11 6 0.4958 0.0037
-6 -11 7 -0.5905 -0.0103
-6 -11 8 0.4061 0.0211
-6 -11 9 0.0419 -0.0235
-6 -11 10 -0.4041 0.0090
-6 -11 11 0.4092 0.0074
-6 -11 12 -0.1829 -0.0007
-6 -11 13 0.0558 -0.0303
-6 -11 14 -0.1459 0.0593
-6 -11 15 0.2721 -0.0640
-6 -10 1 1.1868 -0.0113
-6 -10 2 -1.1989 0.0102
-6 -10 3 1.2364 -0.0048
-6 -10 4 -1.0660 -0.0022
-6 -10 5 0.6770 0.0014
-6 -10 6 -0.2920 0.0101
-6 -10 7 0.0556 -0.0188
-6 -10 8 0.1232 0.0100
-6 -10 9 -0.3418 0.0097
-6 -10 10 0.4726 -0.0174
-6 -10 11 -0.3210 0.0036
-6 -10 12 -0.0510 0.0180
-6 -10 13 0.3379 -0.0313
-6 -10 14 -0.3485 0.0356
-6 -10 15 0.2099 -0.0373
-6 -10 16 -0.1520 0.0358
-6 -9 1 -0.7538 -0.0037
-6 -9 2 0.8913 -0.0098
-6 -9 3 -1.0923 0.0135
-6 -9 4 0.9953 -0.0050
-6 -9 5 -0.5423 -0.0033
-6 -9 6 0.1130 -0.0035
-6 -9 7 -0.0770 0.0220
-6 -9 8 0.3309 -0.0321
-6 -9 9 -0.4496 0.0239
-6 -9 10 0.2513 -0.0111
-6 -9 11 -0.0220 0.0131
-6 -9 12 0.1348 -0.0309
-6 -9 13 -0.5994 0.0489
-6 -9 14 1.0888 -0.0518
-6 -9 15 -1.3135 0.0343
-6 -9 16 1.2359 -0.0012
-6 -9 17 -0.9636 -0.0305
-6 -9 18 0.5974 0.0405
-6 -8 1 0.4107 0.0514
-6 -8 2 -0.6075 -0.0505
-6 -8 3 1.0065 0.0238
-6 -8 4 -1.3711 0.0011
-6 -8 5 1.5043 -0.0058
-6 -8 6 -1.5076 -0.0022
-6 -8 7 1.6014 0.0057
-6 -8 8 -1.7391 -0.0016
-6 -8 9 1.6071 -0.0007
-6 -8 10 -1.0700 -0.0042
-6 -8 11 0.4525 0.0116
-6 -8 12 -0.2274 -0.0135
-6 -8 13 0.4815 0.0053
-6 -8 14 -0.8341 0.0108
-6 -8 15 0.8847 -0.0230
-6 -8 16 -0.6125 0.0183
-6 -8 17 0.2846 0.0011
-6 -8 18 -0.0982 -0.0140
-6 -8 19 0.0309 0.0046
-6 -7 1 -1.0132 -0.0352
-6 -7 2 1.1535 0.0492
-6 -7 3 -1.5111 -0.0293
-6 -7 4 2.0572 -0.0006
-6 -7 5 -2.4575 0.0137
-6 -7 6 2.4488 -0.0059
-6 -7 7 -2.1161 -0.0073
-6 -7 8 1.7339 0.0121
-6 -7 9 -1.4453 -0.0084
-6 -7 10 1.1983 0.0040
-6 -7 11 -0.9222 -0.0051
-6 -7 12 0.6208 0.0111
-6 -7 13 -0.2845 -0.0121
-6 -7 14 -0.1461 -0.0027
-6 -7 15 0.6359 0.0293
-6 -7 16 -0.9578 -0.0447
-6 -7 17 0.8790 0.0326
-6 -7 18 -0.4528 -0.0065
-6 -7 19 0.0180 -0.0048
-6 -7 20 0.1359 -0.0066
-6 -6 1 2.1938 -0.0595
-6 -6 2 -1.8172 0.0462
-6 -6 3 1.5681 -0.0212
-6 -6 4 -1.6151 0.0003
-6 -6 5 1.7301 0.0071
-6 -6 6 -1.5867 -0.0006
-6 -6 7 1.1847 -0.0123
-6 -6 8 -0.8505 0.0194
-6 -6 9 0.8338 -0.0142
-6 -6 10 -1.0144 0.0028
-6 -6 11 1.0493 0.0052
-6 -6 12 -0.7395 -0.0094
-6 -6 13 0.1895 0.0138
-6 -6 14 0.3455 -0.0152
-6 -6 15 -0.6740 0.0065
-6 -6 16 0.7330 0.0067
-6 -6 17 -0.5625 -0.0095
-6 -6 18 0.2957 0.0009
-6 -6 19 -0.1136 0.0015
-6 -6 20 0.1046 0.0138
-6 -5 1 -3.2345 0.0393
-6 -5 2 2.2966 -0.0307
-6 -5 3 -1.3982 0.0081
-6 -5 4 0.7684 0.0119
-6 -5 5 -0.4349 -0.0185
-6 -5 6 0.2522 0.0105
-6 -5 7 -0.1112 0.0033
-6 -5 8 0.0355 -0.0076
-6 -5 9 -0.0665 -0.0057
-6 -5 10 0.1381 0.0252
-6 -5 11 -0.1386 -0.0294
-6 -5 12 0.0761 0.0124
-6 -5 13 -0.0971 0.0081
-6 -5 14 0.2915 -0.0134
-6 -5 15 -0.5320 0.0047
-6 -5 16 0.5835 0.0055
-6 -5 17 -0.3611 -0.0110
-6 -5 18 0.0093 0.0131
-6 -5 19 0.2681 -0.0113
-6 -5 20 -0.3765 0.0054
-6 -5 21 0.3281 -0.0021
-6 -4 1 2.7757 0.0390
-6 -4 2 -1.5208 -0.0300
-6 -4 3 0.3170 0.0107
-6 -4 4 0.6233 0.0064
-6 -4 5 -1.1093 -0.0086
-6 -4 6 1.1498 -0.0035
-6 -4 7 -0.9594 0.0149
-6 -4 8 0.7905 -0.0149
-6 -4 9 -0.7514 0.0081
-6 -4 10 0.7645 -0.0040
-6 -4 11 -0.6718 0.0015
-6 -4 12 0.3693 0.0065
-6 -4 13 0.1229 -0.0174
-6 -4 14 -0.6524 0.0202
-6 -4 15 0.9899 -0.0111
-6 -4 16 -0.9778 -0.0022
-6 -4 17 0.6866 0.0116
-6 -4 18 -0.3736 -0.0161
-6 -4 19 0.2313 0.0190
-6 -4 20 -0.2164 -0.0253
-6 -4 21 0.1750 0.0400
-6 -3 1 -0.1585 -0.0018
-6 -3 2 -0.9169 -0.0038
-6 -3 3 1.7736 0.0070
-6 -3 4 -2.2592 -0.0097
-6 -3 5 2.2777 0.0097
-6 -3 6 -1.9072 -0.0039
-6 -3 7 1.3883 -0.0028
-6 -3 8 -0.9601 0.0009
-6 -3 9 0.6846 0.0101
-6 -3 10 -0.4425 -0.0182
-6 -3 11 0.1164 0.0135
-6 -3 12 0.2565 -0.0002
-6 -3 13 -0.5458 -0.0092
-6 -3 14 0.6963 0.0067
-6 -3 15 -0.7647 0.0064
-6 -3 16 0.8177 -0.0217
-6 -3 17 -0.8800 0.0274
-6 -3 18 0.9637 -0.0168
-6 -3 19 -1.0472 -0.0030
-6 -3 20 1.0248 0.0190
-6 -3 21 -0.7902 -0.0272
-6 -2 1 -2.0306 -0.0212
-6 -2 2 2.3647 0.0127
-6 -2 3 -2.4701 0.0065
-6 -2 4 2.3346 -0.0171
-6 -2 5 -2.0059 0.0077
-6 -2 6 1.5476 0.0112
-6 -2 7 -1.0120 -0.0201
-6 -2 8 0.4385 0.0129
-6 -2 9 0.1491 -0.0009
-6 -2 10 -0.7318 -0.0035
-6 -2 11 1.2304 -0.0007
-6 -2 12 -1.4791 0.0063
-6 -2 13 1.3686 -0.0078
-6 -2 14 -1.0345 0.0066
-6 -2 15 0.7950 -0.0082
-6 -2 16 -0.8368 0.0152
-6 -2 17 1.0394 -0.0213
-6 -2 18 -1.1588 0.0170
-6 -2 19 1.0897 -0.0037
-6 -2 20 -0.8796 -0.0047
-6 -2 21 0.5941 -0.0003
-6 -2 22 -0.2914 0.0088
-6 -1 1 2.4187 -0.0233
-6 -1 2 -1.8768 0.0136
-6 -1 3 1.3137 -0.0027
-6 -1 4 -0.8612 -0.0035
-6 -1 5 0.5739 0.0081
-6 -1 6 -0.3489 -0.0140
-6 -1 7 0.0137 0.0169
-6 -1 8 0.4820 -0.0110
-6 -1 9 -1.0098 -0.0013
-6 -1 10 1.4153 0.0098
-6 -1 11 -1.6492 -0.0079
-6 -1 12 1.7098 -0.0013
-6 -1 13 -1.5686 0.0077
-6 -1 14 1.2600 -0.0032
-6 -1 15 -0.9564 -0.0104
-6 -1 16 0.8070 0.0205
-6 -1 17 -0.7388 -0.0161
-6 -1 18 0.5527 0.0009
-6 -1 19 -0.2034 0.0102
-6 -1 20 -0.1457 -0.0081
-6 -1 21 0.3378 -0.0032
-6 -1 22 -0.3653 0.0147
-6 0 1 -1.7678 0.0113
-6 0 2 0.7390 0.0045
-6 0 3 0.1312 -0.0233
-6 0 4 -0.7107 0.0279
-6 0 5 0.9421 -0.0155
-6 0 6 -0.9337 0.0003
-6 0 7 0.9052 0.0044
-6 0 8 -0.9669 0.0007
-6 0 9 1.0087 -0.0050
-6 0 10 -0.8950 0.0020
-6 0 11 0.7072 0.0056
-6 0 12 -0.6532 -0.0108
-6 0 13 0.7650 0.0105
-6 0 14 -0.8446 -0.0086
-6 0 15 0.7274 0.0117
-6 0 16 -0.4464 -0.0193
-6 0 17 0.0998 0.0213
-6 0 18 0.2782 -0.0105
-6 0 19 -0.6360 -0.0057
-6 0 20 0.8375 0.0120
-6 0 21 -0.7953 -0.0028
-6 0 22 0.5881 -0.0125
-6 1 1 0.6157 0.0195
-6 1 2 -0.0021 -0.0076
-6 1 3 -0.4750 0.0008
-6 1 4 0.8708 -0.0031
-6 1 5 -1.0868 0.0086
-6 1 6 1.0141 -0.0107
-6 1 7 -0.7382 0.0081
-6 1 8 0.4785 -0.0033
-6 1 9 -0.3264 -0.0002
-6 1 10 0.1837 -0.0006
-6 1 11 0.0117 0.0035
-6 1 12 -0.1595 -0.0019
-6 1 13 0.1732 -0.0072
-6 1 14 -0.1389 0.0173
-6 1 15 0.1753 -0.0191
-6 1 16 -0.2493 0.0107
-6 1 17 0.2622 0.0029
-6 1 18 -0.2279 -0.0169
-6 1 19 0.2210 0.0285
-6 1 20 -0.2164 -0.0352
-6 1 21 0.1323 0.0350
-6 1 22 0.0033 -0.0279
-6 2 1 0.0444 -0.0053
-6 2 2 -0.0060 -0.0067
-6 2 3 -0.0344 0.0124
-6 2 4 -0.0729 -0.0026
-6 2 5 0.2451 -0.0150
-6 2 6 -0.2409 0.0249
-6 2 7 -0.0205 -0.0192
-6 2 8 0.3257 0.0021
-6 2 9 -0.4282 0.0153
-6 2 10 0.3441 -0.0218
-6 2 11 -0.2744 0.0153
-6 2 12 0.3231 -0.0061
-6 2 13 -0.4301 0.0059
-6 2 14 0.5139 -0.0121
-6 2 15 -0.5138 0.0097
-6 2 16 0.3337 0.0098
-6 2 17 0.0657 -0.0359
-6 2 18 -0.5113 0.0505
-6 2 19 0.7271 -0.0468
-6 2 20 -0.6419 0.0322
-6 2 21 0.4496 -0.0189
-6 2 22 -0.3312 0.0138
-6 3 1 -0.0658 -0.0007
-6 3 2 -0.0510 -0.0131
-6 3 3 0.2436 0.0207
-6 3 4 -0.4416 -0.0193
-6 3 5 0.5584 0.0090
-6 3 6 -0.6338 0.0048
-6 3 7 0.7592 -0.0128
-6 3 8 -0.8994 0.0120
-6 3 9 0.9145 -0.0104
-6 3 10 -0.7514 0.0142
-6 3 11 0.4894 -0.0169
-6 3 12 -0.1988 0.0075
-6 3 13 -0.1031 0.0118
-6 3 14 0.3422 -0.0262
-6 3 15 -0.4054 0.0261
-6 3 16 0.3278 -0.0162
-6 3 17 -0.3040 0.0080
-6 3 18 0.4237 -0.0091
-6 3 19 -0.5336 0.0199
-6 3 20 0.4693 -0.0338
-6 3 21 -0.2960 0.0418
-6 4 1 -0.1968 -0.0049
-6 4 2 0.2806 0.0205
-6 4 3 -0.4955 -0.0297
-6 4 4 0.7977 0.0252
-6 4 5 -0.9857 -0.0077
-6 4 6 0.9271 -0.0143
-6 4 7 -0.7042 0.0262
-6 4 8 0.4966 -0.0194
-6 4 9 -0.3988 0.0019
-6 4 10 0.3913 0.0097
-6 4 11 -0.3850 -0.0115
-6 4 12 0.2380 0.0155
-6 4 13 0.1451 -0.0280
-6 4 14 -0.6287 0.0372
-6 4 15 0.8722 -0.0278
-6 4 16 -0.6840 0.0028
-6 4 17 0.2770 0.0168
-6 4 18 -0.0332 -0.0119
-6 4 19 0.0742 -0.0189
-6 4 20 -0.2093 0.0577
-6 4 21 0.2527 -0.0786
-6 5 1 0.4951 0.0008
-6 5 2 -0.4973 0.0029
-6 5 3 0.4809 -0.0011
-6 5 4 -0.4246 -0.0024
-6 5 5 0.2803 0.0031
-6 5 6 -0.0399 0.0041
-6 5 7 -0.1984 -0.0169
-6 5 8 0.3076 0.0224
-6 5 9 -0.2591 -0.0111
-6 5 10 0.1155 -0.0092
-6 5 11 0.0538 0.0219
-6 5 12 -0.1631 -0.0207
-6 5 13 0.0882 0.0129
-6 5 14 0.2015 -0.0069
-6 5 15 -0.5122 0.0054
-6 5 16 0.5886 -0.0080
-6 5 17 -0.4244 0.0108
-6 5 18 0.2667 -0.0066
-6 5 19 -0.2815 -0.0078
-6 5 20 0.3629 0.0238
-6 6 1 -0.2296 0.0023
-6 6 2 0.0013 -0.0119
-6 6 3 0.2459 0.0178
-6 6 4 -0.5093 -0.0217
-6 6 5 0.7310 0.0216
-6 6 6 -0.8416 -0.0173
-6 6 7 0.8001 0.0110
-6 6 8 -0.6472 -0.0030
-6 6 9 0.5252 -0.0074
-6 6 10 -0.5611 0.0143
-6 6 11 0.6988 -0.0090
-6 6 12 -0.7375 -0.0062
-6 6 13 0.5721 0.0165
-6 6 14 -0.3100 -0.0117
-6 6 15 0.1105 -0.0017
-6 6 16 -0.0161 0.0081
-6 6 17 0.0029 0.0049
-6 6 18 -0.0796 -0.0423
-6 6 19 0.2235 0.0959
-6 6 20 -0.3080 -0.1396
-6 7 1 -0.1397 0.0046
-6 7 2 0.4202 -0.0178
-6 7 3 -0.6422 0.0197
-6 7 4 0.8489 -0.0053
-6 7 5 -1.0460 -0.0155
-6 7 6 1.1909 0.0251
-6 7 7 -1.2216 -0.0150
-6 7 8 1.1140 -0.0069
-6 7 9 -0.9485 0.0240
-6 7 10 0.8724 -0.0234
-6 7 11 -0.9285 0.0062
-6 7 12 0.9605 0.0090
-6 7 13 -0.7707 -0.0022
-6 7 14 0.3516 -0.0214
-6 7 15 0.1059 0.0281
-6 7 16 -0.4036 0.0092
-6 7 17 0.4607 -0.0780
-6 7 18 -0.3007 0.1383
-6 7 19 0.0326 -0.1611
-6 8 1 0.2330 -0.0125
-6 8 2 -0.4709 0.0262
-6 8 3 0.6279 -0.0319
-6 8 4 -0.7585 0.0225
-6 8 5 0.9161 -0.0002
-6 8 6 -1.0750 -0.0201
-6 8 7 1.1386 0.0231
-6 8 8 -1.0090 -0.0065
-6 8 9 0.6902 -0.0185
-6 8 10 -0.3340 0.0352
-6 8 11 0.1284 -0.0345
-6 8 12 -0.1178 0.0242
-6 8 13 0.1765 -0.0222
-6 8 14 -0.1697 0.0316
-6 8 15 0.0803 -0.0266
-6 8 16 0.0268 -0.0201
-6 8 17 -0.0909 0.0939
-6 8 18 0.0781 -0.1419
-6 9 1 -0.2003 -0.0161
-6 9 2 0.3193 0.0267
-6 9 3 -0.3430 -0.0183
-6 9 4 0.2974 0.0022
-6 9 5 -0.2556 0.0050
-6 9 6 0.2349 0.0016
-6 9 7 -0.1942 -0.0120
-6 9 8 0.0889 0.0116
-6 9 9 0.0788 0.0044
-6 9 10 -0.2396 -0.0261
-6 9 11 0.3008 0.0351
-6 9 12 -0.2364 -0.0227
-6 9 13 0.1147 0.0039
-6 9 14 -0.0157 -0.0039
-6 9 15 -0.0477 0.0244
-6 9 16 0.0988 -0.0362
-6 10 1 -0.2670 0.0167
-6 10 2 0.3523 -0.0226
-6 10 3 -0.3776 0.0189
-6 10 4 0.3758 -0.0077
-6 10 5 -0.3652 -0.0002
-6 10 6 0.3730 -0.0046
-6 10 7 -0.4141 0.0189
-6 10 8 0.4625 -0.0297
-6 10 9 -0.4716 0.0255
-6 10 10 0.4159 -0.0058
-6 10 11 -0.3096 -0.0169
-6 10 12 0.2017 0.0270
-6 10 13 -0.1483 -0.0240
-6 10 14 0.1592 0.0272
-6 10 15 -0.1749 -0.0515
-6 11 1 0.6490 0.0194
-6 11 2 -0.9031 -0.0202
-6 11 3 0.9079 0.0004
-6 11 4 -0.7118 0.0159
-6 11 5 0.4691 -0.0151
-6 11 6 -0.3308 0.0066
-6 11 7 0.3441 -0.0067
-6 11 8 -0.4297 0.0180
-6 11 9 0.4637 -0.0271
-6 11 10 -0.3838 0.0187
-6 11 11 0.2213 0.0085
-6 11 12 -0.0589 -0.0367
-6 12 1 -0.3445 0.0247
-6 12 2 0.6849 -0.0075
-6 12 3 -0.8060 0.0005
-6 12 5 -0.3393 -0.0258
-6 12 6 0.0750 0.0431
-5 -17 1 0.2415 0.1263
-5 -17 2 -0.3120 -0.1597
-5 -17 3 0.2280 0.1604
-5 -16 1 0.1358 0.0053
-5 -16 2 -0.1933 0.0141
-5 -16 3 0.1892 -0.0490
-5 -16 4 -0.1614 0.0968
-5 -16 5 0.0934 -0.1262
-5 -16 6 0.0050 0.1079
-5 -15 1 -0.3721 -0.0301
-5 -15 2 0.3162 0.0404
-5 -15 3 -0.1536 -0.0323
-5 -15 4 0.0275 -0.0136
-5 -15 5 0.0175 0.0811
-5 -15 6 0.0082 -0.1247
-5 -15 7 -0.1013 0.1136
-5 -15 8 0.2187 -0.0626
-5 -15 9 -0.2526 0.0188
-5 -14 1 -0.1090 -0.0150
-5 -14 2 0.0504 0.0243
-5 -14 3 -0.0189 -0.0105
-5 -14 4 -0.0312 -0.0067
-5 -14 5 0.0705 0.0016
-5 -14 6 -0.0473 0.0302
-5 -14 7 -0.0061 -0.0688
-5 -14 8 0.0278 0.0916
-5 -14 9 -0.0537 -0.0963
-5 -14 10 0.1690 0.1037
-5 -13 1 0.0941 -0.0066
-5 -13 2 0.1507 -0.0132
-5 -13 3 -0.1655 0.0252
-5 -13 4 -0.0044 -0.0203
-5 -13 5 0.2610 0.0070
-5 -13 6 -0.5340 -0.0013
-5 -13 7 0.7127 0.0109
-5 -13 8 -0.6729 -0.0278
-5 -13 9 0.4496 0.0405
-5 -13 10 -0.2659 -0.0550
-5 -13 11 0.2927 0.0910
-5 -13 12 -0.4454 -0.1478
-5 -12 1 -0.2742 0.0199
-5 -12 2 0.1832 -0.0288
-5 -12 3 -0.2836 0.0092
-5 -12 6 0.6876 0.0277
-5 -12 7 -0.7370 0.0009
-5 -12 8 0.6489 -0.0253
-5 -12 9 -0.3690 0.0353
-5 -12 10 0.0531 -0.0309
-5 -12 11 0.0656 0.0104
-5 -12 12 0.0404 0.0222
-5 -12 13 -0.1679 -0.0435
-5 -12 14 0.1547 0.0253
-5 -11 1 1.2734 0.0070
-5 -11 2 -1.1314 0.0161
-5 -11 3 0.9083 -0.0189
-5 -11 4 -0.6471 0.0030
-5 -11 5 0.4255 0.0122
-5 -11 6 -0.3784 -0.0115
-5 -11 7 0.5198 0.0018
-5 -11 8 -0.6252 0.0009
-5 -11 9 0.4500 0.0013
-5 -11 10 -0.0491 0.0101
-5 -11 11 -0.2636 -0.0388
-5 -11 12 0.2980 0.0618
-5 -11 13 -0.1945 -0.0581
-5 -11 14 0.1845 0.0335
-5 -11 15 -0.2666 -0.0070
-5 -10 1 -1.6880 -0.0180
-5 -10 2 1.4878 0.0143
-5 -10 3 -1.2713 -0.0086
-5 -10 4 1.0744 0.0062
-5 -10 5 -0.8910 -0.0031
-5 -10 6 0.7664 -0.0054
-5 -10 7 -0.7161 0.0104
-5 -10 8 0.5934 0.0032
-5 -10 9 -0.2161 -0.0301
-5 -10 10 -0.3344 0.0429
-5 -10 11 0.6955 -0.0265
-5 -10 12 -0.6147 0.0033
-5 -10 13 0.2681 -0.0063
-5 -10 14 -0.0579 0.0365
-5 -10 15 0.1368 -0.0617
-5 -10 16 -0.2746 0.0571
-5 -9 1 1.3586 0.0437
-5 -9 2 -1.2035 -0.0310
-5 -9 3 1.2055 0.0091
-5 -9 4 -1.2062 0.0019
-5 -9 5 0.9694 0.0006
-5 -9 6 -0.5078 0.0005
-5 -9 7 0.0880 -0.0156
-5 -9 8 0.1261 0.0288
-5 -9 9 -0.2743 -0.0189
-5 -9 10 0.5407 -0.0092
-5 -9 11 -0.8166 0.0292
-5 -9 12 0.7942 -0.0266
-5 -9 13 -0.3781 0.0111
-5 -9 14 -0.1600 0.0039
-5 -9 15 0.4883 -0.0172
-5 -9 16 -0.5556 0.0298
-5 -9 17 0.5364 -0.0352
-5 -9 18 -0.5328 0.0285
-5 -8 1 -0.3342 -0.0297
-5 -8 2 0.0518 0.0257
-5 -8 3 -0.0729 -0.0027
-5 -8 4 0.2599 -0.0162
-5 -8 5 -0.3205 0.0118
-5 -8 6 0.1946 0.0049
-5 -8 7 -0.1573 -0.0062
-5 -8 8 0.4185 -0.0141
-5 -8 9 -0.7504 0.0331
-5 -8 10 0.7081 -0.0309
-5 -8 11 -0.2079 0.0157
-5 -8 12 -0.2938 -0.0092
-5 -8 13 0.2826 0.0197
-5 -8 14 0.2591 -0.0359
-5 -8 15 -0.8776 0.0413
-5 -8 16 1.1567 -0.0258
-5 -8 17 -1.0629 -0.0086
-5 -8 18 0.8056 0.0439
-5 -8 19 -0.5357 -0.0576
-5 -7 1 -0.5408 -0.0163
-5 -7 2 0.6021 -0.0319
-5 -7 3 -0.3479 0.0463
-5 -7 4 -0.2475 -0.0234
-5 -7 5 0.9492 -0.0048
-5 -7 6 -1.4723 0.0095
-5 -7 7 1.7704 0.0057
-5 -7 8 -1.9693 -0.0186
-5 -7 9 2.0658 0.0184
-5 -7 10 -1.8757 -0.0113
-5 -7 11 1.3384 0.0058
-5 -7 12 -0.7275 -0.0042
-5 -7 13 0.4090 0.0047
-5 -7 14 -0.4282 -0.0045
-5 -7 15 0.4761 0.0020
-5 -7 16 -0.2988 -0.0020
-5 -7 17 0.0124 0.0126
-5 -7 18 0.0838 -0.0323
-5 -7 19 0.0782 0.0459
-5 -7 20 -0.2579 -0.0431
-5 -6 1 -0.4089 0.0204
-5 -6 2 0.5082 0.0014
-5 -6 3 -0.6406 -0.0173
-5 -6 4 1.0346 0.0103
-5 -6 5 -1.6621 0.0117
-5 -6 6 2.1840 -0.0249
-5 -6 7 -2.3270 0.0171
-5 -6 8 2.1707 0.0028
-5 -6 9 -1.9927 -0.0186
-5 -6 10 1.9203 0.0220
-5 -6 11 -1.8334 -0.0157
-5 -6 12 1.5694 0.0086
-5 -6 13 -1.1107 -0.0088
-5 -6 14 0.5452 0.0148
-5 -6 15 0.0488 -0.0162
-5 -6 16 -0.5780 0.0092
-5 -6 17 0.8559 -0.0065
-5 -6 18 -0.7114 0.0209
-5 -6 19 0.2294 -0.0449
-5 -6 20 0.2303 0.0585
-5 -6 21 -0.3569 -0.0549
-5 -5 1 2.8522 -0.0078
-5 -5 2 -2.5007 0.0382
-5 -5 3 1.9835 -0.0395
-5 -5 4 -1.6231 0.0208
-5 -5 5 1.5848 -0.0031
-5 -5 6 -1.6882 -0.0006
-5 -5 7 1.6609 -0.0086
-5 -5 8 -1.4746 0.0198
-5 -5 9 1.3263 -0.0207
-5 -5 10 -1.3236 0.0075
-5 -5 11 1.3082 0.0098
-5 -5 12 -1.0479 -0.0174
-5 -5 13 0.5428 0.0134
-5 -5 14 -0.0501 -0.0075
-5 -5 15 -0.2017 0.0071
-5 -5 16 0.2395 -0.0110
-5 -5 17 -0.2393 0.0172
-5 -5 18 0.2791 -0.0257
-5 -5 19 -0.2955 0.0310
-5 -5 20 0.2411 -0.0236
-5 -5 21 -0.1588 0.0046
-5 -4 1 -5.5705 -0.0221
-5 -4 2 4.5559 0.0196
-5 -4 3 -3.3472 -0.0169
-5 -4 4 2.1623 0.0148
-5 -4 5 -1.2441 -0.0115
-5 -4 6 0.6834 0.0062
-5 -4 7 -0.3936 0.0009
-5 -4 8 0.2353 -0.0083
-5 -4 9 -0.1110 0.0102
-5 -4 10 -0.0422 -0.0007
-5 -4 11 0.2721 -0.0154
-5 -4 12 -0.5592 0.0227
-5 -4 13 0.7522 -0.0118
-5 -4 14 -0.6453 -0.0076
-5 -4 15 0.2064 0.0176
-5 -4 16 0.2914 -0.0117
-5 -4 17 -0.4715 -0.0013
-5 -4 18 0.2235 0.0089
-5 -4 19 0.1954 -0.0047
-5 -4 20 -0.4505 -0.0073
-5 -4 21 0.4378 0.0137
-5 -4 22 -0.2747 -0.0016
-5 -3 1 5.9323 0.0319
-5 -3 2 -4.3094 -0.0405
-5 -3 3 2.5693 0.0315
-5 -3 4 -0.9004 -0.0101
-5 -3 5 -0.4143 -0.0120
-5 -3 6 1.1529 0.0212
-5 -3 7 -1.3371 -0.0132
-5 -3 8 1.2277 -0.0015
-5 -3 9 -1.1265 0.0075
-5 -3 10 1.1611 -0.0017
-5 -3 11 -1.2415 -0.0052
-5 -3 12 1.2070 0.0045
-5 -3 13 -0.9823 0.0003
-5 -3 14 0.6010 -0.0008
-5 -3 15 -0.1563 -0.0050
-5 -3 16 -0.2187 0.0117
-5 -3 17 0.3975 -0.0120
-5 -3 18 -0.3749 0.0029
-5 -3 19 0.2986 0.0112
-5 -3 20 -0.3011 -0.0223
-5 -3 21 0.3375 0.0294
-5 -3 22 -0.2777 -0.0398
-5 -2 1 -2.5523 -0.0057
-5 -2 2 1.0640 -0.0151
-5 -2 3 0.3414 0.0218
-5 -2 4 -1.4560 -0.0125
-5 -2 5 2.1207 0.0017
-5 -2 6 -2.2933 -0.0015
-5 -2 7 2.0952 0.0073
-5 -2 8 -1.7443 -0.0083
-5 -2 9 1.4078 0.0046
-5 -2 10 -1.0969 -0.0044
-5 -2 11 0.7199 0.0094
-5 -2 12 -0.2658 -0.0112
-5 -2 13 -0.1076 0.0044
-5 -2 14 0.2380 0.0041
-5 -2 15 -0.1802 -0.0033
-5 -2 16 0.1666 -0.0084
-5 -2 17 -0.3480 0.0182
-5 -2 18 0.6653 -0.0110
-5 -2 19 -0.9715 -0.0122
-5 -2 20 1.1568 0.0312
-5 -2 21 -1.1378 -0.0264
-5 -2 22 0.8704 0.0022
-5 -2 23 -0.4533 0.0180
-5 -1 1 -1.5093 0.0124
-5 -1 2 1.9157 -0.0068
-5 -1 3 -2.1408 0.0042
-5 -1 4 2.1432 -0.0123
-5 -1 5 -1.9859 0.0233
-5 -1 6 1.7571 -0.0207
-5 -1 7 -1.4885 0.0029
-5 -1 8 1.1434 0.0127
-5 -1 9 -0.6792 -0.0110
-5 -1 10 0.1035 -0.0025
-5 -1 11 0.5161 0.0097
-5 -1 12 -1.0380 -0.0027
-5 -1 13 1.2669 -0.0102
-5 -1 14 -1.1087 0.0167
-5 -1 15 0.7472 -0.0144
-5 -1 16 -0.5444 0.0103
-5 -1 17 0.6776 -0.0117
-5 -1 18 -0.9582 0.0171
-5 -1 19 1.0811 -0.0195
-5 -1 20 -0.9587 0.0164
-5 -1 21 0.7149 -0.0128
-5 -1 22 -0.4600 0.0124
-5 -1 23 0.2246 -0.0115
-5 0 1 3.8489 -0.0121
-5 0 2 -3.0813 0.0358
-5 0 3 2.1750 -0.0303
-5 0 4 -1.3111 0.0101
-5 0 5 0.6589 0.0005
-5 0 6 -0.2576 0.0036
-5 0 7 -0.0165 -0.0079
-5 0 8 0.3270 0.0037
-5 0 9 -0.6978 0.0023
-5 0 10 1.0006 -0.0013
-5 0 11 -1.1402 -0.0038
-5 0 12 1.1730 0.0035
-5 0 13 -1.1847 0.0055
-5 0 14 1.1500 -0.0164
-5 0 15 -1.0196 0.0199
-5 0 16 0.8599 -0.0143
-5 0 17 -0.7571 0.0083
-5 0 18 0.6367 -0.0115
-5 0 19 -0.3515 0.0215
-5 0 20 -0.0600 -0.0225
-5 0 21 0.3670 0.0009
-5 0 22 -0.4235 0.0373
-5 0 23 0.3097 -0.0678
-5 1 1 -3.9997 -0.0223
-5 1 2 2.7509 0.0108
-5 1 3 -1.5372 -0.0025
-5 1 4 0.4849 0.0043
-5 1 5 0.3133 -0.0071
-5 1 6 -0.8158 0.0022
-5 1 7 1.0768 0.0046
-5 1 8 -1.2074 -0.0033
-5 1 9 1.2398 -0.0060
-5 1 10 -1.0915 0.0145
-5 1 11 0.7471 -0.0169
-5 1 12 -0.4102 0.0148
-5 1 13 0.3255 -0.0118
-5 1 14 -0.4651 0.0099
-5 1 15 0.5484 -0.0088
-5 1 16 -0.3948 0.0047
-5 1 17 0.0997 0.0051
-5 1 18 0.1736 -0.0162
-5 1 19 -0.3957 0.0185
-5 1 20 0.5776 -0.0086
-5 1 21 -0.6418 -0.0028
-5 1 22 0.5268 0.0024
-5 1 23 -0.3202 0.0098
-5 2 1 2.4872 0.0127
-5 2 2 -1.7225 -0.0223
-5 2 3 1.1318 0.0068
-5 2 4 -0.5939 0.0103
-5 2 5 0.0523 -0.0104
-5 2 6 0.3858 -0.0035
-5 2 7 -0.5813 0.0170
-5 2 8 0.5510 -0.0205
-5 2 9 -0.4385 0.0143
-5 2 10 0.3153 -0.0064
-5 2 11 -0.1351 0.0051
-5 2 12 -0.0988 -0.0092
-5 2 13 0.2730 0.0075
-5 2 14 -0.3421 0.0067
-5 2 15 0.4191 -0.0235
-5 2 16 -0.5717 0.0274
-5 2 17 0.6601 -0.0177
-5 2 18 -0.5273 0.0073
-5 2 19 0.2545 -0.0021
-5 2 20 -0.0613 -0.0068
-5 2 21 0.0151 0.0263
-5 2 22 -0.0067 -0.0458
-5 2 23 -0.0280 0.0464
-5 3 1 -1.2319 0.0301
-5 3 2 1.0430 -0.0183
-5 3 3 -0.9541 0.0118
-5 3 4 0.8933 -0.0083
-5 3 5 -0.7837 0.0016
-5 3 6 0.6613 0.0076
-5 3 7 -0.6434 -0.0146
-5 3 8 0.7500 0.0162
-5 3 9 -0.8412 -0.0107
-5 3 10 0.7993 -0.0018
-5 3 11 -0.6871 0.0155
-5 3 12 0.6299 -0.0223
-5 3 13 -0.6227 0.0224
-5 3 14 0.5817 -0.0241
-5 3 15 -0.5121 0.0284
-5 3 16 0.4644 -0.0244
-5 3 17 -0.3714 0.0071
-5 3 18 0.1225 0.0109
-5 3 19 0.2030 -0.0137
-5 3 20 -0.3693 0.0030
-5 3 21 0.2915 0.0057
-5 3 22 -0.1404 -0.0045
-5 3 23 0.0813 -0.0006
-5 4 1 0.7615 -0.0306
-5 4 2 -0.7134 0.0252
-5 4 3 0.7362 -0.0064
-5 4 4 -0.9591 -0.0114
-5 4 5 1.3204 0.0172
-5 4 6 -1.6306 -0.0100
-5 4 7 1.7649 -0.0004
-5 4 8 -1.7316 0.0017
-5 4 9 1.5873 0.0055
-5 4 10 -1.3851 -0.0060
-5 4 11 1.1882 -0.0091
-5 4 12 -1.0108 0.0265
-5 4 13 0.7453 -0.0260
-5 4 14 -0.2903 0.0084
-5 4 15 -0.2259 0.0061
-5 4 16 0.5100 -0.0043
-5 4 17 -0.4496 -0.0065
-5 4 18 0.2494 0.0125
-5 4 19 -0.1444 -0.0092
-5 4 20 0.1297 -0.0007
-5 4 21 -0.0843 0.0123
-5 4 22 0.0113 -0.0193
-5 5 1 -0.7314 -0.0023
-5 5 2 0.8685 -0.0012
-5 5 3 -1.0589 -0.0045
-5 5 4 1.3425 0.0142
-5 5 5 -1.6527 -0.0200
-5 5 6 1.8095 0.0153
-5 5 7 -1.6888 0.0001
-5 5 8 1.3599 -0.0157
-5 5 9 -1.0152 0.0184
-5 5 10 0.8096 -0.0086
-5 5 11 -0.7833 -0.0011
-5 5 12 0.8424 0.0046
-5 5 13 -0.7688 -0.0083
-5 5 14 0.3750 0.0159
-5 5 15 0.2400 -0.0192
-5 5 16 -0.6904 0.0120
-5 5 17 0.6939 -0.0026
-5 5 18 -0.3926 0.0035
-5 5 19 0.1568 -0.0159
-5 5 20 -0.1407 0.0317
-5 5 21 0.1941 -0.0436
-5 6 1 0.9171 0.0210
-5 6 2 -1.0126 -0.0110
-5 6 3 1.0823 0.0064
-5 6 4 -1.0346 -0.0064
-5 6 5 0.8722 0.0065
-5 6 6 -0.6465 -0.0016
-5 6 7 0.4180 -0.0114
-5 6 8 -0.2558 0.0259
-5 6 9 0.1971 -0.0264
-5 6 10 -0.2050 0.0056
-5 6 11 0.2213 0.0216
-5 6 12 -0.2376 -0.0324
-5 6 13 0.2460 0.0209
-5 6 14 -0.1699 -0.0023
-5 6 15 -0.0373 -0.0060
-5 6 16 0.2585 -0.0022
-5 6 17 -0.3230 0.0212
-5 6 18 0.2511 -0.0354
-5 6 19 -0.2352 0.0267
-5 6 20 0.3477 0.0073
-5 6 21 -0.4249 -0.0425
-5 7 1 -0.6902 -0.0125
-5 7 2 0.4511 0.0109
-5 7 3 -0.2664 -0.0172
-5 7 4 0.0673 0.0217
-5 7 5 0.1610 -0.0135
-5 7 6 -0.3564 -0.0050
-5 7 7 0.4502 0.0204
-5 7 8 -0.4218 -0.0212
-5 7 9 0.3269 0.0055
-5 7 10 -0.2931 0.0163
-5 7 11 0.4153 -0.0265
-5 7 12 -0.6193 0.0162
-5 7 13 0.6988 0.0024
-5 7 14 -0.5347 -0.0070
-5 7 15 0.2150 -0.0080
-5 7 16 0.0915 0.0236
-5 7 17 -0.2857 -0.0189
-5 7 18 0.3223 -0.0101
-5 7 19 -0.1705 0.0545
-5 7 20 -0.1005 -0.1002
-5 8 1 0.2561 0.0010
-5 8 2 0.0499 -0.0106
-5 8 3 -0.2219 0.0253
-5 8 4 0.3117 -0.0360
-5 8 5 -0.4310 0.0294
-5 8 6 0.6154 -0.0051
-5 8 7 -0.8099 -0.0202
-5 8 8 0.9248 0.0284
-5 8 9 -0.9029 -0.0170
-5 8 10 0.7822 -0.0001
-5 8 11 -0.6780 0.0066
-5 8 12 0.6513 -0.0010
-5 8 13 -0.6206 0.0005
-5 8 14 0.4645 -0.0212
-5 8 15 -0.1814 0.0496
-5 8 16 -0.1149 -0.0469
-5 8 17 0.3230 -0.0079
-5 8 18 -0.3998 0.0859
-5 8 19 0.3229 -0.1344
-5 9 1 0.0370 -0.0107
-5 9 2 -0.1979 -0.0006
-5 9 3 0.2760 0.0085
-5 9 4 -0.2991 -0.0034
-5 9 5 0.3804 -0.0085
-5 9 6 -0.5537 0.0110
-5 9 7 0.7336 0.0025
-5 9 8 -0.8014 -0.0206
-5 9 9 0.6952 0.0265
-5 9 10 -0.4541 -0.0158
-5 9 11 0.2053 0.0012
-5 9 12 -0.0701 0.0013
-5 9 13 0.0593 0.0069
-5 9 14 -0.0890 -0.0062
-5 9 15 0.0981 -0.0131
-5 9 16 -0.0950 0.0286
-5 9 17 0.0903 -0.0090
-5 9 18 -0.0636 -0.0399
-5 10 1 -0.2000 0.0124
-5 10 2 0.1754 0.0078
-5 10 3 -0.1595 -0.0258
-5 10 4 0.1208 0.0248
-5 10 5 -0.1033 -0.0026
-5 10 6 0.1274 -0.0207
-5 10 7 -0.1403 0.0221
-5 10 8 0.0839 -0.0008
-5 10 9 0.0367 -0.0212
-5 10 10 -0.1585 0.0234
-5 10 11 0.2078 -0.0085
-5 10 12 -0.1544 -0.0007
-5 10 13 0.0465 -0.0096
-5 10 14 0.0275 0.0223
-5 10 15 -0.0380 -0.0059
-5 10 16 0.0453 -0.0409
-5 10 17 -0.1053 0.0784
-5 11 1 0.1611 0.0015
-5 11 2 0.0810 0.0215
-5 11 3 -0.2072 -0.0247
-5 11 4 0.2483 0.0119
-5 11 5 -0.2428 -0.0034
-5 11 6 0.2306 0.0077
-5 11 7 -0.2611 -0.0119
-5 11 8 0.3523 0.0016
-5 11 9 -0.4603 0.0181
-5 11 10 0.5111 -0.0257
-5 11 11 -0.4550 0.0075
-5 11 12 0.2968 0.0258
-5 11 13 -0.1023 -0.0475
-5 11 14 -0.0327 0.0445
-5 11 15 0.0596 -0.0326
-5 12 1 -0.1642 -0.0181
-5 12 2 -0.2177 -0.0133
-5 12 3 0.4981 0.0315
-5 12 4 -0.5794 -0.0236
-5 12 5 0.4906 0.0120
-5 12 6 -0.3539 -0.0193
-5 12 7 0.2981 0.0365
-5 12 8 -0.3605 -0.0350
-5 12 9 0.4639 0.0057
-5 12 10 -0.4967 0.0271
-5 12 11 0.4081 -0.0297
-5 12 12 -0.2273 -0.0051
-5 13 5 -0.4884 -0.0624
-5 13 6 0.2654 0.0841
-4 -17 1 -0.0737 -0.2591
-4 -17 2 0.2881 0.2718
-4 -16 1 0.3202 0.1050
-4 -16 2 -0.3467 -0.1731
-4 -16 3 0.3657 0.1901
-4 -16 4 -0.2918 -0.1553
-4 -16 5 0.1415 0.0852
-4 -16 6 -0.0252 0.0048
-4 -15 1 -0.1902 0.0183
-4 -15 2 -0.0726 0.0136
-4 -15 3 0.1204 -0.0356
-4 -15 4 -0.0526 0.0489
-4 -15 5 -0.0290 -0.0623
-4 -15 6 0.1013 0.0615
-4 -15 7 -0.1387 -0.0190
-4 -15 8 0.0836 -0.0657
-4 -15 9 0.0517 0.1500
-4 -14 1 0.3229 -0.0101
-4 -14 2 -0.1925 0.0138
-4 -14 3 0.1722 -0.0159
-4 -14 4 -0.1550 0.0152
-4 -14 5 0.0643 0.0014
-4 -14 6 0.0486 -0.0311
-4 -14 7 -0.1211 0.0441
-4 -14 8 0.1825 -0.0132
-4 -14 9 -0.2546 -0.0502
-4 -14 10 0.2475 0.0960
-4 -14 11 -0.0833 -0.0809
-4 -13 1 -0.8644 -0.0137
-4 -13 2 0.6195 0.0207
-4 -13 3 -0.3395 -0.0285
-4 -13 4 0.0811 0.0164
-4 -13 7 0.1800 0.0193
-4 -13 8 0.0630 0.0116
-4 -13 9 -0.2642 -0.0349
-4 -13 10 0.3516 0.0411
-4 -13 11 -0.4238 -0.0521
-4 -13 12 0.5367 0.0911
-4 -12 1 0.4834 0.0021
-4 -12 2 -0.0561 0.0005
-4 -12 3 -0.2074 0.0052
-4 -12 4 0.1819 -0.0100
-4 -12 5 -0.0198 0.0039
-4 -12 6 -0.1496 0.0095
-4 -12 7 0.3565 -0.0158
-4 -12 8 -0.6080 0.0085
-4 -12 9 0.7696 0.0024
-4 -12 10 -0.7452 -0.0073
-4 -12 11 0.6520 0.0189
-4 -12 12 -0.6755 -0.0595
-4 -12 13 0.8048 0.1204
-4 -12 14 -0.8455 -0.1532
-4 -11 1 -0.3579 -0.0210
-4 -11 2 0.2643 -0.0088
-4 -11 3 -0.2127 0.0287
-4 -11 4 0.3163 -0.0217
-4 -11 5 -0.4546 -0.0020
-4 -11 6 0.5025 0.0163
-4 -11 7 -0.5154 -0.0084
-4 -11 8 0.5908 -0.0110
-4 -11 9 -0.6757 0.0260
-4 -11 10 0.6577 -0.0340
-4 -11 11 -0.5782 0.0380
-4 -11 12 0.5872 -0.0356
-4 -11 13 -0.6857 0.0289
-4 -11 14 0.6715 -0.0375
-4 -11 15 -0.4128 0.0780
-4 -11 16 0.0615 -0.1303
-4 -10 1 1.2106 0.0348
-4 -10 2 -1.3305 -0.0084
-4 -10 3 1.1810 -0.0100
-4 -10 4 -0.9635 0.0081
-4 -10 5 0.8007 0.0052
-4 -10 6 -0.7176 -0.0087
-4 -10 7 0.7277 -0.0027
-4 -10 8 -0.7988 0.0088
-4 -10 9 0.7902 0.0065
-4 -10 10 -0.5831 -0.0256
-4 -10 11 0.2795 0.0153
-4 -10 12 -0.1294 0.0277
-4 -10 13 0.2019 -0.0677
-4 -10 14 -0.2541 0.0731
-4 -10 15 0.0336 -0.0495
-4 -10 16 0.3598 0.0215
-4 -10 17 -0.5595 -0.0005
-4 -9 1 -1.5614 -0.0244
-4 -9 2 1.6645 0.0272
-4 -9 3 -1.5668 -0.0226
-4 -9 4 1.4020 0.0179
-4 -9 5 -1.2337 -0.0168
-4 -9 6 1.0417 0.0112
-4 -9 7 -0.8370 0.0044
-4 -9 8 0.6464 -0.0158
-4 -9 9 -0.3974 0.0023
-4 -9 10 -0.0221 0.0312
-4 -9 11 0.5331 -0.0534
-4 -9 12 -0.8278 0.0470
-4 -9 13 0.6882 -0.0338
-4 -9 14 -0.2879 0.0431
-4 -9 15 0.0422 -0.0687
-4 -9 16 -0.1461 0.0755
-4 -9 17 0.3785 -0.0449
-4 -9 18 -0.4117 -0.0054
-4 -8 1 1.1507 0.0234
-4 -8 2 -0.9426 -0.0375
-4 -8 3 0.7239 0.0205
-4 -8 4 -0.5601 0.0106
-4 -8 5 0.3758 -0.0231
-4 -8 6 -0.0620 0.0087
-4 -8 7 -0.2922 0.0059
-4 -8 8 0.4536 0.0039
-4 -8 9 -0.3759 -0.0260
-4 -8 10 0.3254 0.0295
-4 -8 11 -0.5535 -0.0064
-4 -8 12 0.9189 -0.0213
-4 -8 13 -0.9917 0.0320
-4 -8 14 0.5541 -0.0245
-4 -8 15 0.1216 0.0075
-4 -8 16 -0.5628 0.0120
-4 -8 17 0.5798 -0.0262
-4 -8 18 -0.3658 0.0250
-4 -8 19 0.1807 -0.0076
-4 -7 1 0.2777 0.0167
-4 -7 2 -0.9053 -0.0014
-4 -7 3 1.2787 -0.0028
-4 -7 4 -1.2944 -0.0136
-4 -7 5 1.0464 0.0293
-4 -7 6 -0.7699 -0.0195
-4 -7 7 0.5467 -0.0083
-4 -7 8 -0.2250 0.0221
-4 -7 9 -0.2764 -0.0076
-4 -7 10 0.7127 -0.0157
-4 -7 11 -0.7316 0.0238
-4 -7 12 0.3368 -0.0174
-4 -7 13 0.0233 0.0130
-4 -7 14 0.0825 -0.0181
-4 -7 15 -0.5905 0.0240
-4 -7 16 1.0295 -0.0179
-4 -7 17 -1.0550 -0.0051
-4 -7 18 0.7703 0.0381
-4 -7 19 -0.4924 -0.0633
-4 -7 20 0.3495 0.0656
-4 -6 1 -1.6764 -0.0246
-4 -6 2 1.9570 0.0188
-4 -6 3 -1.9098 0.0114
-4 -6 4 1.5174 -0.0303
-4 -6 5 -0.8117 0.0182
-4 -6 6 0.0240 0.0068
-4 -6 7 0.5849 -0.0141
-4 -6 8 -0.9749 -0.0031
-4 -6 9 1.2821 0.0257
-4 -6 10 -1.5559 -0.0349
-4 -6 11 1.6723 0.0271
-4 -6 12 -1.5394 -0.0106
-4 -6 13 1.2814 -0.0031
-4 -6 14 -1.1122 0.0053
-4 -6 15 1.0576 0.0038
-4 -6 16 -0.9261 -0.0153
-4 -6 17 0.6075 0.0224
-4 -6 18 -0.2910 -0.0266
-4 -6 19 0.2565 0.0310
-4 -6 20 -0.4862 -0.0343
-4 -6 21 0.6437 0.0372
-4 -5 1 0.8233 -0.0379
-4 -5 2 -0.6246 0.0106
-4 -5 3 0.4494 0.0030
-4 -5 4 -0.2664 -0.0009
-4 -5 5 -0.1110 0.0009
-4 -5 6 0.6765 -0.0121
-4 -5 7 -1.1837 0.0231
-4 -5 8 1.4470 -0.0204
-4 -5 9 -1.5441 0.0053
-4 -5 10 1.6588 0.0098
-4 -5 11 -1.8084 -0.0142
-4 -5 12 1.8200 0.0064
-4 -5 13 -1.5647 0.0064
-4 -5 14 1.1322 -0.0137
-4 -5 15 -0.7235 0.0110
-4 -5 16 0.4252 -0.0037
-4 -5 17 -0.1851 -0.0027
-4 -5 18 -0.0008 0.0105
-4 -5 19 0.0144 -0.0222
-4 -5 20 0.1927 0.0316
-4 -5 21 -0.4385 -0.0308
-4 -5 22 0.4771 0.0228
-4 -4 1 2.5759 0.0297
-4 -4 2 -2.6672 -0.0211
-4 -4 3 2.4207 -0.0021
-4 -4 4 -1.9865 0.0159
-4 -4 5 1.6459 -0.0121
-4 -4 6 -1.5374 0.0005
-4 -4 7 1.5411 0.0051
-4 -4 8 -1.4811 0.0007
-4 -4 9 1.3434 -0.0135
-4 -4 10 -1.2226 0.0224
-4 -4 11 1.1120 -0.0194
-4 -4 12 -0.8558 0.0084
-4 -4 13 0.3587 -0.0024
-4 -4 14 0.2034 0.0080
-4 -4 15 -0.4841 -0.0174
-4 -4 16 0.3331 0.0184
-4 -4 17 0.0029 -0.0069
-4 -4 18 -0.1361 -0.0085
-4 -4 19 -0.0368 0.0126
-4 -4 20 0.2698 0.0059
-4 -4 21 -0.3081 -0.0423
-4 -4 22 0.1575 0.0735
-4 -3 1 -7.1461 0.0250
-4 -3 2 6.7205 0.0130
-4 -3 3 -5.7621 -0.0352
-4 -3 4 4.4646 0.0343
-4 -3 5 -3.0761 -0.0195
-4 -3 6 1.8691 0.0038
-4 -3 7 -1.0034 0.0036
-4 -3 8 0.4731 -0.0020
-4 -3 9 -0.1648 -0.0009
-4 -3 10 -0.0624 -0.0007
-4 -3 11 0.3206 0.0036
-4 -3 12 -0.6551 -0.0011
-4 -3 13 1.0140 -0.0055
-4 -3 14 -1.2386 0.0076
-4 -3 15 1.1376 -0.0013
-4 -3 16 -0.6749 -0.0077
-4 -3 17 0.1038 0.0112
-4 -3 18 0.1937 -0.0091
-4 -3 19 -0.0724 0.0107
-4 -3 20 -0.2353 -0.0261
-4 -3 21 0.3986 0.0513
-4 -3 22 -0.3271 -0.0654
-4 -3 23 0.1631 0.0514
-4 -2 1 8.7224 -0.0019
-4 -2 2 -7.5849 -0.0028
-4 -2 3 5.8733 0.0061
-4 -2 4 -3.8925 -0.0057
-4 -2 5 1.9493 0.0002
-4 -2 6 -0.3822 0.0107
-4 -2 7 -0.5897 -0.0203
-4 -2 8 1.0051 0.0176
-4 -2 9 -1.1159 -0.0021
-4 -2 10 1.1832 -0.0115
-4 -2 11 -1.2833 0.0101
-4 -2 12 1.3070 0.0004
-4 -2 13 -1.1510 -0.0037
-4 -2 14 0.8644 -0.0056
-4 -2 15 -0.5717 0.0155
-4 -2 16 0.3203 -0.0128
-4 -2 17 -0.0891 0.0010
-4 -2 18 -0.1076 0.0022
-4 -2 19 0.2316 0.0129
-4 -2 20 -0.3073 -0.0328
-4 -2 21 0.3793 0.0335
-4 -2 22 -0.4007 -0.0092
-4 -2 23 0.2876 -0.0199
-4 -1 1 -4.7782 -0.0415
-4 -1 2 3.6484 0.0131
-4 -1 3 -2.2385 0.0199
-4 -1 4 0.8776 -0.0324
-4 -1 5 0.2075 0.0172
-4 -1 6 -0.9114 0.0051
-4 -1 7 1.2647 -0.0099
-4 -1 8 -1.3921 -0.0022
-4 -1 9 1.4132 0.0100
-4 -1 10 -1.3599 -0.0022
-4 -1 11 1.1671 -0.0092
-4 -1 12 -0.7654 0.0095
-4 -1 13 0.2320 -0.0013
-4 -1 14 0.1843 -0.0020
-4 -1 15 -0.2833 -0.0041
-4 -1 16 0.1591 0.0108
-4 -1 17 -0.1164 -0.0118
-4 -1 18 0.3273 0.0142
-4 -1 19 -0.6720 -0.0270
-4 -1 20 0.9337 0.0426
-4 -1 21 -1.0133 -0.0379
-4 -1 22 0.9047 0.0013
-4 -1 23 -0.6185 0.0479
-4 -1 24 0.2399 -0.0758
-4 0 1 -1.1839 -0.0103
-4 0 2 1.4193 -0.0129
-4 0 3 -1.5159 0.0184
-4 0 4 1.4101 -0.0064
-4 0 5 -1.1603 -0.0010
-4 0 6 0.9013 -0.0080
-4 0 7 -0.7373 0.0198
-4 0 8 0.6563 -0.0166
-4 0 9 -0.5496 0.0038
-4 0 10 0.3255 -0.0002
-4 0 11 0.0130 0.0108
-4 0 12 -0.3926 -0.0204
-4 0 13 0.7090 0.0161
-4 0 14 -0.8404 -0.0026
-4 0 15 0.7381 -0.0054
-4 0 16 -0.5525 0.0023
-4 0 17 0.5463 0.0039
-4 0 18 -0.7865 -0.0026
-4 0 19 1.0218 -0.0077
-4 0 20 -0.9769 0.0180
-4 0 21 0.6796 -0.0178
-4 0 22 -0.3728 0.0035
-4 0 23 0.1907 0.0200
-4 0 24 -0.0832 -0.0409
-4 1 1 5.0548 0.0642
-4 1 2 -4.3823 -0.0253
-4 1 3 3.3617 -0.0144
-4 1 4 -2.2021 0.0227
-4 1 5 1.1327 -0.0062
-4 1 6 -0.3081 -0.0036
-4 1 7 -0.2607 -0.0067
-4 1 8 0.6735 0.0202
-4 1 9 -1.0131 -0.0186
-4 1 10 1.2339 0.0066
-4 1 11 -1.2224 -0.0000
-4 1 12 0.9975 0.0032
-4 1 13 -0.7676 -0.0070
-4 1 14 0.7108 0.0033
-4 1 15 -0.7729 0.0059
-4 1 16 0.7887 -0.0130
-4 1 17 -0.7228 0.0133
-4 1 18 0.6425 -0.0085
-4 1 19 -0.5182 0.0048
-4 1 20 0.2513 -0.0040
-4 1 21 0.0981 -0.0022
-4 1 22 -0.3065 0.0247
-4 1 23 0.2646 -0.0606
-4 1 24 -0.1049 0.0871
-4 2 1 -5.3508 0.0033
-4 2 2 4.3040 0.0255
-4 2 3 -3.1256 -0.0238
-4 2 4 1.9611 0.0042
-4 2 5 -0.9015 0.0091
-4 2 6 0.0126 -0.0096
-4 2 7 0.6675 0.0065
-4 2 8 -1.1411 -0.0054
-4 2 9 1.4211 0.0037
-4 2 10 -1.4677 0.0005
-4 2 11 1.2175 -0.0052
-4 2 12 -0.7482 0.0094
-4 2 13 0.3442 -0.0128
-4 2 14 -0.2477 0.0139
-4 2 15 0.3580 -0.0121
-4 2 16 -0.3411 0.0097
-4 2 17 0.0598 -0.0055
-4 2 18 0.2734 -0.0070
-4 2 19 -0.4198 0.0269
-4 2 20 0.4034 -0.0377
-4 2 21 -0.3745 0.0213
-4 2 22 0.3561 0.0176
-4 2 23 -0.2823 -0.0502
-4 2 24 0.1711 0.0529
-4 3 1 3.4610 -0.0566
-4 3 2 -2.7051 0.0151
-4 3 3 2.0627 0.0115
-4 3 4 -1.5066 -0.0068
-4 3 5 0.9628 -0.0109
-4 3 6 -0.4348 0.0177
-4 3 7 0.0208 -0.0097
-4 3 8 0.2001 -0.0012
-4 3 9 -0.2698 0.0052
-4 3 10 0.2844 -0.0016
-4 3 11 -0.2446 -0.0025
-4 3 12 0.0776 -0.0012
-4 3 13 0.1829 0.0115
-4 3 14 -0.3811 -0.0160
-4 3 15 0.4620 0.0059
-4 3 16 -0.5593 0.0095
-4 3 17 0.7495 -0.0142
-4 3 18 -0.8657 0.0087
-4 3 19 0.7186 -0.0083
-4 3 20 -0.4016 0.0163
-4 3 21 0.1836 -0.0133
-4 3 22 -0.1561 -0.0152
-4 3 23 0.1761 0.0527
-4 4 1 -1.9420 0.0082
-4 4 2 1.6014 -0.0265
-4 4 3 -1.2876 0.0268
-4 4 4 1.0895 -0.0184
-4 4 5 -1.0340 0.0106
-4 4 6 1.0797 -0.0070
-4 4 7 -1.1717 0.0064
-4 4 8 1.2663 -0.0039
-4 4 9 -1.2978 -0.0046
-4 4 10 1.2011 0.0143
-4 4 11 -1.0232 -0.0145
-4 4 12 0.9269 0.0038
-4 4 13 -0.9844 0.0067
-4 4 14 1.0427 -0.0098
-4 4 15 -0.9180 0.0112
-4 4 16 0.6608 -0.0163
-4 4 17 -0.4699 0.0184
-4 4 18 0.3928 -0.0121
-4 4 19 -0.2999 0.0073
-4 4 20 0.1484 -0.0175
-4 4 21 -0.0605 0.0381
-4 4 22 0.0929 -0.0501
-4 4 23 -0.1231 0.0446
-4 5 1 1.2273 0.0217
-4 5 2 -1.1739 0.0081
-4 5 3 1.1081 -0.0253
-4 5 4 -1.1959 0.0215
-4 5 5 1.5249 -0.0057
-4 5 6 -1.9817 -0.0079
-4 5 7 2.3235 0.0110
-4 5 8 -2.3797 -0.0074
-4 5 9 2.1590 0.0075
-4 5 10 -1.7948 -0.0130
-4 5 11 1.4595 0.0121
-4 5 12 -1.2899 0.0032
-4 5 13 1.2646 -0.0207
-4 5 14 -1.1543 0.0226
-4 5 15 0.7433 -0.0108
-4 5 16 -0.1407 0.0042
-4 5 17 -0.2757 -0.0115
-4 5 18 0.2904 0.0217
-4 5 19 -0.0801 -0.0240
-4 5 20 -0.0606 0.0218
-4 5 21 0.0660 -0.0224
-4 5 22 -0.0486 0.0254
-4 6 2 1.3471 -0.0011
-4 6 3 -1.6298 0.0037
-4 6 4 1.9044 -0.0032
-4 6 5 -2.1406 -0.0024
-4 6 6 2.2879 0.0110
-4 6 7 -2.2517 -0.0146
-4 6 8 1.9842 0.0058
-4 6 9 -1.5678 0.0099
-4 6 10 1.1597 -0.0175
-4 6 11 -0.8798 0.0108
-4 6 12 0.7688 -0.0002
-4 6 13 -0.7715 -0.0027
-4 6 14 0.7165 -0.0017
-4 6 15 -0.4283 0.0072
-4 6 16 -0.0391 -0.0114
-4 6 17 0.3768 0.0121
-4 6 18 -0.3578 -0.0046
-4 6 19 0.1261 -0.0083
-4 6 20 -0.0062 0.0134
-4 6 21 0.0920 -0.0043
-4 6 22 -0.1928 -0.0075
-4 7 1 1.3913 -0.0010
-4 7 2 -1.5110 0.0015
-4 7 3 1.6427 0.0023
-4 7 4 -1.6570 -0.0106
-4 7 5 1.4965 0.0174
-4 7 6 -1.2341 -0.0169
-4 7 7 0.9745 0.0081
-4 7 8 -0.7701 0.0059
-4 7 9 0.6302 -0.0162
-4 7 10 -0.5314 0.0117
-4 7 11 0.4134 0.0082
-4 7 12 -0.2378 -0.0258
-4 7 13 0.0531 0.0217
-4 7 14 0.0670 0.0027
-4 7 15 -0.1285 -0.0261
-4 7 16 0.1723 0.0300
-4 7 17 -0.1621 -0.0130
-4 7 18 0.0459 -0.0120
-4 7 19 0.0810 0.0246
-4 7 20 -0.0370 -0.0079
-4 7 21 -0.1806 -0.0333
-4 8 1 -1.2186 -0.0300
-4 8 2 0.9755 0.0117
-4 8 3 -0.7858 -0.0029
-4 8 4 0.6592 0.0127
-4 8 5 -0.5238 -0.0283
-4 8 6 0.3637 0.0295
-4 8 7 -0.2271 -0.0117
-4 8 8 0.1473 -0.0093
-4 8 9 -0.1156 0.0161
-4 8 10 0.0942 -0.0055
-4 8 11 -0.0176 -0.0093
-4 8 12 -0.1601 0.0112
-4 8 13 0.3778 0.0027
-4 8 14 -0.4862 -0.0158
-4 8 15 0.4030 0.0109
-4 8 16 -0.1927 0.0066
-4 8 17 -0.0363 -0.0124
-4 8 18 0.2295 -0.0066
-4 8 19 -0.3366 0.0389
-4 8 20 0.2783 -0.0666
-4 9 1 0.6121 0.0248
-4 9 2 -0.3447 -0.0108
-4 9 3 0.2316 -0.0071
-4 9 4 -0.3056 0.0124
-4 9 5 0.3861 -0.0007
-4 9 6 -0.3071 -0.0128
-4 9 7 0.0812 0.0112
-4 9 8 0.1619 0.0041
-4 9 9 -0.3077 -0.0177
-4 9 10 0.3200 0.0193
-4 9 11 -0.2442 -0.0143
-4 9 12 0.1670 0.0153
-4 9 13 -0.1286 -0.0245
-4 9 14 0.0826 0.0273
-4 9 15 0.0187 -0.0099
-4 9 16 -0.1371 -0.0147
-4 9 17 0.2056 0.0127
-4 9 18 -0.2321 0.0303
-4 9 19 0.2612 -0.0839
-4 10 1 -0.1340 0.0008
-4 10 2 0.0711 0.0052
-4 10 3 -0.1158 0.0071
-4 10 4 0.2903 -0.0269
-4 10 5 -0.4205 0.0289
-4 10 6 0.3317 -0.0063
-4 10 7 -0.0592 -0.0194
-4 10 8 -0.1974 0.0241
-4 10 9 0.2785 -0.0080
-4 10 10 -0.1773 -0.0089
-4 10 11 0.0015 0.0134
-4 10 12 0.1279 -0.0148
-4 10 13 -0.1673 0.0297
-4 10 14 0.1726 -0.0541
-4 10 15 -0.2126 0.0603
-4 10 16 0.2637 -0.0310
-4 10 17 -0.2413 -0.0105
-4 10 18 0.1328 0.0213
-4 11 1 -0.2080 -0.0120
-4 11 2 0.0831 -0.0076
-4 11 3 -0.0107 0.0173
-4 11 4 -0.0925 -0.0059
-4 11 5 0.2163 -0.0093
-4 11 6 -0.2632 0.0051
-4 11 7 0.2017 0.0149
-4 11 8 -0.1193 -0.0256
-4 11 9 0.1167 0.0136
-4 11 10 -0.2039 0.0058
-4 11 11 0.3029 -0.0087
-4 11 12 -0.3193 -0.0068
-4 11 13 0.2233 0.0181
-4 11 14 -0.0884 -0.0079
-4 11 15 0.0295 -0.0095
-4 11 16 -0.0742 0.0037
-4 11 17 0.1254 0.0288
-4 12 1 0.5534 0.0262
-4 12 2 -0.2752 -0.0141
-4 12 3 0.1103 -0.0183
-4 12 4 -0.0120 0.0326
-4 12 5 -0.0950 -0.0172
-4 12 6 0.2130 -0.0018
-4 12 7 -0.3080 0.0005
-4 12 8 0.3759 0.0114
-4 12 9 -0.4358 -0.0085
-4 12 10 0.4887 -0.0122
-4 12 11 -0.5088 0.0234
-4 12 12 0.4566 0.0005
-4 12 13 -0.3083 -0.0500
-4 12 14 0.1005 0.0857
-4 12 15 0.0652 -0.0776
-4 13 1 -0.6237 0.0188
-4 13 2 0.3367 0.0224
-4 13 3 -0.0357 -0.0160
-4 13 4 -0.1793 -0.0115
-4 13 5 0.2745 0.0279
-4 13 6 -0.2837 -0.0331
-4 13 7 0.2847 0.0425
-4 13 8 -0.3429 -0.0500
-4 13 9 0.4456 0.0305
-4 13 10 -0.5092 0.0207
-4 13 11 0.4674 -0.0700
-4 13 12 -0.3330 0.0744
-3 -16 1 -0.1716 -0.1160
-3 -16 2 0.2961 0.1732
-3 -16 3 -0.4179 -0.1626
-3 -16 4 0.4747 0.0828
-3 -16 5 -0.4061 0.0202
-3 -15 1 0.8894 -0.0707
-3 -15 2 -0.7359 0.0024
-3 -15 3 0.6201 0.0671
-3 -15 4 -0.5710 -0.0852
-3 -15 5 0.5083 0.0452
-3 -15 6 -0.4088 0.0249
-3 -15 7 0.3257 -0.1006
-3 -15 8 -0.2736 0.1685
-3 -15 9 0.2059 -0.2106
-3 -14 1 -1.2041 0.0568
-3 -14 2 0.8812 -0.0531
-3 -14 3 -0.6226 0.0304
-3 -14 4 0.4794 -0.0148
-3 -14 5 -0.3862 0.0100
-3 -14 6 0.3173 -0.0029
-3 -14 7 -0.3034 0.0006
-3 -14 8 0.2987 -0.0359
-3 -14 9 -0.1837 0.1238
-3 -14 10 -0.0452 -0.2248
-3 -14 11 0.2130 0.2705
-3 -13 1 1.1916 0.0513
-3 -13 2 -1.1376 -0.0154
-3 -13 3 0.9930 -0.0074
-3 -13 4 -0.7708 0.0162
-3 -13 6 -0.0432 0.0183
-3 -13 7 -0.2218 -0.0091
-3 -13 8 0.2553 0.0061
-3 -13 9 -0.1747 -0.0314
-3 -13 10 0.1426 0.0840
-3 -13 11 -0.1357 -0.1263
-3 -13 12 0.0295 0.1169
-3 -13 13 0.1341 -0.0576
-3 -12 1 -1.2285 -0.0299
-3 -12 2 1.0732 0.0242
-3 -12 3 -0.7182 -0.0242
-3 -12 4 0.3687 0.0254
-3 -12 5 -0.0322 -0.0102
-3 -12 6 -0.3453 -0.0234
-3 -12 7 0.6242 0.0493
-3 -12 8 -0.5719 -0.0413
-3 -12 9 0.1962 0.0068
-3 -12 10 0.2118 0.0200
-3 -12 11 -0.4103 -0.0215
-3 -12 12 0.4375 0.0199
-3 -12 13 -0.4482 -0.0458
-3 -12 14 0.4578 0.0933
-3 -11 1 0.5638 -0.0233
-3 -11 2 -0.2905 0.0048
-3 -11 3 -0.1000 0.0037
-3 -11 4 0.2552 -0.0033
-3 -11 5 -0.1504 -0.0019
-3 -11 6 0.0506 0.0101
-3 -11 7 -0.0881 -0.0177
-3 -11 8 0.0902 0.0175
-3 -11 9 0.1210 -0.0100
-3 -11 10 -0.4466 0.0061
-3 -11 11 0.6593 -0.0105
-3 -11 12 -0.7152 0.0061
-3 -11 13 0.7532 0.0252
-3 -11 14 -0.8250 -0.0666
-3 -11 15 0.7997 0.0701
-3 -11 16 -0.5761 -0.0111
-3 -10 1 -0.1633 -0.0264
-3 -10 2 0.4468 0.0184
-3 -10 3 -0.4263 0.0004
-3 -10 4 0.3564 -0.0147
-3 -10 5 -0.4387 0.0107
-3 -10 6 0.5916 0.0037
-3 -10 7 -0.6368 -0.0082
-3 -10 8 0.5674 -0.0034
-3 -10 9 -0.5142 0.0159
-3 -10 10 0.5407 -0.0175
-3 -10 11 -0.6120 0.0156
-3 -10 12 0.7215 -0.0224
-3 -10 13 -0.8853 0.0363
-3 -10 14 0.9885 -0.0529
-3 -10 15 -0.7993 0.0793
-3 -10 16 0.2527 -0.1195
-3 -10 17 0.3590 0.1505
-3 -10 18 -0.6223 -0.1370
-3 -9 1 0.4106 0.0571
-3 -9 2 -1.1158 -0.0267
-3 -9 3 1.3890 0.0014
-3 -9 4 -1.3017 0.0041
-3 -9 5 1.1445 0.0092
-3 -9 6 -1.0905 -0.0211
-3 -9 7 1.1011 0.0118
-3 -9 8 -1.0769 0.0119
-3 -9 9 0.9655 -0.0183
-3 -9 10 -0.7514 -0.0076
-3 -9 11 0.4685 0.0372
-3 -9 12 -0.2446 -0.0297
-3 -9 13 0.2141 -0.0135
-3 -9 14 -0.3132 0.0478
-3 -9 15 0.2522 -0.0402
-3 -9 16 0.1802 0.0053
-3 -9 17 -0.8012 0.0203
-3 -9 18 1.1495 -0.0213
-3 -9 19 -0.9655 0.0077
-3 -8 1 -0.4888 0.0126
-3 -8 2 1.0855 -0.0068
-3 -8 3 -1.4363 0.0011
-3 -8 4 1.4451 -0.0002
-3 -8 5 -1.2254 -0.0006
-3 -8 6 0.9183 0.0068
-3 -8 7 -0.6175 -0.0106
-3 -8 8 0.4010 0.0013
-3 -8 9 -0.2899 0.0133
-3 -8 10 0.1669 -0.0126
-3 -8 11 0.1342 -0.0064
-3 -8 12 -0.5915 0.0232
-3 -8 13 0.9281 -0.0247
-3 -8 14 -0.8854 0.0250
-3 -8 15 0.5519 -0.0398
-3 -8 16 -0.3147 0.0558
-3 -8 17 0.4448 -0.0447
-3 -8 18 -0.8042 0.0029
-3 -8 19 1.0282 0.0411
-3 -7 1 0.5161 -0.0510
-3 -7 2 -0.3319 0.0224
-3 -7 3 0.0929 -0.0016
-3 -7 4 0.2154 0.0111
-3 -7 5 -0.5244 -0.0374
-3 -7 6 0.8151 0.0433
-3 -7 7 -1.0735 -0.0157
-3 -7 8 1.1797 -0.0146
-3 -7 9 -1.0044 0.0126
-3 -7 10 0.6464 0.0162
-3 -7 11 -0.4328 -0.0360
-3 -7 12 0.5774 0.0273
-3 -7 13 -0.8843 -0.0057
-3 -7 14 0.9118 -0.0046
-3 -7 15 -0.4647 -0.0034
-3 -7 16 -0.1487 0.0200
-3 -7 17 0.4228 -0.0320
-3 -7 18 -0.1812 0.0292
-3 -7 19 -0.2835 -0.0090
-3 -7 20 0.5757 -0.0187
-3 -7 21 -0.5741 0.0381
-3 -6 1 0.6376 -0.0186
-3 -6 2 -1.6977 -0.0058
-3 -6 3 2.3958 0.0121
-3 -6 4 -2.6992 -0.0089
-3 -6 5 2.6040 0.0122
-3 -6 6 -2.2601 -0.0186
-3 -6 7 1.8952 0.0113
-3 -6 8 -1.5783 0.0102
-3 -6 9 1.1805 -0.0257
-3 -6 10 -0.6264 0.0214
-3 -6 11 0.0804 -0.0067
-3 -6 12 0.2158 -0.0029
-3 -6 13 -0.2535 0.0060
-3 -6 14 0.2934 -0.0098
-3 -6 15 -0.5496 0.0140
-3 -6 16 0.9011 -0.0110
-3 -6 17 -1.0155 -0.0027
-3 -6 18 0.7588 0.0207
-3 -6 19 -0.3731 -0.0308
-3 -6 20 0.1793 0.0243
-3 -6 21 -0.1963 -0.0055
-3 -6 22 0.1862 -0.0080
-3 -5 1 -2.8924 0.0815
-3 -5 2 3.5948 -0.0316
-3 -5 3 -3.7135 -0.0050
-3 -5 4 3.4554 0.0013
-3 -5 5 -2.9490 0.0217
-3 -5 6 2.2987 -0.0271
-3 -5 7 -1.6699 0.0086
-3 -5 8 1.1742 0.0091
-3 -5 9 -0.7440 -0.0057
-3 -5 10 0.2414 -0.0135
-3 -5 11 0.3277 0.0290
-3 -5 12 -0.7898 -0.0275
-3 -5 13 1.0045 0.0115
-3 -5 14 -1.0273 0.0054
-3 -5 15 1.0265 -0.0102
-3 -5 16 -1.0588 0.0022
-3 -5 17 1.0027 0.0070
-3 -5 18 -0.7649 -0.0059
-3 -5 19 0.4836 -0.0069
-3 -5 20 -0.4012 0.0248
-3 -5 21 0.5306 -0.0379
-3 -5 22 -0.5992 0.0350
-3 -4 1 3.7699 -0.0108
-3 -4 2 -3.2469 0.0272
-3 -4 3 2.6574 -0.0109
-3 -4 4 -2.1869 -0.0107
-3 -4 5 1.8023 0.0149
-3 -4 6 -1.3417 -0.0065
-3 -4 7 0.7835 0.0010
-3 -4 8 -0.2648 -0.0030
-3 -4 9 -0.1324 0.0064
-3 -4 10 0.4688 -0.0074
-3 -4 11 -0.7970 0.0073
-3 -4 12 1.0191 -0.0092
-3 -4 13 -0.9713 0.0145
-3 -4 14 0.6492 -0.0223
-3 -4 15 -0.2879 0.0289
-3 -4 16 0.1528 -0.0302
-3 -4 17 -0.2487 0.0242
-3 -4 18 0.3174 -0.0122
-3 -4 19 -0.1713 0.0001
-3 -4 20 -0.0619 0.0007
-3 -4 21 0.1221 0.0183
-3 -4 22 0.0293 -0.0490
-3 -4 23 -0.1828 0.0692
-3 -3 1 -1.3542 -0.0928
-3 -3 2 -0.2957 0.0361
-3 -3 3 1.2348 0.0049
-3 -3 4 -1.5796 -0.0079
-3 -3 5 1.5531 -0.0080
-3 -3 6 -1.4198 0.0145
-3 -3 7 1.3019 -0.0027
-3 -3 8 -1.1593 -0.0156
-3 -3 9 0.9617 0.0235
-3 -3 10 -0.7823 -0.0132
-3 -3 11 0.6832 -0.0075
-3 -3 12 -0.5785 0.0223
-3 -3 13 0.2875 -0.0222
-3 -3 14 0.2461 0.0135
-3 -3 15 -0.8018 -0.0088
-3 -3 16 1.0193 0.0111
-3 -3 17 -0.7651 -0.0121
-3 -3 18 0.3319 0.0043
-3 -3 19 -0.1619 0.0055
-3 -3 20 0.3662 0.0023
-3 -3 21 -0.6313 -0.0407
-3 -3 22 0.6245 0.0936
-3 -3 23 -0.3550 -0.1241
-3 -2 1 -3.8843 0.0666
-3 -2 2 5.8274 -0.0587
-3 -2 3 -6.4811 0.0193
-3 -2 4 6.1449 0.0144
-3 -2 6 3.7160 0.0133
-3 -2 7 -2.3331 0.0004
-3 -2 8 1.2189 -0.0040
-3 -2 9 -0.4659 -0.0059
-3 -2 10 0.0180 0.0185
-3 -2 11 0.2601 -0.0192
-3 -2 12 -0.4886 0.0062
-3 -2 13 0.7158 0.0057
-3 -2 14 -0.9295 -0.0031
-3 -2 15 1.0749 -0.0103
-3 -2 16 -1.0535 0.0178
-3 -2 17 0.8010 -0.0105
-3 -2 18 -0.4269 -0.0036
-3 -2 19 0.1891 0.0107
-3 -2 20 -0.2332 -0.0122
-3 -2 21 0.4170 0.0235
-3 -2 22 -0.4891 -0.0505
-3 -2 23 0.3806 0.0740
-3 -2 24 -0.2132 -0.0714
-3 -1 1 6.9665 0.0260
-3 -1 2 -8.0055 -0.0065
-3 -1 3 7.7758 -0.0131
-3 -1 4 -6.6296 0.0215
-3 -1 5 4.9359 -0.0145
-3 -1 6 -3.0964 0.0011
-3 -1 7 1.4964 0.0026
-3 -1 8 -0.3573 0.0072
-3 -1 9 -0.3414 -0.0150
-3 -1 10 0.7807 0.0064
-3 -1 11 -1.1192 0.0103
-3 -1 12 1.3468 -0.0146
-3 -1 13 -1.3256 0.0024
-3 -1 14 1.0105 0.0084
-3 -1 15 -0.5838 -0.0029
-3 -1 16 0.2935 -0.0103
-3 -1 17 -0.1955 0.0132
-3 -1 18 0.1553 -0.0054
-3 -1 19 -0.0710 0.0069
-3 -1 20 -0.0322 -0.0268
-3 -1 21 0.1138 0.0423
-3 -1 22 -0.1756 -0.0202
-3 -1 23 0.1871 -0.0394
-3 -1 24 -0.0920 0.0960
-3 0 1 -4.2178 -0.0261
-3 0 2 4.2222 0.0366
-3 0 3 -3.7016 -0.0180
-3 0 4 2.8819 -0.0162
-3 0 5 -2.0068 0.0375
-3 0 6 1.2334 -0.0279
-3 0 7 -0.6000 0.0014
-3 0 8 0.0530 0.0112
-3 0 9 0.4560 -0.0002
-3 0 10 -0.8919 -0.0131
-3 0 11 1.1547 0.0085
-3 0 12 -1.1507 0.0067
-3 0 13 0.8596 -0.0115
-3 0 14 -0.3981 0.0012
-3 0 15 0.0085 0.0082
-3 0 16 0.1285 -0.0043
-3 0 17 -0.0949 -0.0075
-3 0 18 0.1461 0.0160
-3 0 19 -0.3852 -0.0205
-3 0 20 0.6416 0.0253
-3 0 21 -0.7170 -0.0240
-3 0 22 0.6122 0.0018
-3 0 23 -0.4337 0.0404
-3 0 24 0.2183 -0.0755
-3 1 1 -1.1910 -0.0626
-3 1 2 1.5157 0.0510
-3 1 3 -1.5135 -0.0137
-3 1 4 1.2291 -0.0074
-3 1 5 -0.7623 -0.0045
-3 1 6 0.2817 0.0235
-3 1 7 0.0501 -0.0189
-3 1 8 -0.1645 -0.0039
-3 1 9 0.1293 0.0160
-3 1 10 -0.0897 -0.0076
-3 1 11 0.1325 -0.0036
-3 1 12 -0.2273 0.0008
-3 1 13 0.3125 0.0098
-3 1 14 -0.3741 -0.0134
-3 1 15 0.4096 0.0082
-3 1 16 -0.4095 -0.0046
-3 1 17 0.4332 0.0078
-3 1 18 -0.5915 -0.0110
-3 1 19 0.8521 0.0059
-3 1 20 -0.9713 0.0060
-3 1 21 0.7638 -0.0136
-3 1 22 -0.3671 0.0058
-3 1 23 0.0855 0.0206
-3 1 24 -0.0245 -0.0577
-3 2 1 4.5321 0.0398
-3 2 2 -4.5784 -0.0644
-3 2 3 4.0235 0.0450
-3 2 4 -3.0506 -0.0061
-3 2 5 1.9170 -0.0126
-3 2 6 -0.8729 0.0029
-3 2 7 0.0462 0.0091
-3 2 8 0.5784 -0.0034
-3 2 9 -1.0673 -0.0098
-3 2 10 1.4191 0.0112
-3 2 11 -1.5288 -0.0009
-3 2 12 1.3108 -0.0054
-3 2 13 -0.8879 -0.0000
-3 2 14 0.5725 0.0100
-3 2 15 -0.5648 -0.0143
-3 2 16 0.7292 0.0103
-3 2 17 -0.7850 -0.0026
-3 2 18 0.6564 -0.0014
-3 2 19 -0.4833 -0.0034
-3 2 20 0.3433 0.0146
-3 2 21 -0.1690 -0.0231
-3 2 22 -0.0440 0.0235
-3 2 23 0.1588 -0.0216
-3 2 24 -0.1055 0.0273
-3 3 1 -4.4482 0.0756
-3 3 2 4.0055 -0.0431
-3 3 3 -3.3069 -0.0082
-3 3 4 2.4456 0.0298
-3 3 5 -1.5044 -0.0162
-3 3 6 0.5971 -0.0040
-3 3 7 0.1706 0.0096
-3 3 8 -0.7528 -0.0049
-3 3 9 1.1609 0.0022
-3 3 10 -1.4025 -0.0051
-3 3 11 1.4238 0.0101
-3 3 12 -1.1624 -0.0121
-3 3 13 0.7101 0.0081
-3 3 14 -0.3526 0.0001
-3 3 15 0.3040 -0.0067
-3 3 16 -0.4212 0.0093
-3 3 17 0.3514 -0.0114
-3 3 18 0.0072 0.0132
-3 3 19 -0.3712 -0.0060
-3 3 20 0.4625 -0.0128
-3 3 21 -0.3477 0.0238
-3 3 22 0.2662 0.0002
-3 3 23 -0.2846 -0.0577
-3 3 24 0.2932 0.1089
-3 4 1 2.8621 -0.0270
-3 4 2 -2.2618 0.0336
-3 4 3 1.6776 -0.0072
-3 4 4 -1.1479 -0.0190
-3 4 5 0.6512 0.0204
-3 4 6 -0.2026 -0.0036
-3 4 7 -0.1231 -0.0118
-3 4 8 0.2649 0.0175
-3 4 9 -0.2617 -0.0169
-3 4 10 0.2434 0.0149
-3 4 11 -0.2871 -0.0125
-3 4 12 0.2956 0.0074
-3 4 13 -0.1110 0.0038
-3 4 14 -0.2348 -0.0193
-3 4 15 0.5108 0.0287
-3 4 16 -0.5848 -0.0242
-3 4 17 0.5868 0.0144
-3 4 18 -0.6688 -0.0145
-3 4 19 0.7478 0.0236
-3 4 20 -0.6569 -0.0249
-3 4 21 0.4457 0.0132
-3 4 22 -0.3191 -0.0079
-3 4 23 0.3226 0.0274
-3 4 24 -0.2988 -0.0584
-3 5 1 -1.5996 -0.0811
-3 5 2 1.1937 0.0546
-3 5 3 -0.7433 -0.0132
-3 5 4 0.3949 -0.0121
-3 5 5 -0.2611 0.0146
-3 5 6 0.3584 -0.0064
-3 5 7 -0.6083 0.0021
-3 5 8 0.8859 -0.0064
-3 5 9 -1.0721 0.0109
-3 5 10 1.0801 -0.0045
-3 5 11 -0.9108 -0.0111
-3 5 12 0.7226 0.0221
-3 5 13 -0.7454 -0.0213
-3 5 14 1.0149 0.0162
-3 5 15 -1.2603 -0.0146
-3 5 16 1.1923 0.0123
-3 5 17 -0.8576 -0.0048
-3 5 18 0.5559 -0.0002
-3 5 19 -0.4437 -0.0057
-3 5 20 0.4057 0.0141
-3 5 21 -0.3176 -0.0083
-3 5 22 0.2204 -0.0117
-3 5 23 -0.1684 0.0284
-3 6 1 0.8721 0.0351
-3 6 2 -0.8225 -0.0354
-3 6 3 0.7604 0.0136
-3 6 4 -0.7988 0.0078
-3 6 5 1.0321 -0.0144
-3 6 6 -1.4425 0.0066
-3 6 7 1.8690 0.0057
-3 6 8 -2.1010 -0.0115
-3 6 9 2.0348 0.0079
-3 6 10 -1.7306 -0.0023
-3 6 11 1.3400 0.0018
-3 6 12 -1.0307 -0.0027
-3 6 13 0.9322 -0.0011
-3 6 14 -1.0246 0.0057
-3 6 15 1.0773 -0.0029
-3 6 16 -0.8529 -0.0044
-3 6 17 0.4188 0.0054
-3 6 18 -0.1162 0.0001
-3 6 19 0.1453 -0.0009
-3 6 20 -0.3270 -0.0059
-3 6 21 0.3719 0.0091
-3 6 22 -0.2415 -0.0012
-3 7 1 -0.9907 0.0389
-3 7 3 -1.5543 0.0167
-3 7 4 1.8380 -0.0029
-3 7 5 -2.0242 -0.0013
-3 7 6 2.1038 0.0007
-3 7 7 -2.0898 -0.0034
-3 7 8 1.9556 0.0080
-3 7 9 -1.6808 -0.0056
-3 7 10 1.3216 -0.0055
-3 7 11 -0.9733 0.0138
-3 7 12 0.6945 -0.0101
-3 7 13 -0.5078 0.0008
-3 7 14 0.4111 0.0019
-3 7 15 -0.3356 0.0041
-3 7 16 0.1799 -0.0112
-3 7 17 0.0257 0.0108
-3 7 18 -0.0843 0.0012
-3 7 19 -0.1134 -0.0213
-3 7 20 0.3762 0.0352
-3 7 21 -0.4103 -0.0260
-3 7 22 0.1891 -0.0024
-3 8 1 1.6010 -0.0003
-3 8 2 -1.7656 0.0105
-3 8 3 1.8636 -0.0167
-3 8 4 -1.8599 0.0138
-3 8 5 1.6946 -0.0020
-3 8 6 -1.4094 -0.0103
-3 8 7 1.1412 0.0145
-3 8 8 -0.9770 -0.0096
-3 8 9 0.8887 0.0008
-3 8 10 -0.8109 0.0049
-3 8 11 0.7029 -0.0019
-3 8 12 -0.5304 -0.0079
-3 8 13 0.2802 0.0130
-3 8 14 -0.0100 -0.0039
-3 8 15 -0.1915 -0.0143
-3 8 16 0.2979 0.0255
-3 8 17 -0.3259 -0.0202
-3 8 18 0.2466 0.0013
-3 8 19 -0.0371 0.0198
-3 8 20 -0.1824 -0.0288
-3 8 21 0.2132 0.0133
-3 9 1 -1.5764 -0.0659
-3 9 2 1.4034 0.0549
-3 9 3 -1.1629 -0.0156
-3 9 4 1.0223 -0.0190
-3 9 5 -0.9603 0.0238
-3 9 6 0.8682 -0.0055
-3 9 7 -0.7284 -0.0093
-3 9 8 0.6075 0.0057
-3 9 9 -0.5396 0.0066
-3 9 10 0.4980 -0.0107
-3 9 11 -0.4422 0.0029
-3 9 12 0.3364 0.0057
-3 9 13 -0.1640 -0.0034
-3 9 14 -0.0274 -0.0068
-3 9 15 0.1459 0.0103
-3 9 16 -0.1610 0.0006
-3 9 17 0.1348 -0.0134
-3 9 18 -0.1096 0.0089
-3 9 19 0.0453 0.0122
-3 9 20 0.0727 -0.0289
-3 10 1 0.8806 0.0113
-3 10 2 -0.6334 -0.0135
-3 10 3 0.4605 0.0037
-3 10 4 -0.5788 0.0185
-3 10 5 0.8866 -0.0353
-3 10 6 -1.0549 0.0302
-3 10 7 0.8967 -0.0091
-3 10 8 -0.5349 -0.0077
-3 10 9 0.2186 0.0108
-3 10 10 -0.0818 -0.0084
-3 10 11 0.0926 0.0103
-3 10 12 -0.1450 -0.0129
-3 10 13 0.1647 0.0050
-3 10 14 -0.1680 0.0133
-3 10 15 0.2272 -0.0243
-3 10 16 -0.3511 0.0109
-3 10 17 0.4343 0.0178
-3 10 18 -0.3806 -0.0307
-3 10 19 0.2400 0.0110
-3 11 1 -0.2808 0.0600
-3 11 2 0.2701 -0.0397
-3 11 3 -0.2675 0.0014
-3 11 4 0.4310 0.0139
-3 11 5 -0.7390 0.0025
-3 11 6 0.9341 -0.0205
-3 11 7 -0.8064 0.0134
-3 11 8 0.4373 0.0106
-3 11 9 -0.1015 -0.0254
-3 11 10 -0.0088 0.0229
-3 11 11 -0.0852 -0.0174
-3 11 12 0.2308 0.0200
-3 11 13 -0.2953 -0.0213
-3 11 14 0.2681 0.0062
-3 11 15 -0.2509 0.0168
-3 11 16 0.3281 -0.0171
-3 11 17 -0.4450 -0.0218
-3 11 18 0.4603 0.0722
-3 12 1 -0.1733 -0.0110
-3 12 2 -0.0398 0.0210
-3 12 3 0.1060 -0.0051
-3 12 4 -0.0994 -0.0135
-3 12 5 0.1878 0.0067
-3 12 6 -0.3791 0.0184
-3 12 7 0.5200 -0.0305
-3 12 8 -0.5021 0.0186
-3 12 9 0.3772 -0.0037
-3 12 10 -0.2736 0.0054
-3 12 11 0.2650 -0.0143
-3 12 12 -0.3179 0.0055
-3 12 13 0.3300 0.0268
-3 12 14 -0.2297 -0.0596
-3 12 15 0.0647 0.0681
-3 12 16 0.0306 -0.0552
-3 13 1 0.5803 -0.0465
-3 13 2 -0.2994 -0.0068
-3 13 3 0.1104 0.0334
-3 13 4 -0.0668 -0.0193
-3 13 5 0.0368 -0.0000
-3 13 6 0.0976 -0.0036
-3 13 7 -0.3080 0.0166
-3 13 8 0.4850 -0.0150
-3 13 9 -0.5575 0.0059
-3 13 10 0.5285 -0.0162
-3 13 11 -0.4444 0.0487
-3 13 12 0.3539 -0.0696
-3 13 13 -0.2691 0.0445
-3 13 14 0.1629 0.0194
-3 14 1 -0.4221 0.1040
-3 14 2 0.2800 -0.0670
-3 14 3 -0.0748 0.0147
-3 14 4 -0.0956 0.0039
-3 14 5 0.1805 0.0099
-3 14 6 -0.1944 -0.0250
-3 14 7 0.1916 0.0287
-3 14 8 -0.2346 -0.0298
-3 14 9 0.3414 0.0264
-3 14 10 -0.4447 0.0005
-3 14 11 0.4411 -0.0553
-2 -16 1 -0.0452 0.1373
-2 -16 2 -0.1024 -0.1711
-2 -16 3 0.1278 0.1231
-2 -16 4 -0.0680 0.0076
-2 -15 1 -0.3205 0.0446
-2 -15 2 0.4301 -0.0051
-2 -15 3 -0.4173 -0.0386
-2 -15 4 0.4155 0.0406
-2 -15 5 -0.4467 0.0175
-2 -15 6 0.4479 -0.1029
-2 -15 7 -0.3957 0.1696
-2 -15 8 0.3167 -0.1985
-2 -14 1 1.2929 -0.1027
-2 -14 2 -1.2783 0.1200
-2 -14 3 1.1032 -0.0664
-2 -14 4 -0.9265 -0.0057
-2 -14 5 0.7929 0.0318
-2 -14 6 -0.6646 -0.0009
-2 -14 7 0.5560 -0.0511
-2 -14 8 -0.5100 0.0968
-2 -14 9 0.4807 -0.1406
-2 -14 10 -0.3705 0.1871
-2 -14 11 0.1864 -0.2140
-2 -13 1 -1.7277 -0.0228
-2 -13 2 1.6348 -0.0095
-2 -13 3 -1.4144 0.0299
-2 -13 4 1.1240 -0.0288
-2 -13 5 -0.8024 0.0183
-2 -13 6 0.4881 -0.0057
-2 -13 7 -0.2933 -0.0140
-2 -13 8 0.3083 0.0320
-2 -13 9 -0.4230 -0.0149
-2 -13 10 0.3986 -0.0604
-2 -13 11 -0.1741 0.1628
-2 -13 12 -0.0282 -0.2217
-2 -13 13 -0.0007 0.1945
-2 -12 1 1.4254 0.0731
-2 -12 2 -1.4756 -0.0659
-2 -12 3 1.3778 0.0255
-2 -12 4 -1.1613 0.0045
-2 -12 5 0.8491 -0.0081
-2 -12 6 -0.4057 0.0007
-2 -12 7 -0.0872 0.0043
-2 -12 8 0.3812 -0.0116
-2 -12 9 -0.3238 0.0243
-2 -12 10 0.0708 -0.0269
-2 -12 11 0.0988 0.0048
-2 -12 12 -0.1187 0.0277
-2 -12 13 0.1380 -0.0376
-2 -12 14 -0.2206 0.0124
-2 -11 1 -1.2273 0.0307
-2 -11 2 1.2000 -0.0138
-2 -11 3 -0.8828 -0.0029
-2 -11 4 0.5229 0.0166
-2 -11 5 -0.3012 -0.0224
-2 -11 6 0.0803 0.0116
-2 -11 7 0.3174 0.0129
-2 -11 8 -0.7269 -0.0270
-2 -11 9 0.7681 0.0086
-2 -11 10 -0.3407 0.0318
-2 -11 11 -0.2066 -0.0586
-2 -11 12 0.4686 0.0544
-2 -11 13 -0.4008 -0.0427
-2 -11 14 0.2522 0.0542
-2 -11 15 -0.2024 -0.0832
-2 -11 16 0.2150 0.0942
-2 -10 1 0.4390 -0.0602
-2 -10 2 -0.5470 0.0449
-2 -10 3 0.3196 -0.0086
-2 -10 4 0.0080 -0.0129
-2 -10 5 -0.0921 0.0117
-2 -10 6 -0.0748 -0.0020
-2 -10 7 0.1885 -0.0034
-2 -10 8 -0.0781 0.0025
-2 -10 9 -0.0729 0.0020
-2 -10 10 0.0116 -0.0055
-2 -10 11 0.2399 0.0022
-2 -10 12 -0.4567 0.0050
-2 -10 13 0.5304 0.0002
-2 -10 14 -0.5481 -0.0258
-2 -10 15 0.5696 0.0479
-2 -10 16 -0.4970 -0.0279
-2 -10 17 0.2454 -0.0370
-2 -10 18 0.0696 0.0980
-2 -9 1 0.6367 -0.0432
-2 -9 2 0.1002 0.0351
-2 -9 3 -0.5451 -0.0209
-2 -9 4 0.5816 0.0053
-2 -9 5 -0.5054 0.0017
-2 -9 6 0.6227 0.0047
-2 -9 7 -0.8910 -0.0125
-2 -9 8 1.0369 0.0059
-2 -9 9 -0.9133 0.0111
-2 -9 10 0.6335 -0.0174
-2 -9 11 -0.4102 0.0052
-2 -9 12 0.3782 0.0072
-2 -9 13 -0.5496 -0.0010
-2 -9 14 0.8102 -0.0184
-2 -9 15 -0.9154 0.0348
-2 -9 16 0.6176 -0.0451
-2 -9 17 0.0683 0.0538
-2 -9 18 -0.7532 -0.0523
-2 -9 19 0.9677 0.0265
-2 -8 1 -1.2235 0.0684
-2 -8 2 0.2726 -0.0449
-2 -8 3 0.6509 0.0073
-2 -8 4 -1.1652 0.0138
-2 -8 5 1.2588 -0.0079
-2 -8 6 -1.1935 -0.0128
-2 -8 7 1.1709 0.0243
-2 -8 8 -1.1870 -0.0118
-2 -8 9 1.1443 -0.0115
-2 -8 10 -0.9876 0.0148
-2 -8 11 0.7319 0.0111
-2 -8 12 -0.4427 -0.0352
-2 -8 13 0.2217 0.0239
-2 -8 14 -0.1429 0.0119
-2 -8 15 0.1436 -0.0268
-2 -8 16 -0.0173 -0.0012
-2 -8 17 -0.3863 0.0429
-2 -8 18 0.9307 -0.0564
-2 -8 19 -1.2487 0.0333
-2 -8 20 1.1014 0.0009
-2 -7 1 0.8003 0.0415
-2 -7 2 -0.2690 -0.0505
-2 -7 3 -0.4270 0.0360
-2 -7 4 0.9086 -0.0156
-2 -7 5 -0.9891 0.0072
-2 -7 6 0.7428 -0.0075
-2 -7 7 -0.3762 0.0012
-2 -7 8 0.1036 0.0118
-2 -7 9 -0.0561 -0.0153
-2 -7 10 0.1846 0.0032
-2 -7 11 -0.2537 0.0105
-2 -7 12 0.0315 -0.0133
-2 -7 13 0.4553 0.0097
-2 -7 14 -0.8889 -0.0076
-2 -7 15 0.9460 0.0035
-2 -7 16 -0.6407 0.0055
-2 -7 17 0.3406 -0.0083
-2 -7 18 -0.3981 -0.0068
-2 -7 19 0.7835 0.0301
-2 -7 20 -1.1356 -0.0368
-2 -7 21 1.1532 0.0154
-2 -6 1 0.6518 -0.0504
-2 -6 2 -0.0100 0.0477
-2 -6 3 -0.4817 -0.0213
-2 -6 4 0.8932 -0.0021
-2 -6 5 -1.2215 -0.0010
-2 -6 6 1.4357 0.0229
-2 -6 7 -1.5600 -0.0313
-2 -6 8 1.6117 0.0099
-2 -6 9 -1.5254 0.0177
-2 -6 10 1.2511 -0.0189
-2 -6 11 -0.9054 -0.0054
-2 -6 12 0.7112 0.0254
-2 -6 13 -0.7475 -0.0227
-2 -6 14 0.8212 0.0096
-2 -6 15 -0.6538 -0.0066
-2 -6 16 0.2088 0.0167
-2 -6 17 0.2100 -0.0265
-2 -6 18 -0.2444 0.0223
-2 -6 19 -0.1308 -0.0029
-2 -6 20 0.5651 -0.0203
-2 -6 21 -0.7053 0.0327
-2 -5 1 -0.0440 -0.0869
-2 -5 2 -1.7547 0.0746
-2 -5 3 3.0687 -0.0280
-2 -5 4 -3.7760 -0.0055
-2 -5 5 3.9212 0.0054
-2 -5 6 -3.6630 0.0091
-2 -5 7 3.2658 -0.0139
-2 -5 8 -2.9480 0.0081
-2 -5 9 2.6979 -0.0038
-2 -5 10 -2.3334 0.0056
-2 -5 11 1.7636 -0.0100
-2 -5 12 -1.1144 0.0142
-2 -5 13 0.5765 -0.0166
-2 -5 14 -0.2015 0.0142
-2 -5 15 -0.1020 -0.0083
-2 -5 16 0.3950 0.0063
-2 -5 17 -0.5883 -0.0138
-2 -5 18 0.5417 0.0254
-2 -5 19 -0.2871 -0.0262
-2 -5 20 0.0718 0.0042
-2 -5 21 -0.0974 0.0369
-2 -5 22 0.2605 -0.0732
-2 -4 1 -4.6925 0.0529
-2 -4 2 5.6704 -0.0634
-2 -4 3 -6.0542 0.0239
-2 -4 4 5.8773 0.0203
-2 -4 5 -5.3896 -0.0235
-2 -4 6 4.7824 -0.0087
-2 -4 7 -4.1648 0.0333
-2 -4 8 3.5987 -0.0245
-2 -4 9 -3.0453 -0.0025
-2 -4 10 2.3809 0.0178
-2 -4 11 -1.5696 -0.0114
-2 -4 12 0.7763 -0.0040
-2 -4 13 -0.2382 0.0117
-2 -4 14 0.0321 -0.0072
-2 -4 15 0.0007 -0.0011
-2 -4 16 -0.0943 0.0031
-2 -4 17 0.3202 0.0019
-2 -4 18 -0.5147 -0.0067
-2 -4 19 0.4807 0.0039
-2 -4 20 -0.2537 0.0105
-2 -4 21 0.0811 -0.0362
-2 -4 22 -0.1073 0.0639
-2 -4 23 0.1947 -0.0741
-2 -3 1 10.9027 0.1186
-2 -3 2 -8.9860 -0.0761
-2 -3 3 7.2638 0.0191
-2 -3 4 -5.8248 0.0016
-2 -3 5 4.7161 0.0119
-2 -3 6 -3.8128 -0.0257
-2 -3 7 2.9620 0.0197
-2 -3 8 -2.1664 -0.0014
-2 -3 9 1.5097 -0.0122
-2 -3 10 -0.9783 0.0122
-2 -3 11 0.4842 -0.0010
-2 -3 12 -0.0395 -0.0124
-2 -3 13 -0.1992 0.0188
-2 -3 14 0.1009 -0.0159
-2 -3 15 0.2459 0.0092
-2 -3 16 -0.5393 -0.0055
-2 -3 17 0.5154 0.0051
-2 -3 18 -0.2319 -0.0001
-2 -3 19 0.0434 -0.0158
-2 -3 20 -0.2078 0.0342
-2 -3 21 0.5632 -0.0328
-2 -3 22 -0.7117 -0.0004
-2 -3 23 0.4950 0.0456
-2 -3 24 -0.1432 -0.0661
-2 -2 1 -13.2468 -0.0612
-2 -2 2 8.2769 0.0855
-2 -2 3 -4.5000 -0.0389
-2 -2 4 1.9510 -0.0144
-2 -2 5 -0.4358 0.0250
-2 -2 6 -0.3591 -0.0007
-2 -2 7 0.7218 -0.0196
-2 -2 8 -0.7910 0.0126
-2 -2 9 0.6246 0.0134
-2 -2 10 -0.3564 -0.0344
-2 -2 11 0.1786 0.0332
-2 -2 12 -0.1635 -0.0123
-2 -2 13 0.1779 -0.0092
-2 -2 14 -0.0076 0.0131
-2 -2 15 -0.4297 0.0011
-2 -2 16 0.9616 -0.0180
-2 -2 17 -1.2603 0.0227
-2 -2 18 1.1455 -0.0171
-2 -2 19 -0.8061 0.0148
-2 -2 20 0.6236 -0.0209
-2 -2 21 -0.7369 0.0205
-2 -2 22 0.8958 0.0021
-2 -2 23 -0.8031 -0.0350
-2 -2 24 0.4725 0.0442
-2 -1 1 8.7937 -0.0587
-2 -1 2 -3.0422 -0.0001
-2 -1 3 -1.1068 0.0271
-2 -1 4 3.5579 -0.0156
-2 -1 5 -4.5041 -0.0093
-2 -1 6 4.2877 0.0235
-2 -1 7 -3.3751 -0.0201
-2 -1 8 2.2457 0.0065
-2 -1 9 -1.2437 0.0035
-2 -1 10 0.5148 0.0005
-2 -1 11 -0.0275 -0.0140
-2 -1 12 -0.3353 0.0196
-2 -1 13 0.6454 -0.0078
-2 -1 14 -0.8786 -0.0088
-2 -1 15 1.0066 0.0094
-2 -1 16 -1.0708 0.0079
-2 -1 17 1.1020 -0.0219
-2 -1 18 -1.0476 0.0145
-2 -1 19 0.8778 0.0045
-2 -1 20 -0.7007 -0.0105
-2 -1 21 0.6439 -0.0007
-2 -1 22 -0.6647 0.0043
-2 -1 23 0.6073 0.0184
-2 -1 24 -0.4237 -0.0492
-2 -1 25 0.2124 0.0546
-2 0 1 -2.0992 -0.0136
-2 0 2 -1.3989 -0.0265
-2 0 3 3.8066 0.0236
-2 0 4 -4.9620 -0.0000
-2 0 5 5.0082 -0.0166
-2 0 6 -4.2510 0.0114
-2 0 7 3.0978 0.0082
-2 0 8 -1.9286 -0.0189
-2 0 9 0.9529 0.0076
-2 0 10 -0.1877 0.0120
-2 0 11 -0.4488 -0.0164
-2 0 12 1.0102 0.0041
-2 0 13 -1.4248 0.0040
-2 0 14 1.5315 0.0048
-2 0 15 -1.2817 -0.0180
-2 0 16 0.8814 0.0171
-2 0 17 -0.6243 -0.0053
-2 0 18 0.5876 0.0010
-2 0 19 -0.6048 -0.0075
-2 0 20 0.5300 0.0072
-2 0 21 -0.3891 0.0076
-2 0 22 0.2556 -0.0105
-2 0 23 -0.1351 -0.0306
-2 0 24 0.0352 0.1037
-2 0 25 -0.0125 -0.1524
-2 1 1 -0.6631 0.0436
-2 1 2 1.0184 -0.0063
-2 1 3 -1.3477 -0.0217
-2 1 4 1.4990 0.0254
-2 1 5 -1.4858 -0.0024
-2 1 6 1.3689 -0.0256
-2 1 7 -1.1751 0.0295
-2 1 8 0.8703 -0.0075
-2 1 9 -0.4103 -0.0120
-2 1 10 -0.1519 0.0073
-2 1 11 0.6494 0.0104
-2 1 12 -0.9311 -0.0166
-2 1 13 0.9701 0.0079
-2 1 14 -0.8304 -0.0021
-2 1 15 0.6044 0.0091
-2 1 16 -0.4037 -0.0179
-2 1 17 0.3027 0.0156
-2 1 18 -0.2378 -0.0062
-2 1 19 0.0670 0.0023
-2 1 20 0.2084 -0.0062
-2 1 21 -0.3942 0.0108
-2 1 22 0.3534 -0.0176
-2 1 23 -0.1891 0.0372
-2 1 24 0.0773 -0.0668
-2 1 25 -0.0313 0.0814
-2 2 1 -0.4057 0.0215
-2 2 2 1.7278 0.0503
-2 2 3 -2.3857 -0.0588
-2 2 4 2.4371 0.0176
-2 2 5 -2.0220 0.0180
-2 2 6 1.3727 -0.0123
-2 2 7 -0.7389 -0.0154
-2 2 8 0.2860 0.0240
-2 2 9 -0.0475 -0.0059
-2 2 10 -0.0623 -0.0102
-2 2 11 0.1635 0.0033
-2 2 12 -0.2844 0.0147
-2 2 13 0.3452 -0.0214
-2 2 14 -0.2994 0.0136
-2 2 15 0.2292 -0.0039
-2 2 16 -0.2381 -0.0002
-2 2 17 0.3242 0.0024
-2 2 18 -0.4390 -0.0053
-2 2 19 0.5803 0.0045
-2 2 20 -0.7150 0.0026
-2 2 21 0.7035 -0.0096
-2 2 22 -0.4611 0.0077
-2 2 23 0.1418 0.0047
-2 2 24 0.0077 -0.0223
-2 2 25 0.0437 0.0390
-2 3 1 1.7572 -0.0270
-2 3 2 -2.8635 0.0046
-2 3 3 3.4231 0.0218
-2 3 4 -3.3829 -0.0231
-2 3 5 2.8233 -0.0004
-2 3 6 -1.9843 0.0185
-2 3 7 1.1372 -0.0120
-2 3 8 -0.4172 -0.0058
-2 3 9 -0.1881 0.0130
-2 3 10 0.7135 -0.0083
-2 3 11 -1.1049 0.0055
-2 3 12 1.2288 -0.0092
-2 3 13 -1.0190 0.0108
-2 3 14 0.6404 -0.0036
-2 3 15 -0.4275 -0.0080
-2 3 16 0.5543 0.0154
-2 3 17 -0.8167 -0.0143
-2 3 18 0.8689 0.0067
-2 3 19 -0.6396 0.0001
-2 3 20 0.3598 0.0024
-2 3 21 -0.2081 -0.0139
-2 3 22 0.1271 0.0213
-2 3 23 -0.0225 -0.0095
-2 3 24 -0.0624 -0.0186
-2 3 25 0.0676 0.0412
-2 4 1 -1.8925 -0.0046
-2 4 2 2.0013 -0.0678
-2 4 3 -1.9912 0.0597
-2 4 4 1.8227 -0.0052
-2 4 5 -1.4175 -0.0321
-2 4 6 0.8063 0.0278
-2 4 7 -0.1613 -0.0061
-2 4 8 -0.3434 -0.0037
-2 4 9 0.6606 -0.0009
-2 4 10 -0.8580 0.0051
-2 4 11 1.0014 -0.0002
-2 4 12 -1.0527 -0.0103
-2 4 13 0.9092 0.0178
-2 4 14 -0.5868 -0.0168
-2 4 15 0.3076 0.0094
-2 4 16 -0.2815 -0.0026
-2 4 17 0.4139 -0.0014
-2 4 18 -0.3943 0.0074
-2 4 19 0.1121 -0.0170
-2 4 20 0.1927 0.0208
-2 4 21 -0.2761 -0.0124
-2 4 22 0.2095 0.0062
-2 4 23 -0.2126 -0.0273
-2 4 24 0.3126 0.0768
-2 4 25 -0.3553 -0.1182
-2 5 1 1.4595 0.0217
-2 5 2 -0.9463 -0.0139
-2 5 3 0.4292 0.0023
-2 5 4 -0.0129 -0.0035
-2 5 5 -0.3046 0.0121
-2 5 6 0.5670 -0.0146
-2 5 7 -0.7476 0.0082
-2 5 8 0.7667 0.0011
-2 5 9 -0.6079 -0.0091
-2 5 10 0.3904 0.0142
-2 5 11 -0.2970 -0.0145
-2 5 12 0.3840 0.0095
-2 5 13 -0.4681 -0.0007
-2 5 14 0.2988 -0.0098
-2 5 15 0.1221 0.0187
-2 5 16 -0.5021 -0.0194
-2 5 17 0.6064 0.0093
-2 5 18 -0.5223 0.0014
-2 5 19 0.4698 0.0027
-2 5 20 -0.4808 -0.0209
-2 5 21 0.4366 0.0343
-2 5 22 -0.3314 -0.0311
-2 5 23 0.2801 0.0237
-2 5 24 -0.2877 -0.0303
-2 6 1 -0.6927 -0.0029
-2 6 2 0.1873 0.0664
-2 6 3 0.3892 -0.0610
-2 6 4 -0.8463 0.0181
-2 6 5 1.0123 0.0151
-2 6 6 -0.8607 -0.0183
-2 6 7 0.4930 0.0033
-2 6 8 -0.0592 0.0075
-2 6 9 -0.3110 -0.0033
-2 6 10 0.5338 -0.0075
-2 6 11 -0.5635 0.0092
-2 6 12 0.4263 0.0025
-2 6 13 -0.2855 -0.0164
-2 6 14 0.3698 0.0219
-2 6 15 -0.7173 -0.0196
-2 6 16 1.0546 0.0136
-2 6 17 -1.0740 -0.0021
-2 6 18 0.8026 -0.0133
-2 6 19 -0.5431 0.0200
-2 6 20 0.4690 -0.0079
-2 6 21 -0.4606 -0.0135
-2 6 22 0.3653 0.0235
-2 6 23 -0.2186 -0.0167
-2 6 24 0.1193 0.0073
-2 7 1 0.1130 0.0016
-2 7 2 0.0160 -0.0011
-2 7 3 -0.1541 0.0089
-2 7 4 0.2068 -0.0138
-2 7 5 -0.0770 0.0114
-2 7 6 -0.2513 -0.0043
-2 7 7 0.6938 -0.0007
-2 7 8 -1.0912 -0.0006
-2 7 9 1.2942 0.0045
-2 7 10 -1.2657 -0.0039
-2 7 11 1.0847 -0.0019
-2 7 12 -0.8563 0.0065
-2 7 13 0.6674 -0.0063
-2 7 14 -0.5991 0.0033
-2 7 15 0.6654 0.0006
-2 7 16 -0.7302 -0.0050
-2 7 17 0.6257 0.0066
-2 7 18 -0.4004 -0.0030
-2 7 19 0.3094 0.0003
-2 7 20 -0.4730 -0.0066
-2 7 21 0.6835 0.0174
-2 7 22 -0.6703 -0.0187
-2 7 23 0.4419 0.0082
-2 8 1 -0.5648 -0.0129
-2 8 2 0.8034 -0.0412
-2 8 3 -1.0403 0.0435
-2 8 4 1.2406 -0.0171
-2 8 5 -1.3386 -0.0052
-2 8 6 1.3163 0.0077
-2 8 7 -1.2473 0.0012
-2 8 8 1.2054 -0.0038
-2 8 9 -1.1682 -0.0046
-2 8 10 1.0726 0.0123
-2 8 11 -0.9201 -0.0089
-2 8 12 0.7596 -0.0009
-2 8 13 -0.6099 0.0055
-2 8 14 0.4675 -0.0029
-2 8 15 -0.3461 0.0004
-2 8 16 0.2395 -0.0026
-2 8 17 -0.1096 0.0057
-2 8 18 -0.0083 -0.0020
-2 8 19 -0.0314 -0.0128
-2 8 20 0.2910 0.0328
-2 8 21 -0.5763 -0.0404
-2 8 22 0.6106 0.0205
-2 9 1 1.3771 -0.0011
-2 9 2 -1.6779 -0.0167
-2 9 3 1.7845 0.0105
-2 9 4 -1.7431 0.0098
-2 9 5 1.5714 -0.0236
-2 9 6 -1.2745 0.0195
-2 9 7 0.9449 -0.0050
-2 9 8 -0.7309 -0.0052
-2 9 9 0.6833 0.0055
-2 9 10 -0.7176 -0.0009
-2 9 11 0.7364 -0.0018
-2 9 12 -0.7060 0.0000
-2 9 13 0.6122 0.0041
-2 9 14 -0.4385 -0.0058
-2 9 15 0.2150 0.0022
-2 9 16 -0.0066 0.0040
-2 9 17 -0.1623 -0.0080
-2 9 18 0.2951 0.0074
-2 9 19 -0.3380 -0.0012
-2 9 20 0.2218 -0.0108
-2 9 21 -0.0106 0.0222
-2 10 1 -1.4268 -0.0158
-2 10 2 1.4763 0.0588
-2 10 3 -1.2519 -0.0526
-2 10 4 1.0291 0.0127
-2 10 5 -0.9967 0.0256
-2 10 6 1.0592 -0.0353
-2 10 7 -1.0214 0.0204
-2 10 8 0.8495 -0.0056
-2 10 9 -0.6629 0.0058
-2 10 10 0.5522 -0.0122
-2 10 11 -0.5016 0.0092
-2 10 12 0.4479 0.0039
-2 10 13 -0.3400 -0.0142
-2 10 14 0.1712 0.0127
-2 10 15 -0.0063 -0.0060
-2 10 16 -0.0657 0.0075
-2 10 17 0.0462 -0.0189
-2 10 18 -0.0401 0.0258
-2 10 19 0.1079 -0.0162
-2 10 20 -0.1725 0.0001
-2 11 1 0.6831 -0.0098
-2 11 2 -0.6310 0.0376
-2 11 3 0.4310 -0.0258
-2 11 4 -0.3675 -0.0011
-2 11 5 0.6419 0.0125
-2 11 6 -1.0636 -0.0049
-2 11 7 1.2300 -0.0028
-2 11 8 -0.9721 -0.0007
-2 11 9 0.5027 0.0083
-2 11 10 -0.1443 -0.0127
-2 11 11 0.0290 0.0173
-2 11 12 -0.0680 -0.0264
-2 11 13 0.1080 0.0327
-2 11 14 -0.0787 -0.0252
-2 11 15 0.0393 0.0078
-2 11 16 -0.1019 -0.0027
-2 11 17 0.2795 0.0274
-2 11 18 -0.4303 -0.0702
-2 11 19 0.4050 0.0970
-2 12 1 -0.0552 0.0298
-2 12 2 0.1833 -0.0607
-2 12 3 -0.2318 0.0396
-2 12 4 0.2245 0.0114
-2 12 5 -0.3366 -0.0425
-2 12 6 0.5906 0.0311
-2 12 7 -0.7681 -0.0024
-2 12 8 0.6717 -0.0086
-2 12 9 -0.3640 -0.0008
-2 12 10 0.0846 0.0093
-2 12 11 -0.0034 -0.0074
-2 12 12 0.1023 0.0073
-2 12 13 -0.2398 -0.0189
-2 12 14 0.2783 0.0326
-2 12 15 -0.1900 -0.0343
-2 12 16 0.0780 0.0307
-2 12 17 -0.0661 -0.0463
-2 12 18 0.1543 0.0906
-2 13 1 -0.1864 0.0429
-2 13 2 0.0242 -0.0384
-2 13 3 0.1548 0.0023
-2 13 4 -0.1370 0.0184
-2 13 5 0.0247 -0.0165
-2 13 6 -0.0530 0.0167
-2 13 7 0.2714 -0.0274
-2 13 8 -0.5056 0.0307
-2 13 9 0.5790 -0.0180
-2 13 10 -0.4760 0.0081
-2 13 11 0.3102 -0.0193
-2 13 12 -0.2017 0.0399
-2 13 13 0.1814 -0.0401
-2 13 14 -0.1732 0.0084
-2 13 15 0.0782 0.0344
-2 13 16 0.0980 -0.0583
-2 14 1 0.2408 -0.0237
-2 14 2 -0.1695 0.0528
-2 14 3 -0.0360 -0.0218
-2 14 4 0.1549 -0.0110
-2 14 5 -0.1413 0.0088
-2 14 6 0.1297 0.0081
-2 14 7 -0.2293 -0.0089
-2 14 8 0.4034 -0.0014
-2 14 9 -0.5388 0.0017
-2 14 10 0.5545 0.0029
-2 14 11 -0.4394 0.0137
-2 14 12 0.2453 -0.0568
-2 14 13 -0.0609 0.0938
-2 14 14 -0.0497 -0.0876
-2 15 1 0.0617 -0.0433
-2 15 2 -0.0229 -0.0640
-2 15 3 0.0751 0.1096
-2 15 4 -0.1835 -0.0948
-2 15 5 0.2678 0.0657
-2 15 6 -0.2840 -0.0460
-2 15 7 0.2396 0.0280
-2 15 8 -0.1826 -0.0093
-2 15 9 0.1769 0.0032
-2 15 10 -0.2402 -0.0109
-1 -15 1 -0.3227 -0.0081
-1 -15 2 -0.0572 -0.0752
-1 -15 3 0.2070 0.1131
-1 -15 4 -0.1331 -0.0660
-1 -15 5 -0.0190 -0.0634
-1 -15 6 0.1260 0.2092
-1 -15 7 -0.1246 -0.2852
-1 -14 1 0.0570 0.0248
-1 -14 2 0.2072 -0.0639
-1 -14 3 -0.2984 0.0533
-1 -14 4 0.2926 -0.0010
-1 -14 5 -0.3308 -0.0306
-1 -14 6 0.4189 -0.0065
-1 -14 7 -0.4689 0.0936
-1 -14 8 0.4440 -0.1730
-1 -14 9 -0.3727 0.2102
-1 -14 10 0.2778 -0.2097
-1 -13 1 0.9966 0.0632
-1 -13 2 -1.1312 0.0206
-1 -13 3 1.1326 -0.0541
-1 -13 4 -1.0091 0.0179
-1 -13 5 0.8233 0.0420
-1 -13 6 -0.6039 -0.0640
-1 -13 7 0.3911 0.0363
-1 -13 8 -0.2844 0.0046
-1 -13 9 0.3295 -0.0336
-1 -13 10 -0.4059 0.0675
-1 -13 11 0.3515 -0.1253
-1 -13 12 -0.1887 0.1840
-1 -12 1 -1.6086 -0.0233
-1 -12 2 1.5420 0.0582
-1 -12 3 -1.4158 -0.0410
-1 -12 4 1.1740 0.0035
-1 -12 5 -0.8489 0.0143
-1 -12 6 0.4977 -0.0041
-1 -12 7 -0.2060 -0.0199
-1 -12 8 0.1100 0.0470
-1 -12 9 -0.2669 -0.0692
-1 -12 10 0.5001 0.0664
-1 -12 11 -0.5264 -0.0204
-1 -12 12 0.3009 -0.0516
-1 -12 13 -0.1069 0.0988
-1 -12 14 0.2019 -0.0852
-1 -11 1 1.4243 -0.0280
-1 -11 2 -1.3927 -0.0265
-1 -11 3 1.2650 0.0289
-1 -11 4 -1.0469 0.0019
-1 -11 5 0.8701 -0.0210
-1 -11 6 -0.7345 0.0109
-1 -11 7 0.4888 0.0066
-1 -11 8 -0.1174 -0.0116
-1 -11 9 -0.1330 0.0142
-1 -11 10 0.0403 -0.0328
-1 -11 11 0.2812 0.0595
-1 -11 12 -0.5052 -0.0686
-1 -11 13 0.4833 0.0538
-1 -11 14 -0.3637 -0.0373
-1 -11 15 0.3209 0.0395
-1 -11 16 -0.3246 -0.0544
-1 -10 1 -1.1332 0.0000
-1 -10 2 1.2325 -0.0443
-1 -10 3 -1.0857 0.0384
-1 -10 4 0.7325 -0.0084
-1 -10 5 -0.4730 -0.0153
-1 -10 6 0.4481 0.0201
-1 -10 7 -0.4314 -0.0085
-1 -10 8 0.1758 -0.0084
-1 -10 9 0.1707 0.0139
-1 -10 10 -0.2032 0.0019
-1 -10 11 -0.2037 -0.0269
-1 -10 12 0.6873 0.0373
-1 -10 13 -0.8008 -0.0289
-1 -10 14 0.5017 0.0243
-1 -10 15 -0.1348 -0.0406
-1 -10 16 0.0035 0.0606
-1 -10 17 -0.0951 -0.0538
-1 -10 18 0.2145 0.0180
-1 -9 1 -0.1745 0.0202
-1 -9 2 -0.1492 0.0271
-1 -9 3 0.3810 -0.0231
-1 -9 4 -0.2896 -0.0046
-1 -9 5 0.0517 0.0174
-1 -9 6 -0.0297 -0.0080
-1 -9 7 0.3064 -0.0040
-1 -9 8 -0.6089 0.0049
-1 -9 9 0.6795 -0.0000
-1 -9 10 -0.5605 -0.0006
-1 -9 11 0.4590 -0.0065
-1 -9 12 -0.4615 0.0180
-1 -9 13 0.4941 -0.0253
-1 -9 14 -0.4987 0.0167
-1 -9 15 0.5051 0.0067
-1 -9 16 -0.5083 -0.0212
-1 -9 17 0.4022 0.0023
-1 -9 18 -0.1274 0.0382
-1 -9 19 -0.1778 -0.0553
-1 -8 1 1.9204 -0.0129
-1 -8 2 -1.4132 0.0473
-1 -8 3 0.6243 -0.0385
-1 -8 4 -0.0155 0.0103
-1 -8 5 -0.2178 0.0117
-1 -8 6 0.3104 -0.0148
-1 -8 7 -0.5634 0.0041
-1 -8 8 0.9616 0.0024
-1 -8 9 -1.2235 0.0068
-1 -8 10 1.1446 -0.0200
-1 -8 11 -0.8107 0.0153
-1 -8 12 0.4978 0.0072
-1 -8 13 -0.4292 -0.0213
-1 -8 14 0.6211 0.0102
-1 -8 15 -0.8876 0.0099
-1 -8 16 0.9571 -0.0124
-1 -8 17 -0.6488 -0.0060
-1 -8 18 0.0429 0.0272
-1 -8 19 0.5076 -0.0400
-1 -8 20 -0.6332 0.0467
-1 -7 1 -2.3332 0.0357
-1 -7 2 2.0875 -0.0468
-1 -7 3 -1.2774 0.0219
-1 -7 4 0.2723 0.0077
-1 -7 5 0.4798 -0.0175
-1 -7 6 -0.8182 0.0074
-1 -7 7 0.8801 0.0081
-1 -7 8 -0.8763 -0.0147
-1 -7 9 0.9202 0.0081
-1 -7 10 -1.0023 0.0009
-1 -7 11 1.0411 0.0047
-1 -7 12 -0.9561 -0.0244
-1 -7 13 0.7342 0.0343
-1 -7 14 -0.4537 -0.0172
-1 -7 15 0.2345 -0.0086
-1 -7 16 -0.1381 0.0083
-1 -7 17 0.0990 0.0222
-1 -7 18 0.0167 -0.0478
-1 -7 19 -0.2459 0.0377
-1 -7 20 0.4478 -0.0013
-1 -7 21 -0.4472 -0.0262
-1 -6 1 0.4091 -0.0184
-1 -6 2 -0.6813 -0.0424
-1 -6 3 0.5447 0.0507
-1 -6 4 -0.1663 -0.0193
-1 -6 5 -0.1639 -0.0134
-1 -6 6 0.2767 0.0179
-1 -6 7 -0.1857 -0.0017
-1 -6 8 0.0266 -0.0054
-1 -6 9 0.0258 -0.0074
-1 -6 10 0.1176 0.0207
-1 -6 11 -0.3455 -0.0151
-1 -6 12 0.4034 -0.0033
-1 -6 13 -0.1330 0.0164
-1 -6 14 -0.3417 -0.0179
-1 -6 15 0.6903 0.0143
-1 -6 16 -0.6544 -0.0119
-1 -6 17 0.2833 0.0134
-1 -6 18 0.0891 -0.0199
-1 -6 19 -0.1367 0.0268
-1 -6 20 -0.1492 -0.0221
-1 -6 21 0.4639 -0.0015
-1 -5 1 2.7467 -0.0276
-1 -5 2 -1.4429 0.0209
-1 -5 3 0.1459 -0.0062
-1 -5 4 0.9120 -0.0097
-1 -5 5 -1.6186 0.0200
-1 -5 6 1.9315 -0.0160
-1 -5 7 -1.9336 -0.0004
-1 -5 8 1.8197 0.0129
-1 -5 9 -1.7291 -0.0088
-1 -5 10 1.6431 -0.0022
-1 -5 11 -1.4992 0.0027
-1 -5 12 1.3250 0.0075
-1 -5 13 -1.1805 -0.0126
-1 -5 14 1.0299 0.0053
-1 -5 15 -0.7653 0.0037
-1 -5 16 0.3613 -0.0028
-1 -5 17 0.0445 -0.0041
-1 -5 18 -0.2427 0.0034
-1 -5 19 0.1417 0.0110
-1 -5 20 0.1129 -0.0276
-1 -5 21 -0.2408 0.0265
-1 -5 22 0.1037 0.0001
-1 -4 1 -1.5937 0.0125
-1 -4 2 -0.4113 0.0755
-1 -4 3 2.4344 -0.0801
-1 -4 4 -3.8948 0.0224
-1 -4 5 4.6215 0.0260
-1 -4 6 -4.7341 -0.0212
-1 -4 7 4.5027 -0.0153
-1 -4 8 -4.2215 0.0348
-1 -4 9 4.0171 -0.0194
-1 -4 10 -3.7596 -0.0090
-1 -4 11 3.2579 0.0220
-1 -4 12 -2.5278 -0.0124
-1 -4 13 1.7850 -0.0064
-1 -4 14 -1.2029 0.0177
-1 -4 15 0.7744 -0.0159
-1 -4 16 -0.4089 0.0093
-1 -4 17 0.0803 -0.0092
-1 -4 18 0.1470 0.0177
-1 -4 19 -0.2106 -0.0246
-1 -4 20 0.1599 0.0146
-1 -4 21 -0.1517 0.0221
-1 -4 22 0.2819 -0.0779
-1 -4 23 -0.4322 0.1224
-1 -3 1 -8.4052 -0.0322
-1 -3 2 8.5030 0.0188
-1 -3 3 -8.6101 -0.0007
-1 -3 4 8.3837 0.0094
-1 -3 5 -7.8363 -0.0328
-1 -3 6 7.1356 0.0349
-1 -3 7 -6.3990 -0.0071
-1 -3 8 5.6866 -0.0213
-1 -3 9 -5.0047 0.0219
-1 -3 10 4.2548 0.0008
-1 -3 11 -3.3225 -0.0209
-1 -3 12 2.2857 0.0229
-1 -3 13 -1.4315 -0.0123
-1 -3 14 0.9892 0.0028
-1 -3 15 -0.8908 0.0001
-1 -3 16 0.8311 0.0001
-1 -3 17 -0.5426 0.0011
-1 -3 18 0.0277 -0.0040
-1 -3 19 0.4351 0.0086
-1 -3 20 -0.5425 -0.0145
-1 -3 21 0.2810 0.0145
-1 -3 22 0.0414 0.0042
-1 -3 23 -0.1323 -0.0403
-1 -3 24 0.0197 0.0676
-1 -2 1 23.3965 -0.0208
-1 -2 2 -19.1464 -0.0792
-1 -2 3 15.1822 0.0683
-1 -2 4 -11.8372 -0.0013
-1 -2 5 9.2070 -0.0356
-1 -2 6 -7.1744 0.0150
-1 -2 7 5.5051 0.0245
-1 -2 8 -4.0827 -0.0381
-1 -2 9 2.9858 0.0193
-1 -2 10 -2.2653 0.0071
-1 -2 11 1.7630 -0.0175
-1 -2 12 -1.2614 0.0085
-1 -2 13 0.7417 0.0063
-1 -2 14 -0.3853 -0.0111
-1 -2 15 0.3375 0.0011
-1 -2 16 -0.5224 0.0147
-1 -2 17 0.6771 -0.0228
-1 -2 18 -0.5733 0.0189
-1 -2 19 0.2564 -0.0145
-1 -2 20 -0.0421 0.0248
-1 -2 21 0.1788 -0.0469
-1 -2 22 -0.5242 0.0562
-1 -2 23 0.6811 -0.0367
-1 -2 24 -0.4679 0.0086
-1 -2 25 0.1114 -0.0085
-1 -1 1 -32.0929 0.1822
-1 -1 2 24.2787 -0.0800
-1 -1 3 -16.8692 0.0138
-1 -1 4 10.8036 -0.0159
-1 -1 5 -6.3519 0.0427
-1 -1 6 3.3641 -0.0422
-1 -1 7 -1.4933 0.0104
-1 -1 8 0.4155 0.0204
-1 -1 9 0.0564 -0.0253
-1 -1 10 -0.0769 0.0075
-1 -1 11 -0.1008 0.0128
-1 -1 12 0.2128 -0.0191
-1 -1 13 -0.1798 0.0091
-1 -1 14 0.1302 0.0051
-1 -1 15 -0.2385 -0.0076
-1 -1 16 0.5695 -0.0059
-1 -1 17 -1.0132 0.0225
-1 -1 18 1.3220 -0.0237
-1 -1 19 -1.2952 0.0082
-1 -1 20 1.0014 0.0040
-1 -1 21 -0.7372 0.0046
-1 -1 22 0.6895 -0.0244
-1 -1 23 -0.7266 0.0319
-1 -1 24 0.6143 -0.0264
-1 -1 25 -0.3368 0.0344
-1 0 1 26.7154 -0.0247
-1 0 2 -19.3019 0.0578
-1 0 3 12.0478 -0.0319
-1 0 5 1.7741 0.0144
-1 0 6 0.7430 -0.0008
-1 0 7 -1.7867 -0.0164
-1 0 8 1.8669 0.0207
-1 0 9 -1.5078 -0.0087
-1 0 10 1.0603 -0.0090
-1 0 11 -0.6545 0.0162
-1 0 12 0.2521 -0.0083
-1 0 13 0.2318 -0.0011
-1 0 14 -0.7699 -0.0030
-1 0 15 1.1921 0.0156
-1 0 16 -1.3717 -0.0172
-1 0 17 1.3862 0.0015
-1 0 18 -1.3922 0.0118
-1 0 19 1.4018 -0.0030
-1 0 20 -1.3135 -0.0175
-1 0 21 1.1218 0.0206
-1 0 22 -0.9338 -0.0020
-1 0 23 0.7865 -0.0049
-1 0 24 -0.6000 -0.0258
-1 0 25 0.3386 0.0687
-1 1 1 -12.7455 -0.2168
-1 1 2 9.4548 0.0922
-1 1 3 -5.8564 -0.0058
-1 1 4 2.7013 -0.0208
-1 1 6 -0.9389 0.0128
-1 1 7 1.4519 -0.0159
-1 1 8 -1.4204 -0.0008
-1 1 9 1.1156 0.0186
-1 1 10 -0.6911 -0.0176
-1 1 11 0.2130 0.0009
-1 1 12 0.2843 0.0105
-1 1 13 -0.7799 -0.0059
-1 1 14 1.2158 -0.0026
-1 1 15 -1.4583 0.0004
-1 1 16 1.4137 0.0077
-1 1 17 -1.1896 -0.0075
-1 1 18 1.0178 0.0004
-1 1 19 -0.9857 -0.0023
-1 1 20 0.9659 0.0161
-1 1 21 -0.8396 -0.0229
-1 1 22 0.6494 0.0133
-1 1 23 -0.4751 -0.0138
-1 1 24 0.3048 0.0574
-1 1 25 -0.1177 -0.1294
-1 2 1 1.6829 -0.0059
-1 2 2 -2.6434 -0.0106
-1 2 3 2.9707 0.0070
-1 2 4 -2.8407 0.0148
-1 2 6 -1.8685 0.0248
-1 2 7 1.2672 0.0041
-1 2 8 -0.7562 -0.0217
-1 2 9 0.4723 0.0093
-1 2 10 -0.4808 0.0149
-1 2 11 0.6705 -0.0215
-1 2 12 -0.8081 0.0074
-1 2 13 0.7642 0.0057
-1 2 14 -0.6259 -0.0051
-1 2 15 0.5372 0.0001
-1 2 16 -0.5150 -0.0021
-1 2 17 0.4866 0.0070
-1 2 18 -0.4094 -0.0057
-1 2 19 0.2710 0.0025
-1 2 20 -0.0622 -0.0081
-1 2 21 -0.1519 0.0198
-1 2 22 0.2277 -0.0237
-1 2 23 -0.1198 0.0188
-1 2 24 -0.0176 -0.0237
-1 2 25 0.0203 0.0485
-1 2 26 0.0686 -0.0742
-1 3 1 1.9629 0.1652
-1 3 2 0.4582 -0.0635
-1 3 3 -2.4151 -0.0162
-1 3 4 3.6623 0.0339
-1 3 5 -4.1101 0.0022
-1 3 6 3.8615 -0.0412
-1 3 7 -3.1953 0.0405
-1 3 8 2.4153 -0.0087
-1 3 9 -1.7137 -0.0136
-1 3 10 1.1483 0.0070
-1 3 11 -0.6845 0.0084
-1 3 12 0.2724 -0.0075
-1 3 13 0.0577 -0.0080
-1 3 14 -0.2047 0.0189
-1 3 15 0.1577 -0.0168
-1 3 16 -0.0837 0.0088
-1 3 17 0.1574 -0.0018
-1 3 18 -0.3563 -0.0044
-1 3 19 0.5253 0.0091
-1 3 20 -0.5887 -0.0066
-1 3 21 0.5728 -0.0036
-1 3 22 -0.4808 0.0113
-1 3 23 0.3035 -0.0080
-1 3 24 -0.1321 0.0003
-1 3 25 0.0922 -0.0020
-1 3 26 -0.1541 0.0160
-1 4 1 -1.3260 0.0875
-1 4 2 -0.1211 -0.0177
-1 4 3 1.5534 -0.0214
-1 4 4 -2.6910 0.0160
-1 4 5 3.2641 0.0009
-1 4 6 -3.1871 0.0009
-1 4 7 2.6511 -0.0140
-1 4 8 -1.9548 0.0151
-1 4 9 1.2751 -0.0008
-1 4 10 -0.6372 -0.0123
-1 4 11 0.0447 0.0138
-1 4 12 0.4238 -0.0091
-1 4 13 -0.6364 0.0058
-1 4 14 0.5341 -0.0035
-1 4 15 -0.2654 -0.0012
-1 4 16 0.1370 0.0079
-1 4 17 -0.3201 -0.0126
-1 4 18 0.6326 0.0126
-1 4 19 -0.7396 -0.0080
-1 4 20 0.5581 0.0022
-1 4 21 -0.3158 -0.0004
-1 4 22 0.2081 0.0033
-1 4 23 -0.1804 -0.0010
-1 4 24 0.1062 -0.0184
-1 4 25 0.0010 0.0525
-1 5 1 -0.1028 -0.1325
-1 5 2 0.2018 0.0337
-1 5 3 -0.4235 0.0410
-1 5 4 0.7331 -0.0482
-1 5 5 -0.9708 0.0079
-1 5 6 0.9391 0.0260
-1 5 7 -0.6196 -0.0254
-1 5 8 0.2039 0.0076
-1 5 9 0.1018 -0.0001
-1 5 10 -0.2504 0.0072
-1 5 11 0.3438 -0.0140
-1 5 12 -0.4898 0.0097
-1 5 13 0.6623 0.0024
-1 5 14 -0.7061 -0.0128
-1 5 15 0.5279 0.0163
-1 5 16 -0.2634 -0.0153
-1 5 17 0.1483 0.0151
-1 5 18 -0.2155 -0.0160
-1 5 19 0.2574 0.0122
-1 5 20 -0.1344 -0.0017
-1 5 21 -0.0374 -0.0072
-1 5 22 0.0996 0.0063
-1 5 23 -0.1002 -0.0032
-1 5 24 0.1742 0.0158
-1 5 25 -0.2900 -0.0472
-1 6 1 0.8086 -0.1250
-1 6 2 -0.2322 0.0350
-1 6 3 -0.3949 0.0108
-1 6 4 0.9186 -0.0053
-1 6 5 -1.1895 -0.0170
-1 6 6 1.2377 0.0252
-1 6 7 -1.1859 -0.0149
-1 6 8 1.0834 -0.0016
-1 6 9 -0.8932 0.0111
-1 6 10 0.6090 -0.0090
-1 6 11 -0.3385 0.0003
-1 6 12 0.2480 0.0057
-1 6 13 -0.3831 -0.0041
-1 6 14 0.5462 -0.0021
-1 6 15 -0.4500 0.0068
-1 6 16 0.0490 -0.0046
-1 6 17 0.3732 -0.0080
-1 6 18 -0.5290 0.0282
-1 6 19 0.4448 -0.0433
-1 6 20 -0.3432 0.0390
-1 6 21 0.3151 -0.0176
-1 6 22 -0.2776 -0.0019
-1 6 23 0.1970 0.0054
-1 6 24 -0.1492 -0.0007
-1 6 25 0.1494 0.0051
-1 7 1 -0.2284 0.1197
-1 7 2 -0.3361 -0.0392
-1 7 3 0.9955 -0.0177
-1 7 4 -1.6338 0.0232
-1 7 5 1.9959 0.0019
-1 7 6 -1.9443 -0.0203
-1 7 7 1.5571 0.0159
-1 7 8 -1.0268 0.0001
-1 7 9 0.5241 -0.0089
-1 7 10 -0.1319 0.0032
-1 7 11 -0.1351 0.0089
-1 7 12 0.2674 -0.0143
-1 7 13 -0.2595 0.0086
-1 7 14 0.1956 0.0012
-1 7 15 -0.2486 -0.0067
-1 7 16 0.4855 0.0049
-1 7 17 -0.7260 0.0049
-1 7 18 0.7340 -0.0232
-1 7 19 -0.5310 0.0438
-1 7 20 0.3657 -0.0514
-1 7 21 -0.3663 0.0369
-1 7 22 0.3963 -0.0114
-1 7 23 -0.3047 -0.0049
-1 7 24 0.1508 0.0069
-1 8 1 -0.3595 0.1298
-1 8 2 0.5172 -0.0300
-1 8 3 -0.6763 -0.0176
-1 8 4 0.8232 0.0085
-1 8 5 -0.8716 0.0217
-1 8 6 0.7585 -0.0353
-1 8 7 -0.4900 0.0213
-1 8 8 0.1286 0.0030
-1 8 9 0.2209 -0.0143
-1 8 10 -0.4587 0.0073
-1 8 11 0.5647 0.0043
-1 8 12 -0.5950 -0.0065
-1 8 13 0.5949 -0.0009
-1 8 14 -0.5719 0.0087
-1 8 15 0.5531 -0.0097
-1 8 16 -0.5716 0.0046
-1 8 17 0.5744 0.0002
-1 8 18 -0.4660 0.0016
-1 8 19 0.2933 -0.0091
-1 8 20 -0.2572 0.0125
-1 8 21 0.4430 -0.0056
-1 8 22 -0.6548 -0.0032
-1 8 23 0.6425 -0.0006
-1 9 1 0.0552 -0.0844
-1 9 2 0.2127 0.0107
-1 9 3 -0.4805 0.0293
-1 9 4 0.6966 -0.0255
-1 9 5 -0.8065 0.0025
-1 9 6 0.7639 0.0104
-1 9 7 -0.6010 -0.0047
-1 9 8 0.4460 -0.0068
-1 9 9 -0.4018 0.0071
-1 9 10 0.4408 0.0061
-1 9 11 -0.4797 -0.0194
-1 9 12 0.5041 0.0197
-1 9 13 -0.5475 -0.0090
-1 9 14 0.5966 -0.0006
-1 9 15 -0.6036 0.0020
-1 9 16 0.5575 0.0008
-1 9 17 -0.4659 0.0004
-1 9 18 0.3142 -0.0072
-1 9 19 -0.1347 0.0126
-1 9 20 0.0600 -0.0072
-1 9 21 -0.1814 -0.0079
-1 9 22 0.3780 0.0160
-1 10 1 0.4058 -0.1200
-1 10 2 -0.9221 0.0297
-1 10 3 1.2356 0.0219
-1 10 4 -1.3141 -0.0225
-1 10 5 1.2567 -0.0048
-1 10 6 -1.1290 0.0249
-1 10 7 0.9310 -0.0213
-1 10 8 -0.7061 0.0051
-1 10 9 0.5548 0.0031
-1 10 10 -0.5193 0.0028
-1 10 11 0.5469 -0.0121
-1 10 12 -0.5801 0.0138
-1 10 13 0.5999 -0.0076
-1 10 14 -0.5735 0.0004
-1 10 15 0.4557 0.0027
-1 10 16 -0.2692 -0.0015
-1 10 17 0.0962 -0.0036
-1 10 18 0.0307 0.0139
-1 10 19 -0.1464 -0.0281
-1 10 20 0.2428 0.0373
-1 10 21 -0.2448 -0.0302
-1 11 1 -0.5020 0.0184
-1 11 2 0.8809 0.0107
-1 11 3 -0.9407 -0.0213
-1 11 4 0.7538 0.0152
-1 11 5 -0.6489 -0.0030
-1 11 6 0.8062 -0.0040
-1 11 7 -1.0530 0.0010
-1 11 8 1.1124 0.0052
-1 11 9 -0.9286 -0.0021
-1 11 10 0.6629 -0.0121
-1 11 11 -0.4674 0.0238
-1 11 12 0.3616 -0.0206
-1 11 13 -0.2790 0.0078
-1 11 14 0.1481 -0.0019
-1 11 15 0.0441 0.0092
-1 11 16 -0.2125 -0.0177
-1 11 17 0.2357 0.0131
-1 11 18 -0.1053 0.0016
-1 11 19 -0.0331 -0.0082
-1 12 1 0.1441 0.0960
-1 12 2 -0.2722 0.0092
-1 12 3 0.3050 -0.0632
-1 12 4 -0.2180 0.0447
-1 12 5 0.2320 0.0120
-1 12 6 -0.5003 -0.0526
-1 12 7 0.8403 0.0546
-1 12 8 -0.9163 -0.0351
-1 12 9 0.6327 0.0175
-1 12 10 -0.2209 -0.0071
-1 12 11 -0.0379 -0.0001
-1 12 12 0.0625 0.0026
-1 12 13 0.0396 0.0011
-1 12 14 -0.1203 -0.0028
-1 12 15 0.1051 -0.0070
-1 12 16 -0.0343 0.0212
-1 12 17 0.0180 -0.0178
-1 12 18 -0.1094 -0.0156
-1 13 1 0.0026 -0.0058
-1 13 2 -0.0362 0.0034
-1 13 3 -0.1164 0.0081
-1 13 4 0.1950 -0.0064
-1 13 5 -0.1306 -0.0131
-1 13 6 0.0798 0.0278
-1 13 7 -0.1476 -0.0207
-1 13 8 0.2420 0.0047
-1 13 9 -0.2334 -0.0010
-1 13 10 0.1340 0.0076
-1 13 11 -0.0605 -0.0062
-1 13 12 0.0944 -0.0077
-1 13 13 -0.2233 0.0181
-1 13 14 0.3632 -0.0138
-1 13 15 -0.4034 0.0042
-1 13 16 0.2844 -0.0031
-1 13 17 -0.0702 0.0058
-1 14 1 0.1886 -0.0615
-1 14 2 0.0585 -0.0454
-1 14 3 0.0270 0.0630
-1 14 4 -0.1645 -0.0132
-1 14 5 0.1261 -0.0336
-1 14 6 0.0011 0.0412
-1 14 7 0.0052 -0.0265
-1 14 8 -0.1978 0.0132
-1 14 9 0.4230 -0.0011
-1 14 10 -0.5140 -0.0129
-1 14 11 0.4341 0.0145
-1 14 12 -0.2642 0.0096
-1 14 13 0.1200 -0.0462
-1 14 14 -0.0675 0.0659
-1 14 15 0.0722 -0.0551
-1 15 1 -0.1905 0.1343
-1 15 2 -0.0090 -0.0489
-1 15 3 -0.0137 -0.0243
-1 15 4 0.1668 0.0470
-1 15 5 -0.2809 -0.0443
-1 15 6 0.3134 0.0464
-1 15 7 -0.3374 -0.0456
-1 15 8 0.3950 0.0253
-1 15 9 -0.4482 0.0011
-1 15 10 0.4480 -0.0071
-1 15 11 -0.3776 -0.0053
-1 15 12 0.2386 0.0066
-1 16 5 0.1362 0.1454
0 -15 1 0.8024 0.0302
0 -15 2 -0.3405 0.1003
0 -15 3 -0.1645 -0.1950
0 -15 4 0.4519 0.1902
0 -14 1 -0.8610 -0.1297
0 -14 2 0.5079 0.0756
0 -14 3 -0.1341 -0.0104
0 -14 4 -0.0147 -0.0350
0 -14 5 -0.0360 0.0239
0 -14 6 0.1322 0.0636
0 -14 7 -0.1752 -0.1946
0 -14 8 0.1423 0.2950
0 -14 9 -0.0457 -0.3133
0 -13 1 0.3844 -0.1539
0 -13 2 -0.3008 0.0566
0 -13 3 0.1535 0.0304
0 -13 4 -0.0357 -0.0427
0 -13 5 -0.0765 -0.0154
0 -13 6 0.2067 0.0678
0 -13 7 -0.2774 -0.0456
0 -13 8 0.2065 -0.0422
0 -13 9 -0.0277 0.1308
0 -13 10 -0.1529 -0.1751
0 -13 11 0.2666 0.1816
0 -13 12 -0.2896 -0.1729
0 -12 1 0.6788 0.1095
0 -12 2 -0.7116 -0.0763
0 -12 3 0.7634 0.0313
0 -12 4 -0.7637 -0.0059
0 -12 5 0.6573 0.0198
0 -12 6 -0.4447 -0.0525
0 -12 7 0.1712 0.0647
0 -12 8 0.0605 -0.0458
0 -12 9 -0.1365 0.0219
0 -12 10 0.0737 -0.0108
0 -12 11 -0.0552 -0.0056
0 -12 12 0.2166 0.0489
0 -12 13 -0.4263 -0.1007
0 -12 14 0.4065 0.1164
0 -11 1 -1.2910 0.1559
0 -11 2 1.2418 -0.0434
0 -11 3 -1.1541 -0.0308
0 -11 4 0.9796 0.0285
0 -11 5 -0.7323 0.0146
0 -11 6 0.4931 -0.0392
0 -11 7 -0.3157 0.0263
0 -11 8 0.2218 0.0010
0 -11 9 -0.2463 -0.0210
0 -11 10 0.3699 0.0340
0 -11 11 -0.4290 -0.0425
0 -11 12 0.2418 0.0382
0 -11 13 0.1255 -0.0193
0 -11 14 -0.3401 0.0043
0 -11 15 0.1577 -0.0124
0 -11 16 0.2634 0.0382
0 -10 1 1.1630 -0.0209
0 -10 2 -1.2231 0.0110
0 -10 3 1.1964 -0.0021
0 -10 4 -1.0157 0.0080
0 -10 5 0.8220 -0.0220
0 -10 6 -0.7994 0.0231
0 -10 7 0.8876 -0.0080
0 -10 8 -0.8345 -0.0018
0 -10 9 0.5606 -0.0087
0 -10 10 -0.3102 0.0234
0 -10 11 0.3432 -0.0174
0 -10 12 -0.5813 -0.0075
0 -10 13 0.6926 0.0262
0 -10 14 -0.4962 -0.0259
0 -10 15 0.1560 0.0192
0 -10 16 0.0465 -0.0209
0 -10 17 -0.0267 0.0273
0 -9 1 -0.5716 -0.2029
0 -9 2 0.7025 0.0721
0 -9 3 -0.8426 0.0123
0 -9 4 0.7708 -0.0206
0 -9 5 -0.5249 -0.0095
0 -9 6 0.3721 0.0287
0 -9 7 -0.4415 -0.0228
0 -9 8 0.5530 0.0061
0 -9 9 -0.5019 0.0063
0 -9 10 0.3814 -0.0107
0 -9 11 -0.4613 0.0122
0 -9 12 0.7823 -0.0193
0 -9 13 -1.0302 0.0349
0 -9 14 0.8798 -0.0473
0 -9 15 -0.3801 0.0396
0 -9 16 -0.0913 -0.0158
0 -9 17 0.2287 0.0049
0 -9 18 -0.0737 -0.0270
0 -9 19 -0.1129 0.0623
0 -8 1 -1.1203 0.0272
0 -8 2 1.1700 -0.0108
0 -8 3 -0.8342 -0.0057
0 -8 4 0.4565 0.0059
0 -8 5 -0.3444 0.0007
0 -8 6 0.4114 0.0028
0 -8 7 -0.3305 -0.0140
0 -8 8 -0.0395 0.0174
0 -8 9 0.5067 -0.0089
0 -8 10 -0.7919 0.0008
0 -8 11 0.8063 -0.0033
0 -8 12 -0.6675 0.0146
0 -8 13 0.5329 -0.0277
0 -8 14 -0.4790 0.0359
0 -8 15 0.5034 -0.0335
0 -8 16 -0.5616 0.0220
0 -8 17 0.5717 -0.0158
0 -8 18 -0.4412 0.0259
0 -8 19 0.1646 -0.0387
0 -8 20 0.1112 0.0264
0 -7 1 2.5084 0.1461
0 -7 2 -2.8537 -0.0314
0 -7 3 2.5830 -0.0254
0 -7 4 -1.8448 0.0172
0 -7 5 1.0819 0.0152
0 -7 6 -0.5739 -0.0332
0 -7 7 0.2523 0.0271
0 -7 8 0.0719 -0.0118
0 -7 9 -0.4358 0.0060
0 -7 10 0.7094 -0.0132
0 -7 11 -0.7738 0.0166
0 -7 12 0.6656 -0.0006
0 -7 13 -0.5528 -0.0250
0 -7 14 0.5825 0.0328
0 -7 15 -0.7474 -0.0149
0 -7 16 0.8993 -0.0030
0 -7 17 -0.8828 -0.0059
0 -7 18 0.6525 0.0346
0 -7 19 -0.3004 -0.0528
0 -7 20 0.0085 0.0435
0 -7 21 0.0626 -0.0156
0 -6 1 -1.6374 0.0562
0 -6 2 2.2564 -0.0472
0 -6 3 -2.3727 0.0274
0 -6 4 1.8783 -0.0065
0 -6 5 -1.0565 -0.0008
0 -6 6 0.3023 -0.0046
0 -6 7 0.1589 0.0095
0 -6 8 -0.3340 -0.0071
0 -6 9 0.3806 0.0023
0 -6 10 -0.4798 -0.0014
0 -6 11 0.6955 0.0061
0 -6 12 -0.9158 -0.0151
0 -6 13 0.9632 0.0227
0 -6 14 -0.7701 -0.0196
0 -6 15 0.4368 0.0055
0 -6 16 -0.1476 0.0040
0 -6 17 0.0477 0.0048
0 -6 18 -0.1493 -0.0206
0 -6 19 0.3136 0.0169
0 -6 20 -0.3630 0.0130
0 -6 21 0.2535 -0.0438
0 -5 1 -1.8425 -0.1280
0 -5 2 1.1277 0.0236
0 -5 3 -0.4304 0.0342
0 -5 4 -0.0336 -0.0310
0 -5 5 0.2536 -0.0065
0 -5 6 -0.2978 0.0338
0 -5 7 0.2283 -0.0254
0 -5 8 -0.1211 -0.0040
0 -5 9 0.0405 0.0195
0 -5 10 0.0254 -0.0084
0 -5 11 -0.1090 -0.0081
0 -5 12 0.1412 0.0065
0 -5 13 0.0040 0.0103
0 -5 14 -0.3179 -0.0223
0 -5 15 0.6012 0.0194
0 -5 16 -0.6434 -0.0098
0 -5 17 0.4114 0.0063
0 -5 18 -0.0565 -0.0123
0 -5 19 -0.2096 0.0197
0 -5 20 0.2570 -0.0162
0 -5 21 -0.1314 -0.0027
0 -5 22 0.0171 0.0263
0 -4 1 5.5760 -0.1205
0 -4 2 -4.5937 0.0589
0 -4 3 2.9189 -0.0034
0 -4 4 -1.1216 -0.0167
0 -4 5 -0.3798 0.0079
0 -4 6 1.3642 0.0029
0 -4 7 -1.7992 -0.0030
0 -4 8 1.8660 0.0003
0 -4 9 -1.8516 -0.0030
0 -4 10 1.9050 0.0087
0 -4 11 -1.9609 -0.0120
0 -4 12 1.9246 0.0118
0 -4 13 -1.8103 -0.0080
0 -4 14 1.6392 0.0007
0 -4 15 -1.3390 0.0066
0 -4 16 0.8665 -0.0081
0 -4 17 -0.3569 0.0040
0 -4 18 0.0360 -0.0017
0 -4 19 0.0042 0.0085
0 -4 20 0.1093 -0.0212
0 -4 21 -0.1507 0.0230
0 -4 22 -0.0147 0.0055
0 -4 23 0.3084 -0.0619
0 -3 1 -2.2870 0.1354
0 -3 2 1.5280 -0.0336
0 -3 3 0.1602 -0.0453
0 -3 4 -1.9746 0.0499
0 -3 5 3.3456 0.0033
0 -3 6 -4.1309 -0.0461
0 -3 7 4.4602 0.0327
0 -3 8 -4.5579 0.0151
0 -3 9 4.6029 -0.0422
0 -3 10 -4.5719 0.0257
0 -3 11 4.2542 0.0083
0 -3 12 -3.5426 -0.0230
0 -3 13 2.6584 0.0106
0 -3 14 -1.9609 0.0079
0 -3 15 1.5710 -0.0112
0 -3 16 -1.3048 -0.0005
0 -3 17 0.9497 0.0117
0 -3 18 -0.4885 -0.0115
0 -3 19 0.0586 0.0039
0 -3 20 0.2100 0.0001
0 -3 21 -0.3013 0.0094
0 -3 22 0.3138 -0.0401
0 -3 23 -0.3491 0.0908
0 -3 24 0.3804 -0.1383
0 -2 1 -13.5689 0.1233
0 -2 2 12.1929 -0.0078
0 -2 3 -11.0735 -0.0424
0 -2 4 10.1274 0.0294
0 -2 5 -9.2262 -0.0057
0 -2 6 8.3555 0.0050
0 -2 7 -7.5143 -0.0149
0 -2 8 6.6842 0.0118
0 -2 9 -5.9056 0.0026
0 -2 10 5.2172 -0.0098
0 -2 11 -4.5135 0.0028
0 -2 12 3.6378 0.0080
0 -2 13 -2.6538 -0.0111
0 -2 14 1.8613 0.0072
0 -2 15 -1.4666 -0.0037
0 -2 16 1.3341 0.0029
0 -2 17 -1.1256 -0.0023
0 -2 18 0.6267 0.0021
0 -2 19 0.0709 -0.0050
0 -2 20 -0.6378 0.0077
0 -2 21 0.7650 -0.0035
0 -2 22 -0.4502 -0.0013
0 -2 23 0.0348 -0.0125
0 -2 24 0.1266 0.0494
0 -2 25 -0.0178 -0.0802
0 -1 1 35.2120 -0.2761
0 -1 2 -30.5768 0.1218
0 -1 3 24.9160 0.0038
0 -1 4 -19.4334 -0.0232
0 -1 5 14.8045 -0.0279
0 -1 6 -11.1997 0.0602
0 -1 7 8.4242 -0.0328
0 -1 8 -6.1957 -0.0193
0 -1 9 4.4447 0.0437
0 -1 10 -3.2944 -0.0286
0 -1 11 2.7205 0.0010
0 -1 12 -2.3882 0.0117
0 -1 13 1.9359 -0.0065
0 -1 14 -1.3190 -0.0023
0 -1 15 0.7724 0.0020
0 -1 16 -0.5037 0.0081
0 -1 17 0.4992 -0.0186
0 -1 18 -0.5629 0.0174
0 -1 19 0.4859 0.0000
0 -1 20 -0.2373 -0.0216
0 -1 21 0.0211 0.0270
0 -1 22 -0.0593 -0.0112
0 -1 23 0.2943 -0.0052
0 -1 24 -0.4242 0.0035
0 -1 25 0.2779 0.0018
0 0 2 39.5988 -0.1603
0 0 3 -31.3344 0.1057
0 0 4 22.9269 -0.0353
0 0 5 -15.6249 0.0073
0 0 6 9.9725 -0.0148
0 0 7 -5.9830 0.0195
0 0 8 3.3551 -0.0053
0 0 9 -1.7322 -0.0141
0 0 10 0.8620 0.0224
0 0 11 -0.5312 -0.0182
0 0 12 0.4674 0.0097
0 0 13 -0.4355 -0.0041
0 0 14 0.3838 0.0048
0 0 15 -0.3934 -0.0103
0 0 16 0.5206 0.0136
0 0 17 -0.7559 -0.0086
0 0 18 1.0525 0.0010
0 0 19 -1.2941 -0.0052
0 0 20 1.3183 0.0247
0 0 21 -1.0933 -0.0397
0 0 22 0.8087 0.0293
0 0 23 -0.6660 -0.0028
0 0 24 0.6327 -0.0086
0 0 25 -0.5275 -0.0024
0 0 26 0.2968 0.0052
0 1 0 -37.3900 -0.3372
0 1 1 36.1695 0.2627
0 1 2 -31.7233 -0.1257
0 1 3 25.2331 0.0286
0 1 4 -18.1807 -0.0082
0 1 5 11.7441 0.0287
0 1 6 -6.6388 -0.0420
0 1 7 3.1448 0.0322
0 1 8 -1.1209 -0.0109
0 1 9 0.1311 -0.0046
0 1 10 0.2874 0.0058
0 1 11 -0.4301 0.0035
0 1 12 0.4086 -0.0111
0 1 13 -0.2072 0.0088
0 1 14 -0.2185 -0.0026
0 1 15 0.7851 0.0037
0 1 16 -1.2410 -0.0113
0 1 17 1.3897 0.0111
0 1 18 -1.3179 0.0027
0 1 19 1.2699 -0.0134
0 1 20 -1.3227 0.0030
0 1 21 1.3375 0.0175
0 1 22 -1.2168 -0.0172
0 1 23 1.0312 -0.0066
0 1 24 -0.8563 0.0132
0 1 25 0.6520 0.0289
0 1 26 -0.3765 -0.0889
0 2 0 14.9024 0.2338
0 2 1 -15.5220 -0.2613
0 2 2 14.8792 0.1954
0 2 3 -12.9841 -0.0930
0 2 4 10.3294 0.0165
0 2 5 -7.5180 0.0114
0 2 6 5.0103 -0.0028
0 2 7 -3.0576 -0.0183
0 2 8 1.7059 0.0291
0 2 9 -0.8728 -0.0180
0 2 10 0.4664 -0.0062
0 2 11 -0.4027 0.0221
0 2 12 0.5347 -0.0191
0 2 13 -0.6904 0.0084
0 2 14 0.8132 -0.0060
0 2 15 -0.9521 0.0121
0 2 16 1.0877 -0.0164
0 2 17 -1.1012 0.0164
0 2 18 0.9622 -0.0185
0 2 19 -0.8048 0.0207
0 2 20 0.7425 -0.0113
0 2 21 -0.7285 -0.0080
0 2 22 0.6775 0.0126
0 2 23 -0.6012 0.0121
0 2 24 0.5320 -0.0374
0 2 25 -0.4214 0.0169
0 2 26 0.2295 0.0496
0 3 0 1.6582 0.1940
0 3 1 0.0799 -0.1823
0 3 2 -2.1632 0.1197
0 3 3 3.9200 -0.0481
0 3 4 -5.0520 0.0057
0 3 5 5.5172 -0.0059
0 3 6 -5.3698 0.0272
0 3 7 4.7360 -0.0331
0 3 8 -3.8207 0.0114
0 3 9 2.8776 0.0135
0 3 10 -2.1508 -0.0136
0 3 11 1.7570 -0.0070
0 3 12 -1.5748 0.0214
0 3 13 1.3466 -0.0167
0 3 14 -0.9724 0.0061
0 3 15 0.6230 -0.0043
0 3 16 -0.4843 0.0085
0 3 17 0.4946 -0.0093
0 3 18 -0.4438 0.0086
0 3 19 0.2503 -0.0129
0 3 20 -0.0106 0.0167
0 3 21 -0.1595 -0.0082
0 3 22 0.2077 -0.0072
0 3 23 -0.1249 0.0073
0 3 24 -0.0281 0.0141
0 3 25 0.1091 -0.0305
0 3 26 -0.0343 0.0131
0 4 0 -5.4171 -0.1500
0 4 1 4.0909 0.1346
0 4 2 -1.9750 -0.0881
0 4 3 -0.4263 0.0323
0 4 4 2.6580 0.0107
0 4 5 -4.3223 -0.0216
0 4 6 5.1470 -0.0009
0 4 7 -5.1331 0.0304
0 4 8 4.5438 -0.0352
0 4 9 -3.6996 0.0134
0 4 10 2.8187 0.0071
0 4 11 -2.0133 -0.0048
0 4 12 1.3273 -0.0109
0 4 13 -0.7696 0.0176
0 4 14 0.3784 -0.0087
0 4 15 -0.2258 -0.0044
0 4 16 0.2825 0.0114
0 4 17 -0.3361 -0.0118
0 4 18 0.1763 0.0073
0 4 19 0.1560 0.0036
0 4 20 -0.4254 -0.0161
0 4 21 0.4902 0.0174
0 4 22 -0.4120 -0.0015
0 4 23 0.3011 -0.0191
0 4 24 -0.2012 0.0263
0 4 25 0.1409 -0.0202
0 4 26 -0.1492 0.0178
0 5 0 2.2301 -0.2237
0 5 1 -2.0616 0.2467
0 5 2 1.3331 -0.1772
0 5 3 -0.1695 0.0654
0 5 4 -1.2292 0.0103
0 5 5 2.5301 -0.0167
0 5 6 -3.3434 -0.0123
0 5 7 3.4823 0.0255
0 5 8 -3.0917 -0.0111
0 5 9 2.4628 -0.0066
0 5 10 -1.7877 0.0083
0 5 11 1.1274 -0.0005
0 5 12 -0.5225 -0.0027
0 5 13 0.0508 -0.0004
0 5 14 0.1944 0.0025
0 5 15 -0.1685 -0.0002
0 5 16 -0.0331 -0.0033
0 5 17 0.1704 0.0047
0 5 18 -0.0557 -0.0042
0 5 19 -0.2280 0.0028
0 5 20 0.4148 -0.0005
0 5 21 -0.3785 -0.0023
0 5 22 0.2466 0.0042
0 5 23 -0.1677 -0.0025
0 5 24 0.1216 -0.0058
0 5 25 -0.0355 0.0224
0 5 26 -0.0546 -0.0423
0 6 0 0.9300 0.0597
0 6 1 -0.4586 -0.0611
0 6 2 0.2402 0.0501
0 6 3 -0.1697 -0.0201
0 6 4 0.2452 -0.0118
0 6 5 -0.4873 0.0208
0 6 6 0.7579 -0.0054
0 6 7 -0.8345 -0.0111
0 6 8 0.6509 0.0119
0 6 9 -0.3549 -0.0044
0 6 10 0.1299 0.0040
0 6 11 -0.0271 -0.0121
0 6 12 -0.0404 0.0176
0 6 13 0.1862 -0.0135
0 6 14 -0.4134 0.0042
0 6 15 0.5696 0.0021
0 6 16 -0.4935 -0.0036
0 6 17 0.2277 0.0042
0 6 18 -0.0002 -0.0066
0 6 19 -0.0460 0.0081
0 6 20 0.0029 -0.0044
0 6 21 -0.0178 -0.0025
0 6 22 0.0855 0.0040
0 6 23 -0.1236 0.0054
0 6 24 0.1435 -0.0176
0 6 25 -0.2022 0.0175
0 7 0 -1.8450 0.2477
0 7 1 1.2301 -0.2577
0 7 2 -0.7015 0.1678
0 7 3 0.0736 -0.0510
0 7 4 0.6702 -0.0112
0 7 5 -1.2858 0.0021
0 7 6 1.5578 0.0329
0 7 7 -1.5197 -0.0446
0 7 8 1.3475 0.0237
0 7 9 -1.1490 0.0065
0 7 10 0.9161 -0.0216
0 7 11 -0.6257 0.0162
0 7 12 0.3360 -0.0014
0 7 13 -0.1771 -0.0088
0 7 14 0.2185 0.0085
0 7 15 -0.3350 -0.0011
0 7 16 0.2828 -0.0063
0 7 17 0.0221 0.0069
0 7 18 -0.3739 0.0023
0 7 19 0.5147 -0.0169
0 7 20 -0.4329 0.0250
0 7 21 0.3125 -0.0171
0 7 22 -0.2511 -0.0012
0 7 23 0.1880 0.0122
0 7 24 -0.0877 -0.0061
0 7 25 0.0217 -0.0072
0 8 0 0.7054 0.0224
0 8 1 -0.2157 -0.0004
0 8 2 -0.1989 -0.0152
0 8 3 0.6553 0.0114
0 8 4 -1.2527 0.0014
0 8 5 1.8440 -0.0083
0 8 6 -2.1702 0.0077
0 8 7 2.1201 -0.0062
0 8 8 -1.7878 0.0058
0 8 9 1.3425 -0.0027
0 8 10 -0.9076 -0.0048
0 8 11 0.5245 0.0132
0 8 12 -0.1865 -0.0173
0 8 13 -0.0917 0.0162
0 8 14 0.2585 -0.0123
0 8 15 -0.3149 0.0077
0 8 16 0.3662 -0.0016
0 8 17 -0.4924 -0.0057
0 8 18 0.6018 0.0081
0 8 19 -0.5371 0.0000
0 8 20 0.3229 -0.0133
0 8 21 -0.1638 0.0163
0 8 22 0.1663 -0.0011
0 8 23 -0.2075 -0.0206
0 8 24 0.1452 0.0302
0 9 0 0.6132 -0.2912
0 9 1 -0.7524 0.2687
0 9 2 0.8435 -0.1541
0 9 5 -0.9494 -0.0011
0 9 6 0.9692 -0.0371
0 9 7 -0.9268 0.0463
0 9 8 0.8139 -0.0188
0 9 9 -0.6300 -0.0168
0 9 10 0.4056 0.0296
0 9 11 -0.1976 -0.0149
0 9 12 0.0270 -0.0075
0 9 13 0.1359 0.0158
0 9 14 -0.2990 -0.0071
0 9 15 0.4252 -0.0052
0 9 16 -0.5044 0.0065
0 9 17 0.5663 0.0044
0 9 18 -0.5882 -0.0162
0 9 19 0.4937 0.0173
0 9 20 -0.3043 -0.0094
0 9 21 0.1883 0.0060
0 9 22 -0.2563 -0.0156
0 9 23 0.3874 0.0283
0 9 24 -0.3744 -0.0266
0 10 0 -1.1236 -0.0215
0 10 1 1.0640 0.0186
0 10 2 -0.8719 -0.0209
0 10 3 0.5406 0.0244
0 10 4 -0.1746 -0.0197
0 10 5 -0.1217 0.0075
0 10 6 0.2863 0.0018
0 10 7 -0.2889 -0.0014
0 10 8 0.1655 -0.0046
0 10 9 -0.0291 0.0074
0 10 10 -0.0268 -0.0030
0 10 11 0.0063 -0.0052
0 10 12 0.0538 0.0107
0 10 13 -0.1695 -0.0105
0 10 14 0.3544 0.0081
0 10 15 -0.5344 -0.0094
0 10 16 0.6106 0.0156
0 10 17 -0.5775 -0.0210
0 10 18 0.4941 0.0173
0 10 19 -0.3775 -0.0031
0 10 20 0.2213 -0.0117
0 10 21 -0.0912 0.0122
0 10 22 0.0775 0.0054
0 10 23 -0.1500 -0.0249
0 11 0 1.2697 0.2244
0 11 1 -1.0415 -0.2011
0 11 2 0.5671 0.1121
0 11 3 -0.0381 -0.0235
0 11 4 -0.3026 -0.0183
0 11 5 0.4212 0.0135
0 11 6 -0.4688 0.0070
0 11 7 0.5469 -0.0139
0 11 8 -0.6156 0.0020
0 11 9 0.6174 0.0114
0 11 10 -0.5685 -0.0086
0 11 11 0.5122 -0.0090
0 11 12 -0.4742 0.0237
0 11 13 0.4768 -0.0226
0 11 14 -0.5111 0.0102
0 11 15 0.4897 0.0005
0 11 16 -0.3211 -0.0033
0 11 17 0.0537 0.0015
0 11 18 0.1444 0.0026
0 11 19 -0.1789 -0.0124
0 11 20 0.1229 0.0290
0 11 21 -0.0851 -0.0418
0 12 0 -0.6335 0.1173
0 12 1 0.4438 -0.1009
0 12 2 -0.0831 0.0644
0 12 3 -0.2467 -0.0185
0 12 4 0.3314 -0.0157
0 12 5 -0.2439 0.0211
0 12 6 0.2732 -0.0024
0 12 7 -0.5460 -0.0200
0 12 8 0.8633 0.0295
0 12 9 -0.9570 -0.0227
0 12 10 0.7877 0.0050
0 12 11 -0.5212 0.0141
0 12 12 0.3144 -0.0239
0 12 13 -0.2085 0.0209
0 12 14 0.1610 -0.0149
0 12 15 -0.0954 0.0194
0 12 16 -0.0408 -0.0331
0 12 17 0.2005 0.0392
0 12 18 -0.2550 -0.0253
0 12 19 0.1436 0.0023
0 12 20 0.0320 0.0054
0 13 0 -0.3014 -0.1947
0 13 1 0.1263 0.1594
0 13 2 -0.0488 -0.0744
0 13 3 0.1236 -0.0113
0 13 4 -0.2195 0.0528
0 13 5 0.2444 -0.0363
0 13 6 -0.2728 -0.0095
0 13 7 0.3745 0.0401
0 13 8 -0.4476 -0.0367
0 13 9 0.3457 0.0161
0 13 10 -0.1008 -0.0003
0 13 11 -0.0982 -0.0065
0 13 12 0.1194 0.0100
0 13 13 0.0133 -0.0097
0 13 14 -0.2040 0.0042
0 13 15 0.3681 -0.0016
0 13 16 -0.4386 0.0119
0 13 17 0.3873 -0.0289
0 13 18 -0.2629 0.0324
0 14 0 0.8705 -0.1440
0 14 1 -0.5144 0.1025
0 14 2 0.1290 -0.0279
0 14 3 -0.0217 -0.0274
0 14 4 0.1372 0.0324
0 14 5 -0.2012 -0.0051
0 14 6 0.0912 -0.0181
0 14 7 0.0722 0.0239
0 14 8 -0.1455 -0.0209
0 14 9 0.1189 0.0144
0 14 10 -0.0475 -0.0035
0 14 11 -0.0447 -0.0051
0 14 12 0.1530 0.0009
0 14 13 -0.2621 0.0121
0 14 14 0.3673 -0.0177
0 14 15 -0.4680 0.0113
0 14 16 0.5193 -0.0078
0 15 0 -0.9123 0.1214
0 15 1 0.6044 -0.1231
0 15 2 -0.1608 0.0504
0 15 3 -0.0731 0.0221
0 15 4 0.0434 -0.0323
0 15 5 0.0370 -0.0078
0 15 6 -0.0194 0.0386
0 15 7 -0.0162 -0.0301
0 15 8 -0.0626 0.0054
0 15 9 0.2359 0.0053
0 15 10 -0.3703 -0.0015
0 15 11 0.3800 -0.0041
0 15 12 -0.2819 0.0126
0 15 13 0.1437 -0.0316
0 15 14 -0.0378 0.0544
0 16 0 0.2130 0.1323
0 16 1 -0.1675 0.0187
0 16 2 0.0328 -0.0940
0 16 3 0.0645 0.0706
0 16 4 -0.0413 -0.0023
0 16 5 -0.0545 -0.0502
0 16 6 0.1435 0.0714
0 16 7 -0.2193 -0.0701
0 16 8 0.3005 0.0456
0 16 9 -0.3535 0.0021
0 16 10 0.3310 -0.0478
1 -15 0 0.4731 0.1528
1 -15 1 -0.6022 -0.0686
1 -14 0 -0.6971 -0.1898
1 -14 1 1.0486 0.2424
1 -14 2 -0.9174 -0.1812
1 -14 3 0.3952 0.0477
1 -14 4 0.1475 0.0796
1 -14 5 -0.4072 -0.1281
1 -14 6 0.3112 0.0595
1 -14 7 0.0277 0.1014
1 -13 0 0.3127 0.0086
1 -13 1 -0.6701 -0.0291
1 -13 2 0.7728 0.0470
1 -13 3 -0.6078 -0.0588
1 -13 4 0.3986 0.0530
1 -13 5 -0.3035 -0.0231
1 -13 6 0.2981 -0.0051
1 -13 7 -0.3186 -0.0147
1 -13 8 0.3709 0.0948
1 -13 9 -0.4685 -0.1882
1 -13 10 0.5620 0.2342
1 -13 11 -0.5822 -0.2159
1 -12 0 -0.1097 0.1920
1 -12 1 0.2233 -0.2245
1 -12 2 -0.3446 0.1757
1 -12 3 0.3479 -0.0735
1 -12 4 -0.2480 -0.0186
1 -12 5 0.1128 0.0419
1 -12 6 0.0183 0.0048
1 -12 7 -0.0928 -0.0600
1 -12 8 0.0263 0.0618
1 -12 9 0.2086 -0.0114
1 -12 10 -0.5287 -0.0400
1 -12 11 0.8158 0.0572
1 -12 12 -0.9949 -0.0523
1 -12 13 1.0129 0.0499
1 -11 0 0.0468 0.0504
1 -11 1 0.2533 -0.0588
1 -11 2 -0.4088 0.0336
1 -11 3 0.5445 0.0026
1 -11 4 -0.6800 -0.0178
1 -11 5 0.7233 0.0078
1 -11 6 -0.6085 0.0038
1 -11 7 0.3682 -0.0017
1 -11 8 -0.1089 -0.0053
1 -11 9 -0.0550 0.0076
1 -11 10 0.1005 -0.0135
1 -11 11 -0.1693 0.0312
1 -11 12 0.4607 -0.0479
1 -11 13 -0.9665 0.0452
1 -11 14 1.3633 -0.0293
1 -11 15 -1.2843 0.0255
1 -10 0 0.1278 -0.2018
1 -10 1 -0.5243 0.2214
1 -10 2 0.7797 -0.1614
1 -10 3 -0.9401 0.0636
1 -10 4 0.9902 0.0025
1 -10 5 -0.9133 -0.0031
1 -10 6 0.7784 -0.0317
1 -10 7 -0.6793 0.0502
1 -10 8 0.6297 -0.0380
1 -10 9 -0.5857 0.0209
1 -10 10 0.5218 -0.0188
1 -10 11 -0.4038 0.0198
1 -10 12 0.1383 -0.0057
1 -10 13 0.3275 -0.0198
1 -10 14 -0.8405 0.0394
1 -10 15 1.0855 -0.0463
1 -10 16 -0.8792 0.0467
1 -10 17 0.3875 -0.0444
1 -9 0 -0.2840 -0.1454
1 -9 1 0.4902 0.1496
1 -9 2 -0.7147 -0.0980
1 -9 3 0.9121 0.0331
1 -9 4 -0.9607 0.0055
1 -9 5 0.8449 -0.0118
1 -9 6 -0.7312 0.0016
1 -9 7 0.7578 0.0119
1 -9 8 -0.8193 -0.0205
1 -9 9 0.6960 0.0149
1 -9 10 -0.3792 0.0074
1 -9 11 0.1245 -0.0322
1 -9 12 -0.1350 0.0422
1 -9 13 0.2905 -0.0368
1 -9 14 -0.2780 0.0294
1 -9 15 -0.0437 -0.0255
1 -9 16 0.4809 0.0198
1 -9 17 -0.7104 -0.0128
1 -9 18 0.5986 0.0157
1 -8 0 0.1523 0.2249
1 -8 1 0.0756 -0.2456
1 -8 2 -0.1758 0.1734
1 -8 3 0.0723 -0.0644
1 -8 4 0.0865 -0.0043
1 -8 5 -0.0886 0.0073
1 -8 6 -0.0718 0.0186
1 -8 7 0.2099 -0.0293
1 -8 8 -0.2158 0.0192
1 -8 9 0.1646 -0.0095
1 -8 10 -0.1390 0.0118
1 -8 11 0.0758 -0.0163
1 -8 12 0.1214 0.0084
1 -8 13 -0.3819 0.0143
1 -8 14 0.4839 -0.0397
1 -8 15 -0.2865 0.0499
1 -8 16 -0.0966 -0.0389
1 -8 17 0.3836 0.0251
1 -8 18 -0.3873 -0.0368
1 -8 19 0.1775 0.0765
1 -7 0 0.8074 0.1658
1 -7 1 -1.4815 -0.1467
1 -7 2 2.0509 0.0871
1 -7 3 -2.2000 -0.0350
1 -7 4 1.8934 0.0138
1 -7 5 -1.4503 -0.0146
1 -7 6 1.1863 0.0209
1 -7 7 -1.1077 -0.0245
1 -7 8 1.0080 0.0211
1 -7 9 -0.7559 -0.0096
1 -7 10 0.4079 -0.0039
1 -7 11 -0.1074 0.0107
1 -7 12 -0.0496 -0.0105
1 -7 13 0.0744 0.0088
1 -7 14 -0.0648 -0.0064
1 -7 15 0.1193 0.0004
1 -7 16 -0.2472 0.0074
1 -7 17 0.3690 -0.0123
1 -7 18 -0.3969 0.0158
1 -7 19 0.3036 -0.0217
1 -7 20 -0.1331 0.0235
1 -6 0 -1.3838 -0.1987
1 -6 1 2.0930 0.1952
1 -6 2 -2.8364 -0.1177
1 -6 3 3.2503 0.0306
1 -6 4 -3.0755 0.0091
1 -6 5 2.4397 -0.0016
1 -6 6 -1.7056 -0.0150
1 -6 7 1.1379 0.0138
1 -6 8 -0.7847 0.0003
1 -6 9 0.5757 -0.0090
1 -6 10 -0.4182 0.0031
1 -6 11 0.2394 0.0089
1 -6 12 -0.0275 -0.0100
1 -6 13 -0.1699 -0.0057
1 -6 14 0.3151 0.0234
1 -6 15 -0.4159 -0.0234
1 -6 16 0.4745 0.0085
1 -6 17 -0.4620 -0.0036
1 -6 18 0.3794 0.0216
1 -6 19 -0.2852 -0.0426
1 -6 20 0.2256 0.0369
1 -6 21 -0.1856 -0.0003
1 -5 0 0.1658 -0.1899
1 -5 1 -0.4843 0.1775
1 -5 2 1.0314 -0.1171
1 -5 3 -1.5523 0.0500
1 -5 4 1.7594 -0.0075
1 -5 5 -1.5838 0.0001
1 -5 6 1.1668 -0.0158
1 -5 7 -0.6859 0.0289
1 -5 8 0.2784 -0.0219
1 -5 9 -0.0392 0.0026
1 -5 10 -0.0421 0.0084
1 -5 11 0.1020 -0.0037
1 -5 12 -0.2482 -0.0052
1 -5 13 0.4087 0.0052
1 -5 14 -0.4204 0.0047
1 -5 15 0.2387 -0.0155
1 -5 16 0.0215 0.0171
1 -5 17 -0.2152 -0.0059
1 -5 18 0.2595 -0.0089
1 -5 19 -0.1427 0.0084
1 -5 20 -0.0590 0.0158
1 -5 21 0.1950 -0.0464
1 -5 22 -0.1666 0.0546
1 -4 0 2.5203 0.1331
1 -4 1 -3.1868 -0.1165
1 -4 2 3.1802 0.0538
1 -4 3 -2.6293 0.0074
1 -4 4 1.8363 -0.0333
1 -4 5 -1.0527 0.0236
1 -4 6 0.4259 -0.0009
1 -4 7 -0.0687 -0.0093
1 -4 8 0.0107 -0.0027
1 -4 9 -0.1043 0.0227
1 -4 10 0.1312 -0.0278
1 -4 11 -0.0140 0.0135
1 -4 12 -0.1831 0.0016
1 -4 13 0.4249 -0.0003
1 -4 14 -0.7196 -0.0129
1 -4 15 0.9720 0.0200
1 -4 16 -1.0017 -0.0126
1 -4 17 0.7686 -0.0005
1 -4 18 -0.4573 0.0059
1 -4 19 0.2736 -0.0004
1 -4 20 -0.2423 -0.0047
1 -4 21 0.2482 -0.0042
1 -4 22 -0.1901 0.0248
1 -4 23 0.0518 -0.0363
1 -3 0 -4.3900 0.2333
1 -3 1 6.1592 -0.2296
1 -3 2 -6.7109 0.1544
1 -3 3 5.9947 -0.0509
1 -3 4 -4.4856 -0.0192
1 -3 5 2.7866 0.0251
1 -3 6 -1.2943 0.0074
1 -3 7 0.1768 -0.0282
1 -3 8 0.5584 0.0164
1 -3 9 -1.0513 0.0070
1 -3 10 1.4748 -0.0141
1 -3 11 -1.8347 0.0031
1 -3 12 1.9892 0.0071
1 -3 13 -1.9073 -0.0031
1 -3 14 1.7546 -0.0107
1 -3 15 -1.6458 0.0201
1 -3 16 1.4749 -0.0173
1 -3 17 -1.1210 0.0077
1 -3 18 0.6981 -0.0022
1 -3 19 -0.4459 0.0058
1 -3 20 0.4275 -0.0151
1 -3 21 -0.4635 0.0227
1 -3 22 0.3509 -0.0172
1 -3 23 -0.0666 -0.0138
1 -3 24 -0.2255 0.0671
1 -2 0 -0.1610 -0.0306
1 -2 1 -1.3965 0.0467
1 -2 2 2.2467 -0.0376
1 -2 3 -2.0126 0.0026
1 -2 4 0.9636 0.0319
1 -2 5 0.3218 -0.0337
1 -2 6 -1.4469 0.0036
1 -2 7 2.3109 0.0206
1 -2 8 -2.9480 -0.0091
1 -2 9 3.4269 -0.0238
1 -2 10 -3.7918 0.0396
1 -2 11 3.9435 -0.0235
1 -2 12 -3.6705 -0.0016
1 -2 13 2.9538 0.0073
1 -2 14 -2.1531 0.0063
1 -2 15 1.7013 -0.0154
1 -2 16 -1.6444 0.0045
1 -2 17 1.6333 0.0154
1 -2 18 -1.3520 -0.0232
1 -2 19 0.8133 0.0146
1 -2 20 -0.2549 -0.0035
1 -2 21 -0.1115 0.0014
1 -2 22 0.2299 -0.0094
1 -2 23 -0.1946 0.0298
1 -2 24 0.1520 -0.0683
1 -2 25 -0.1554 0.1132
1 -1 0 14.8610 -0.3075
1 -1 1 -15.3258 0.2895
1 -1 2 14.3768 -0.1618
1 -1 3 -12.7077 0.0120
1 -1 4 10.9406 0.0621
1 -1 5 -9.3914 -0.0435
1 -1 6 8.1619 -0.0053
1 -1 7 -7.2146 0.0221
1 -1 8 6.3961 -0.0039
1 -1 9 -5.5985 -0.0141
1 -1 10 4.9076 0.0113
1 -1 11 -4.4401 0.0016
1 -1 12 4.0666 -0.0070
1 -1 13 -3.5047 0.0034
1 -1 14 2.7052 0.0001
1 -1 15 -1.9522 0.0005
1 -1 16 1.5088 -0.0016
1 -1 17 -1.3102 0.0017
1 -1 18 1.0818 -0.0031
1 -1 19 -0.6512 0.0036
1 -1 20 0.0907 0.0038
1 -1 21 0.3568 -0.0180
1 -1 22 -0.4611 0.0286
1 -1 23 0.2142 -0.0342
1 -1 24 0.1127 0.0502
1 -1 25 -0.2136 -0.0814
1 0 0 -32.6041 0.0702
1 0 1 35.3664 -0.1577
1 0 2 -34.4098 0.1588
1 0 3 30.4644 -0.0728
1 0 4 -25.0138 -0.0183
1 0 5 19.4695 0.0408
1 0 6 -14.7108 -0.0037
1 0 7 11.0181 -0.0288
1 0 8 -8.2244 0.0193
1 0 9 6.0492 0.0102
1 0 10 -4.4226 -0.0213
1 0 11 3.4396 0.0074
1 0 12 -3.0032 0.0084
1 0 13 2.7064 -0.0093
1 0 14 -2.1818 0.0020
1 0 15 1.4471 -0.0004
1 0 16 -0.7987 0.0070
1 0 17 0.4634 -0.0137
1 0 18 -0.4398 0.0138
1 0 19 0.5698 -0.0041
1 0 20 -0.6532 -0.0163
1 0 21 0.5737 0.0406
1 0 22 -0.4080 -0.0527
1 0 23 0.3441 0.0459
1 0 24 -0.4252 -0.0365
1 0 25 0.4715 0.0431
1 0 26 -0.3308 -0.0535
1 1 0 38.6477 0.2291
1 1 1 -42.0962 -0.1674
1 1 2 41.4086 0.0461
1 1 3 -36.9789 0.0364
1 1 4 30.2707 -0.0354
1 1 5 -22.9436 -0.0089
1 1 6 16.2495 0.0348
1 1 7 -10.8865 -0.0243
1 1 8 7.0303 0.0015
1 1 9 -4.4553 0.0101
1 1 10 2.7961 -0.0091
1 1 11 -1.7745 0.0044
1 1 12 1.1946 -0.0004
1 1 13 -0.8593 -0.0020
1 1 14 0.6316 0.0024
1 1 15 -0.5119 -0.0021
1 1 16 0.5326 0.0049
1 1 17 -0.6327 -0.0099
1 1 18 0.7365 0.0101
1 1 19 -0.8699 -0.0040
1 1 20 1.0581 0.0023
1 1 21 -1.1860 -0.0124
1 1 22 1.1180 0.0208
1 1 23 -0.9126 -0.0088
1 1 24 0.7536 -0.0125
1 1 25 -0.6883 0.0078
1 1 26 0.5893 0.0317
1 2 0 -27.2401 -0.1800
1 2 1 29.6511 0.2799
1 2 2 -29.7291 -0.2531
1 2 3 27.2822 0.1432
1 2 4 -22.9307 -0.0455
1 2 5 17.6863 0.0104
1 2 6 -12.5083 -0.0195
1 2 7 8.1141 0.0317
1 2 8 -4.8875 -0.0285
1 2 9 2.8194 0.0149
1 2 10 -1.6216 -0.0001
1 2 11 0.9716 -0.0103
1 2 12 -0.6429 0.0139
1 2 13 0.4900 -0.0117
1 2 14 -0.4551 0.0077
1 2 15 0.5735 -0.0043
1 2 16 -0.8348 0.0002
1 2 17 1.0589 0.0033
1 2 18 -1.0541 0.0011
1 2 19 0.8816 -0.0144
1 2 20 -0.7942 0.0221
1 2 21 0.8951 -0.0102
1 2 22 -1.0271 -0.0063
1 2 23 1.0297 -0.0070
1 2 24 -0.9332 0.0544
1 2 25 0.8256 -0.0872
1 2 26 -0.6857 0.0572
1 3 0 8.7865 -0.0094
1 3 1 -9.7161 -0.0365
1 3 2 10.6911 0.0633
1 3 3 -11.0680 -0.0505
1 3 4 10.5699 0.0169
1 3 5 -9.3541 0.0095
1 3 6 7.7557 -0.0179
1 3 7 -6.0810 0.0117
1 3 8 4.5433 0.0026
1 3 9 -3.2643 -0.0154
1 3 10 2.3253 0.0153
1 3 11 -1.8012 -0.0012
1 3 12 1.6659 -0.0123
1 3 13 -1.6878 0.0114
1 3 14 1.5798 0.0002
1 3 15 -1.2971 -0.0063
1 3 16 1.0495 0.0004
1 3 17 -0.9712 0.0089
1 3 18 0.9365 -0.0137
1 3 19 -0.7838 0.0160
1 3 20 0.5666 -0.0164
1 3 21 -0.4515 0.0076
1 3 22 0.4802 0.0075
1 3 23 -0.5628 -0.0018
1 3 24 0.6231 -0.0466
1 3 25 -0.6252 0.1111
1 3 26 0.5233 -0.1306
1 4 0 2.7807 0.1305
1 4 1 -2.6494 -0.2024
1 4 2 1.3437 0.1942
1 4 3 0.5524 -0.1267
1 4 4 -2.4704 0.0462
1 4 5 4.0572 0.0057
1 4 6 -5.1008 -0.0124
1 4 7 5.4829 -0.0105
1 4 8 -5.2346 0.0283
1 4 9 4.5443 -0.0194
1 4 10 -3.6919 -0.0049
1 4 11 2.9639 0.0183
1 4 12 -2.5194 -0.0127
1 4 13 2.2615 0.0029
1 4 14 -1.9383 -0.0020
1 4 15 1.4625 0.0057
1 4 16 -1.0386 -0.0049
1 4 17 0.8705 0.0016
1 4 18 -0.8544 -0.0018
1 4 19 0.7172 0.0007
1 4 20 -0.3903 0.0105
1 4 21 0.0766 -0.0235
1 4 22 0.0284 0.0173
1 4 23 0.0663 0.0089
1 4 24 -0.2218 -0.0246
1 4 25 0.3052 0.0044
1 4 26 -0.2466 0.0337
1 5 0 -3.6713 -0.0177
1 5 1 3.8483 -0.0066
1 5 2 -3.1577 0.0270
1 5 3 1.7441 -0.0284
1 5 4 0.1208 0.0179
1 5 5 -2.0865 -0.0135
1 5 6 3.7227 0.0173
1 5 7 -4.6732 -0.0154
1 5 8 4.8682 0.0030
1 5 9 -4.5093 0.0072
1 5 10 3.8495 -0.0048
1 5 11 -3.0658 -0.0015
1 5 12 2.2947 -0.0025
1 5 13 -1.6452 0.0153
1 5 14 1.1555 -0.0214
1 5 15 -0.8285 0.0125
1 5 16 0.6933 0.0041
1 5 17 -0.7272 -0.0175
1 5 18 0.7500 0.0237
1 5 19 -0.5531 -0.0210
1 5 20 0.1573 0.0066
1 5 21 0.1849 0.0141
1 5 22 -0.2797 -0.0219
1 5 23 0.1744 0.0011
1 5 24 -0.0330 0.0368
1 5 25 -0.0449 -0.0600
1 5 26 0.0409 0.0505
1 6 0 0.1193 -0.1089
1 6 1 -0.5519 0.1828
1 6 2 0.6341 -0.1954
1 6 3 -0.3137 0.1363
1 6 4 -0.3736 -0.0458
1 6 5 1.3381 -0.0133
1 6 6 -2.3383 0.0122
1 6 7 3.0274 0.0206
1 6 8 -3.2060 -0.0368
1 6 9 2.9548 0.0205
1 6 10 -2.4798 0.0057
1 6 11 1.9201 -0.0172
1 6 12 -1.3474 0.0133
1 6 13 0.8372 -0.0072
1 6 14 -0.4527 0.0039
1 6 15 0.2161 0.0012
1 6 16 -0.1357 -0.0095
1 6 17 0.1898 0.0158
1 6 18 -0.2600 -0.0168
1 6 19 0.1885 0.0159
1 6 20 0.0381 -0.0160
1 6 21 -0.2480 0.0131
1 6 22 0.2866 -0.0026
1 6 23 -0.1777 -0.0110
1 6 24 0.0341 0.0170
1 6 25 0.0883 -0.0106
1 6 26 -0.1719 -0.0026
1 7 0 2.0763 -0.0120
1 7 1 -1.6962 0.0569
1 7 2 1.4421 -0.0602
1 7 3 -1.2434 0.0263
1 7 4 0.9772 0.0061
1 7 5 -0.7265 -0.0110
1 7 6 0.6482 -0.0025
1 7 7 -0.7126 0.0117
1 7 8 0.7331 -0.0091
1 7 9 -0.6072 0.0022
1 7 10 0.4073 0.0031
1 7 11 -0.2554 -0.0079
1 7 12 0.1972 0.0127
1 7 13 -0.1846 -0.0138
1 7 14 0.1228 0.0097
1 7 15 0.0394 -0.0050
1 7 16 -0.2184 0.0044
1 7 17 0.2500 -0.0062
1 7 18 -0.0873 0.0062
1 7 19 -0.1172 -0.0056
1 7 20 0.1939 0.0114
1 7 21 -0.1512 -0.0250
1 7 22 0.1118 0.0361
1 7 23 -0.1254 -0.0311
1 7 24 0.1506 0.0084
1 7 25 -0.1668 0.0175
1 7 26 0.1841 -0.0289
1 8 0 -1.9369 0.0598
1 8 1 1.6886 -0.1265
1 8 2 -1.4521 0.1348
1 8 3 1.1758 -0.0781
1 8 4 -0.6348 0.0063
1 8 5 -0.1589 0.0244
1 8 6 0.8988 -0.0061
1 8 7 -1.3145 -0.0224
1 8 8 1.4015 0.0248
1 8 9 -1.3107 -0.0026
1 8 10 1.1445 -0.0175
1 8 11 -0.9134 0.0175
1 8 12 0.6114 -0.0029
1 8 13 -0.2815 -0.0105
1 8 14 0.0238 0.0145
1 8 15 0.0777 -0.0103
1 8 16 -0.0671 0.0014
1 8 17 0.1082 0.0100
1 8 18 -0.2930 -0.0195
1 8 19 0.5008 0.0224
1 8 20 -0.5402 -0.0207
1 8 21 0.3934 0.0247
1 8 22 -0.2137 -0.0408
1 8 23 0.1048 0.0608
1 8 24 -0.0322 -0.0672
1 8 25 -0.0433 0.0520
1 9 0 0.2747 0.0947
1 9 1 -0.1430 -0.1387
1 9 2 -0.0076 0.1201
1 9 3 0.1146 -0.0608
1 9 6 -1.3306 0.0079
1 9 7 1.6928 -0.0257
1 9 8 -1.7777 0.0298
1 9 9 1.6355 -0.0171
1 9 10 -1.3587 -0.0040
1 9 11 1.0166 0.0205
1 9 12 -0.6543 -0.0229
1 9 13 0.3004 0.0132
1 9 14 0.0074 -0.0032
1 9 15 -0.2128 0.0023
1 9 16 0.3019 -0.0067
1 9 17 -0.3537 0.0038
1 9 18 0.4469 0.0115
1 9 19 -0.5243 -0.0277
1 9 20 0.4539 0.0304
1 9 21 -0.2380 -0.0221
1 9 22 0.0487 0.0207
1 9 23 -0.0096 -0.0381
1 9 24 0.0488 0.0640
1 10 0 1.0278 -0.0799
1 10 1 -1.0809 0.1393
1 10 2 1.1966 -0.1299
1 10 3 -1.2142 0.0619
1 10 4 1.1243 0.0058
1 10 5 -1.0200 -0.0251
1 10 6 0.9496 0.0011
1 10 7 -0.9039 0.0243
1 10 8 0.8747 -0.0211
1 10 9 -0.8486 -0.0042
1 10 10 0.7869 0.0248
1 10 11 -0.6668 -0.0239
1 10 12 0.5076 0.0069
1 10 13 -0.3239 0.0094
1 10 14 0.1084 -0.0133
1 10 15 0.1121 0.0060
1 10 16 -0.2709 0.0015
1 10 17 0.3512 0.0013
1 10 18 -0.4105 -0.0142
1 10 19 0.4695 0.0253
1 10 20 -0.4557 -0.0229
1 10 21 0.3292 0.0100
1 10 22 -0.1876 -0.0039
1 10 23 0.1512 0.0172
1 10 24 -0.1911 -0.0421
1 11 0 -1.5164 -0.1001
1 11 1 1.7280 0.1370
1 11 2 -1.8812 -0.1194
1 11 3 1.7714 0.0710
1 11 4 -1.4125 -0.0267
1 11 5 0.9906 0.0042
1 11 6 -0.6539 -0.0012
1 11 7 0.4369 0.0069
1 11 8 -0.3247 -0.0106
1 11 9 0.2897 0.0060
1 11 10 -0.2838 0.0040
1 11 11 0.2660 -0.0098
1 11 12 -0.2193 0.0060
1 11 13 0.1081 0.0019
1 11 14 0.1211 -0.0025
1 11 15 -0.4297 -0.0084
1 11 16 0.6421 0.0247
1 11 17 -0.6090 -0.0360
1 11 18 0.3883 0.0356
1 11 19 -0.1769 -0.0228
1 11 20 0.0836 0.0028
1 11 21 -0.0618 0.0129
1 11 22 0.0460 -0.0112
1 11 23 -0.0414 -0.0108
1 12 0 1.7070 0.0438
1 12 1 -1.7952 -0.0863
1 12 2 1.6930 0.0715
1 12 3 -1.3261 -0.0225
1 12 4 0.8771 -0.0142
1 12 5 -0.5878 0.0181
1 12 6 0.4773 -0.0044
1 12 7 -0.3659 -0.0033
1 12 8 0.1373 -0.0029
1 12 9 0.1405 0.0146
1 12 10 -0.3362 -0.0196
1 12 11 0.3939 0.0132
1 12 12 -0.3481 -0.0017
1 12 13 0.2899 -0.0038
1 12 14 -0.3171 -0.0015
1 12 15 0.4293 0.0105
1 12 16 -0.4721 -0.0137
1 12 17 0.2811 0.0112
1 12 18 0.0945 -0.0115
1 12 19 -0.3990 0.0176
1 12 20 0.4371 -0.0211
1 12 21 -0.2619 0.0142
1 13 0 -0.8261 0.1380
1 13 1 0.7017 -0.1610
1 13 2 -0.5831 0.1299
1 13 3 0.4104 -0.0678
1 13 4 -0.2411 0.0052
1 13 5 0.1658 0.0301
1 13 6 -0.1310 -0.0272
1 13 7 -0.0090 0.0026
1 13 8 0.2635 0.0145
1 13 9 -0.4585 -0.0103
1 13 10 0.4510 -0.0048
1 13 11 -0.2855 0.0136
1 13 12 0.1006 -0.0094
1 13 13 0.0203 -0.0035
1 13 14 -0.0564 0.0166
1 13 15 0.0057 -0.0214
1 13 16 0.0878 0.0145
1 13 17 -0.1259 -0.0047
1 13 18 0.0572 0.0084
1 13 19 0.0470 -0.0312
1 14 0 -0.3333 -0.0199
1 14 1 0.3806 0.0328
1 14 2 -0.1809 -0.0172
1 14 3 -0.0409 -0.0040
1 14 4 0.0969 0.0177
1 14 5 -0.0118 -0.0210
1 14 6 -0.0917 0.0145
1 14 7 0.1461 -0.0049
1 14 8 -0.1246 0.0047
1 14 9 -0.0014 -0.0173
1 14 10 0.1932 0.0309
1 14 11 -0.3125 -0.0332
1 14 12 0.2548 0.0238
1 14 13 -0.0732 -0.0074
1 14 14 -0.1048 -0.0167
1 14 15 0.2392 0.0466
1 14 16 -0.3716 -0.0678
1 14 17 0.4920 0.0645
1 15 0 0.6900 -0.0889
1 15 1 -0.7396 0.1249
1 15 2 0.4373 -0.0948
1 15 3 -0.0632 0.0220
1 15 4 -0.1209 0.0348
1 15 5 0.1384 -0.0364
1 15 6 -0.1696 0.0008
1 15 7 0.2732 0.0255
1 15 8 -0.3501 -0.0223
1 15 9 0.3197 0.0062
1 15 10 -0.2025 0.0012
1 15 11 0.0465 0.0045
1 15 12 0.1179 -0.0170
1 15 13 -0.2443 0.0279
1 15 14 0.2838 -0.0258
1 15 15 -0.2549 0.0038
1 16 0 -0.4629 -0.1699
1 16 1 0.4966 0.0868
1 16 2 -0.2980 -0.0209
1 16 3 0.0200 -0.0068
1 16 4 0.1641 0.0104
1 16 5 -0.2461 -0.0154
1 16 6 0.3151 0.0202
1 16 7 -0.3644 -0.0031
1 16 8 0.2903 -0.0337
1 16 9 -0.0780 0.0556
1 16 10 -0.1338 -0.0373
1 16 11 0.2088 -0.0076
1 16 12 -0.1519 0.0486
2 -14 0 -0.0467 0.0662
2 -14 1 -0.2706 -0.1461
2 -14 2 0.4439 0.1464
2 -14 3 -0.3559 -0.0610
2 -14 4 0.0997 -0.0636
2 -13 0 0.0569 -0.0134
2 -13 1 0.3222 0.0970
2 -13 2 -0.6104 -0.1435
2 -13 3 0.5596 0.1222
2 -13 4 -0.2615 -0.0511
2 -13 5 -0.0079 -0.0340
2 -13 6 0.0645 0.0975
2 -13 7 0.1081 -0.1045
2 -13 8 -0.4264 0.0392
2 -13 9 0.7442 0.0653
2 -12 0 0.0256 -0.0291
2 -12 1 -0.2001 0.0765
2 -12 2 0.4440 -0.0872
2 -12 3 -0.5690 0.0558
2 -12 4 0.5687 0.0029
2 -12 5 -0.5652 -0.0503
2 -12 6 0.6077 0.0484
2 -12 7 -0.6466 -0.0012
2 -12 8 0.6678 -0.0419
2 -12 9 -0.7311 0.0394
2 -12 10 0.8613 -0.0026
2 -12 11 -0.9820 -0.0251
2 -12 12 0.9827 0.0209
2 -11 0 -0.5668 0.0459
2 -11 1 0.4585 -0.0941
2 -11 2 -0.4354 0.1085
2 -11 3 0.4033 -0.0845
2 -11 4 -0.2835 0.0336
2 -11 5 0.1281 0.0194
2 -11 6 -0.0313 -0.0440
2 -11 7 0.0247 0.0276
2 -11 8 -0.0864 0.0088
2 -11 9 0.1867 -0.0331
2 -11 10 -0.3028 0.0396
2 -11 11 0.4369 -0.0489
2 -11 12 -0.6228 0.0716
2 -11 13 0.8567 -0.0922
2 -11 14 -1.0183 0.0939
2 -10 0 1.0700 0.0600
2 -10 1 -0.6213 -0.1268
2 -10 2 0.2535 0.1417
2 -10 3 0.0604 -0.0940
2 -10 4 -0.3969 0.0204
2 -10 5 0.7059 0.0241
2 -10 6 -0.8533 -0.0170
2 -10 7 0.7791 -0.0158
2 -10 8 -0.5672 0.0374
2 -10 9 0.3831 -0.0372
2 -10 10 -0.3391 0.0250
2 -10 11 0.3642 -0.0055
2 -10 12 -0.2116 -0.0242
2 -10 13 -0.3081 0.0583
2 -10 14 1.0520 -0.0829
2 -10 15 -1.5714 0.0925
2 -10 16 1.4970 -0.0928
2 -9 0 -0.9114 -0.0350
2 -9 1 0.4068 0.0668
2 -9 2 0.0321 -0.0779
2 -9 3 -0.3875 0.0595
2 -9 4 0.6614 -0.0224
2 -9 5 -0.8278 -0.0062
2 -9 6 0.8869 0.0083
2 -9 7 -0.8860 0.0057
2 -9 8 0.8479 -0.0125
2 -9 9 -0.7412 0.0079
2 -9 10 0.5576 -0.0088
2 -9 11 -0.3450 0.0232
2 -9 12 0.1150 -0.0352
2 -9 13 0.2059 0.0273
2 -9 14 -0.6536 -0.0040
2 -9 15 1.0897 -0.0160
2 -9 16 -1.2745 0.0223
2 -9 17 1.0942 -0.0174
2 -9 18 -0.6787 0.0068
2 -8 0 0.3320 -0.1028
2 -8 1 -0.1090 0.1732
2 -8 2 -0.1116 -0.1720
2 -8 3 0.3253 0.1007
2 -8 4 -0.4642 -0.0162
2 -8 5 0.4497 -0.0245
2 -8 6 -0.3220 0.0141
2 -8 7 0.2214 0.0138
2 -8 8 -0.1874 -0.0294
2 -8 9 0.0787 0.0287
2 -8 10 0.2181 -0.0208
2 -8 11 -0.5759 0.0113
2 -8 12 0.7395 -0.0015
2 -8 13 -0.6292 -0.0076
2 -8 14 0.4363 0.0156
2 -8 15 -0.4079 -0.0197
2 -8 16 0.5956 0.0140
2 -8 17 -0.8247 0.0008
2 -8 18 0.8667 -0.0094
2 -8 19 -0.6392 -0.0054
2 -7 0 -0.2388 0.0203
2 -7 1 0.4326 -0.0504
2 -7 2 -0.6772 0.0653
2 -7 3 0.8352 -0.0456
2 -7 4 -0.8281 0.0056
2 -7 5 0.7595 0.0200
2 -7 6 -0.7785 -0.0163
2 -7 7 0.8947 0.0017
2 -7 8 -1.0225 0.0017
2 -7 9 1.1354 0.0032
2 -7 10 -1.2512 0.0011
2 -7 11 1.3058 -0.0185
2 -7 12 -1.1823 0.0351
2 -7 13 0.8822 -0.0379
2 -7 14 -0.5664 0.0284
2 -7 15 0.3953 -0.0186
2 -7 16 -0.3858 0.0188
2 -7 17 0.4348 -0.0254
2 -7 18 -0.4242 0.0200
2 -7 19 0.2991 0.0119
2 -7 20 -0.0996 -0.0565
2 -6 0 1.1081 0.1020
2 -6 1 -1.5795 -0.1749
2 -6 2 2.1551 0.1655
2 -6 3 -2.6149 -0.0955
2 -6 4 2.6843 0.0292
2 -6 5 -2.3670 -0.0058
2 -6 6 1.9409 0.0132
2 -6 7 -1.6521 -0.0200
2 -6 8 1.5361 0.0120
2 -6 9 -1.5124 0.0029
2 -6 10 1.4992 -0.0115
2 -6 11 -1.4093 0.0092
2 -6 12 1.1741 -0.0024
2 -6 13 -0.8348 0.0027
2 -6 14 0.5255 -0.0128
2 -6 15 -0.3236 0.0223
2 -6 16 0.1879 -0.0202
2 -6 17 -0.0665 0.0095
2 -6 18 -0.0235 -0.0019
2 -6 19 0.0573 0.0016
2 -6 20 -0.0628 -0.0035
2 -6 21 0.0749 0.0058
2 -5 0 -1.8798 0.0068
2 -5 1 2.2610 0.0223
2 -5 2 -2.6852 -0.0367
2 -5 3 3.0519 0.0241
2 -5 4 -3.1313 -0.0032
2 -5 5 2.8429 -0.0052
2 -5 6 -2.3491 0.0051
2 -5 7 1.8539 -0.0118
2 -5 8 -1.4424 0.0266
2 -5 9 1.1482 -0.0347
2 -5 10 -1.0091 0.0264
2 -5 11 0.9680 -0.0076
2 -5 12 -0.8485 -0.0079
2 -5 13 0.5446 0.0118
2 -5 14 -0.1611 -0.0078
2 -5 15 -0.1166 0.0069
2 -5 16 0.2174 -0.0134
2 -5 17 -0.1878 0.0158
2 -5 18 0.0920 -0.0006
2 -5 19 0.0029 -0.0240
2 -5 20 -0.0168 0.0308
2 -5 21 -0.0613 -0.0043
2 -5 22 0.1268 -0.0388
2 -4 0 1.6517 -0.1158
2 -4 1 -1.3481 0.1844
2 -4 2 1.1449 -0.1674
2 -4 3 -1.1173 0.0911
2 -4 4 1.1682 -0.0153
2 -4 5 -1.1802 -0.0193
2 -4 6 1.1352 0.0117
2 -4 7 -1.0206 0.0107
2 -4 8 0.7643 -0.0185
2 -4 9 -0.3813 0.0043
2 -4 10 0.0624 0.0130
2 -4 11 0.0268 -0.0127
2 -4 12 0.0429 -0.0031
2 -4 13 -0.0875 0.0128
2 -4 14 0.0654 -0.0024
2 -4 15 -0.0703 -0.0191
2 -4 16 0.1332 0.0307
2 -4 17 -0.1909 -0.0209
2 -4 18 0.2218 -0.0011
2 -4 19 -0.2636 0.0121
2 -4 20 0.2998 0.0045
2 -4 21 -0.2622 -0.0384
2 -4 22 0.1586 0.0577
2 -4 23 -0.0829 -0.0407
2 -3 0 -0.2598 -0.0262
2 -3 1 -1.3060 0.0135
2 -3 2 2.4928 -0.0085
2 -3 3 -3.0016 0.0134
2 -3 4 2.8942 -0.0184
2 -3 5 -2.4528 0.0192
2 -3 6 1.9029 -0.0191
2 -3 7 -1.3696 0.0200
2 -3 8 0.9759 -0.0212
2 -3 9 -0.7821 0.0225
2 -3 10 0.6612 -0.0219
2 -3 11 -0.4210 0.0154
2 -3 12 0.0492 -0.0036
2 -3 13 0.3112 -0.0061
2 -3 14 -0.5970 0.0071
2 -3 15 0.8525 -0.0027
2 -3 16 -1.0306 0.0014
2 -3 17 0.9834 -0.0075
2 -3 18 -0.7172 0.0162
2 -3 19 0.4732 -0.0186
2 -3 20 -0.4460 0.0118
2 -3 21 0.5456 -0.0052
2 -3 22 -0.5385 0.0132
2 -3 23 0.3372 -0.0343
2 -3 24 -0.0631 0.0471
2 -2 0 -1.5204 0.1144
2 -2 1 3.7119 -0.1686
2 -2 2 -5.5239 0.1517
2 -2 3 6.3626 -0.0763
2 -2 4 -6.1324 -0.0092
2 -2 5 5.2287 0.0532
2 -2 6 -4.1028 -0.0404
2 -2 7 2.9677 0.0036
2 -2 8 -1.8835 0.0118
2 -2 9 0.8972 0.0053
2 -2 10 -0.0267 -0.0265
2 -2 11 -0.7162 0.0239
2 -2 12 1.2150 -0.0030
2 -2 13 -1.3270 -0.0092
2 -2 14 1.1483 -0.0012
2 -2 15 -1.0173 0.0204
2 -2 16 1.1283 -0.0251
2 -2 17 -1.2927 0.0112
2 -2 18 1.2252 0.0032
2 -2 19 -0.9367 -0.0010
2 -2 20 0.6770 -0.0138
2 -2 21 -0.5756 0.0262
2 -2 22 0.5179 -0.0299
2 -2 23 -0.3542 0.0271
2 -2 24 0.0909 -0.0147
2 -2 25 0.1355 -0.0117
2 -1 0 0.6077 0.0745
2 -1 1 -1.0834 -0.0838
2 -1 2 1.8988 0.0646
2 -1 3 -2.5157 -0.0313
2 -1 4 2.5294 0.0107
2 -1 5 -1.9760 -0.0133
2 -1 6 1.1399 0.0227
2 -1 7 -0.2353 -0.0207
2 -1 8 -0.6286 0.0109
2 -1 9 1.3558 -0.0083
2 -1 10 -1.9081 0.0139
2 -1 11 2.3292 -0.0134
2 -1 12 -2.5801 0.0007
2 -1 13 2.4775 0.0114
2 -1 14 -1.9759 -0.0089
2 -1 15 1.3993 -0.0028
2 -1 16 -1.1663 0.0041
2 -1 17 1.3119 0.0118
2 -1 18 -1.4672 -0.0269
2 -1 19 1.3072 0.0202
2 -1 20 -0.8563 0.0039
2 -1 21 0.3596 -0.0213
2 -1 22 -0.0207 0.0194
2 -1 23 -0.1023 -0.0069
2 -1 24 0.0799 -0.0089
2 -1 25 -0.0465 0.0339
2 0 0 6.0219 -0.0902
2 0 1 -9.3109 0.1551
2 0 2 11.0904 -0.1482
2 0 3 -11.2076 0.0597
2 0 4 10.1841 0.0474
2 0 5 -8.7258 -0.0937
2 0 6 7.3489 0.0628
2 0 7 -6.2955 -0.0090
2 0 8 5.5407 -0.0103
2 0 9 -4.8825 -0.0074
2 0 10 4.2075 0.0245
2 0 11 -3.6638 -0.0178
2 0 12 3.4226 0.0002
2 0 13 -3.3224 0.0060
2 0 14 2.9778 0.0008
2 0 15 -2.2639 -0.0056
2 0 16 1.4842 0.0010
2 0 17 -0.9922 0.0056
2 0 18 0.8175 -0.0081
2 0 19 -0.7381 0.0103
2 0 20 0.5693 -0.0143
2 0 21 -0.2933 0.0119
2 0 22 0.0210 0.0018
2 0 23 0.0925 -0.0184
2 0 24 0.0155 0.0312
2 0 25 -0.2052 -0.0480
2 0 26 0.2499 0.0726
2 1 0 -15.4188 -0.1025
2 1 1 21.4351 0.0893
2 1 2 -25.1877 -0.0337
2 1 3 25.8083 -0.0052
2 1 4 -23.6551 -0.0070
2 1 5 19.8894 0.0430
2 1 6 -15.7422 -0.0536
2 1 7 12.0639 0.0281
2 1 8 -9.1996 0.0026
2 1 9 7.0578 -0.0127
2 1 10 -5.3852 0.0095
2 1 11 4.0879 -0.0118
2 1 12 -3.2331 0.0199
2 1 13 2.7486 -0.0189
2 1 14 -2.3237 0.0060
2 1 15 1.7158 0.0037
2 1 16 -1.0144 0.0013
2 1 17 0.4836 -0.0130
2 1 18 -0.2566 0.0173
2 1 19 0.2858 -0.0130
2 1 20 -0.4605 0.0084
2 1 21 0.6412 -0.0054
2 1 22 -0.6789 0.0010
2 1 23 0.5468 0.0007
2 1 24 -0.3920 0.0042
2 1 25 0.3434 -0.0024
2 1 26 -0.3360 -0.0231
2 2 0 18.9340 0.0359
2 2 1 -24.2415 -0.1283
2 2 2 27.7394 0.1375
2 2 3 -28.4362 -0.0672
2 2 4 26.3502 -0.0081
2 2 5 -22.3475 0.0299
2 2 6 17.5479 -0.0090
2 2 7 -12.9017 -0.0079
2 2 8 9.0433 -0.0011
2 2 9 -6.2124 0.0202
2 2 10 4.2726 -0.0285
2 2 11 -2.9387 0.0242
2 2 12 2.0143 -0.0173
2 2 13 -1.3925 0.0126
2 2 14 0.9620 -0.0088
2 2 15 -0.6533 0.0052
2 2 16 0.4991 -0.0027
2 2 17 -0.5121 -0.0002
2 2 18 0.5718 0.0033
2 2 19 -0.5662 -0.0004
2 2 20 0.5642 -0.0116
2 2 21 -0.6814 0.0224
2 2 22 0.8347 -0.0211
2 2 23 -0.8194 0.0181
2 2 24 0.6111 -0.0344
2 2 25 -0.4036 0.0629
2 2 26 0.3284 -0.0639
2 3 0 -13.0084 0.0912
2 3 1 15.1810 -0.0022
2 3 2 -16.9351 -0.0762
2 3 3 17.6038 0.0841
2 3 4 -16.8255 -0.0323
2 3 5 14.7746 -0.0213
2 3 6 -11.9663 0.0390
2 3 7 8.9746 -0.0283
2 3 8 -6.2880 0.0138
2 3 9 4.2111 -0.0058
2 3 10 -2.7985 0.0017
2 3 11 1.9368 -0.0010
2 3 12 -1.4912 0.0055
2 3 13 1.3145 -0.0115
2 3 14 -1.2038 0.0114
2 3 15 1.0201 -0.0040
2 3 16 -0.8358 -0.0043
2 3 17 0.8011 0.0085
2 3 18 -0.8749 -0.0088
2 3 19 0.8605 0.0055
2 3 20 -0.7125 0.0005
2 3 21 0.6115 -0.0002
2 3 22 -0.6769 -0.0144
2 3 23 0.7875 0.0269
2 3 24 -0.7779 0.0006
2 3 25 0.6603 -0.0781
2 3 26 -0.5382 0.1534
2 4 0 3.5530 -0.0003
2 4 1 -2.9139 0.0497
2 4 2 3.0886 -0.0637
2 4 3 -3.7945 0.0501
2 4 4 4.5020 -0.0317
2 4 5 -4.8919 0.0192
2 4 6 4.9361 -0.0125
2 4 7 -4.7106 0.0111
2 4 8 4.2750 -0.0137
2 4 9 -3.6809 0.0140
2 4 10 3.0117 -0.0076
2 4 11 -2.4227 -0.0012
2 4 12 2.1060 0.0069
2 4 13 -2.1045 -0.0116
2 4 14 2.1701 0.0208
2 4 15 -1.9761 -0.0306
2 4 16 1.5149 0.0299
2 4 17 -1.1220 -0.0171
2 4 18 1.0327 0.0060
2 4 19 -1.0904 -0.0071
2 4 20 1.0130 0.0132
2 4 21 -0.7904 -0.0138
2 4 22 0.6430 0.0149
2 4 23 -0.6823 -0.0254
2 4 24 0.7925 0.0283
2 4 25 -0.8120 0.0073
2 4 26 0.6845 -0.0759
2 5 0 1.9152 -0.0433
2 5 1 -3.2462 -0.0261
2 5 2 3.5968 0.0719
2 5 3 -2.9699 -0.0717
2 5 4 1.6836 0.0393
2 5 5 -0.0873 -0.0013
2 5 6 -1.5258 -0.0218
2 5 7 2.8684 0.0213
2 5 8 -3.7085 -0.0030
2 5 9 3.9806 -0.0144
2 5 10 -3.7871 0.0138
2 5 11 3.3278 0.0034
2 5 12 -2.8480 -0.0202
2 5 13 2.5331 0.0244
2 5 14 -2.3499 -0.0196
2 5 15 2.0870 0.0147
2 5 16 -1.6579 -0.0103
2 5 17 1.2649 0.0040
2 5 18 -1.1268 -0.0004
2 5 19 1.1447 0.0049
2 5 20 -1.0240 -0.0088
2 5 21 0.6876 -0.0024
2 5 22 -0.3742 0.0203
2 5 23 0.3114 -0.0121
2 5 24 -0.4500 -0.0374
2 5 25 0.5692 0.0935
2 5 26 -0.5201 -0.1036
2 6 0 -1.4430 -0.0218
2 6 1 2.1790 -0.0255
2 6 2 -2.5598 0.0657
2 6 3 2.4002 -0.0734
2 6 4 -1.6795 0.0438
2 6 5 0.4827 -0.0021
2 6 6 0.9806 -0.0183
2 6 7 -2.3584 0.0086
2 6 8 3.3219 0.0105
2 6 9 -3.7702 -0.0169
2 6 10 3.7997 0.0104
2 6 11 -3.5181 -0.0029
2 6 12 3.0048 -0.0013
2 6 13 -2.4027 0.0081
2 6 14 1.8839 -0.0174
2 6 15 -1.5045 0.0195
2 6 16 1.2124 -0.0095
2 6 17 -0.9960 -0.0038
2 6 18 0.8867 0.0096
2 6 19 -0.8075 -0.0085
2 6 20 0.5871 0.0062
2 6 21 -0.1949 -0.0002
2 6 22 -0.1633 -0.0132
2 6 23 0.2673 0.0213
2 6 24 -0.1193 -0.0026
2 6 25 -0.0992 -0.0421
2 6 26 0.2241 0.0795
2 7 0 -0.9078 0.0116
2 7 1 0.6826 0.0228
2 7 2 -0.4208 -0.0450
2 7 3 0.3145 0.0443
2 7 4 -0.3875 -0.0194
2 7 5 0.6581 -0.0150
2 7 6 -1.1698 0.0333
2 7 7 1.8350 -0.0227
2 7 8 -2.4111 -0.0024
2 7 9 2.7045 0.0152
2 7 10 -2.7056 -0.0063
2 7 11 2.4924 -0.0096
2 7 12 -2.1233 0.0150
2 7 13 1.6792 -0.0088
2 7 14 -1.2854 0.0010
2 7 15 1.0023 0.0034
2 7 16 -0.7731 -0.0069
2 7 17 0.5435 0.0080
2 7 18 -0.3491 -0.0004
2 7 19 0.2176 -0.0138
2 7 20 -0.0783 0.0204
2 7 21 -0.1308 -0.0108
2 7 22 0.3331 -0.0022
2 7 23 -0.3878 -0.0009
2 7 24 0.2603 0.0209
2 7 25 -0.0472 -0.0371
2 7 26 -0.1305 0.0326
2 8 0 1.8000 0.0493
2 8 1 -1.9758 0.0077
2 8 2 2.0181 -0.0598
2 8 3 -2.0633 0.0659
2 8 4 1.9686 -0.0288
2 8 5 -1.6144 -0.0099
2 8 6 1.1559 0.0168
2 8 7 -0.8507 0.0024
2 8 8 0.7584 -0.0186
2 8 9 -0.7425 0.0162
2 8 10 0.6924 -0.0039
2 8 11 -0.6164 -0.0039
2 8 12 0.5585 0.0045
2 8 13 -0.5355 -0.0034
2 8 14 0.5397 0.0031
2 8 15 -0.5274 -0.0014
2 8 16 0.4311 -0.0019
2 8 17 -0.2551 0.0047
2 8 18 0.1168 -0.0081
2 8 19 -0.1142 0.0152
2 8 20 0.1861 -0.0210
2 8 21 -0.1904 0.0135
2 8 22 0.0900 0.0104
2 8 23 0.0231 -0.0350
2 8 24 -0.0692 0.0401
2 8 25 0.0548 -0.0223
2 8 26 -0.0165 -0.0017
2 9 0 -1.2545 -0.0424
2 9 1 1.5381 0.0304
2 9 2 -1.6472 -0.0123
2 9 3 1.7597 0.0015
2 9 6 -0.6032 -0.0091
2 9 7 -0.1777 -0.0033
2 9 8 0.6994 0.0085
2 9 9 -0.9126 0.0024
2 9 10 0.9073 -0.0172
2 9 11 -0.7573 0.0175
2 9 12 0.5078 -0.0021
2 9 13 -0.2167 -0.0121
2 9 14 -0.0513 0.0120
2 9 15 0.2390 -0.0034
2 9 16 -0.3078 -0.0012
2 9 17 0.2854 -0.0000
2 9 18 -0.2772 -0.0009
2 9 19 0.3551 0.0053
2 9 20 -0.4428 -0.0059
2 9 21 0.3954 0.0007
2 9 22 -0.1929 -0.0010
2 9 23 -0.0290 0.0178
2 9 24 0.1478 -0.0459
2 9 25 -0.1667 0.0662
2 10 0 -0.1468 -0.0261
2 10 1 -0.0487 -0.0405
2 10 2 0.1014 0.0867
2 10 3 -0.1487 -0.0757
2 10 4 0.2024 0.0229
2 10 5 -0.1009 0.0234
2 10 6 -0.2344 -0.0314
2 10 7 0.6614 0.0097
2 10 8 -0.9790 0.0122
2 10 9 1.1089 -0.0168
2 10 10 -1.0750 0.0074
2 10 11 0.9069 0.0039
2 10 12 -0.6352 -0.0079
2 10 13 0.3229 0.0012
2 10 14 -0.0442 0.0113
2 10 15 -0.1456 -0.0174
2 10 16 0.2155 0.0073
2 10 17 -0.1864 0.0130
2 10 18 0.1549 -0.0244
2 10 19 -0.2107 0.0171
2 10 20 0.3122 -0.0043
2 10 21 -0.3194 0.0067
2 10 22 0.1821 -0.0256
2 10 23 -0.0183 0.0391
2 10 24 -0.0384 -0.0266
2 11 0 1.0354 0.0389
2 11 1 -0.9404 -0.0310
2 11 2 1.0911 0.0150
2 11 3 -1.3128 -0.0086
2 11 4 1.3738 0.0176
2 11 5 -1.2478 -0.0280
2 11 6 1.0595 0.0247
2 11 7 -0.9028 -0.0127
2 11 8 0.7977 0.0081
2 11 9 -0.7444 -0.0143
2 11 10 0.7273 0.0181
2 11 11 -0.6995 -0.0092
2 11 12 0.6161 -0.0043
2 11 13 -0.4614 0.0086
2 11 14 0.2286 -0.0018
2 11 15 0.0703 -0.0067
2 11 16 -0.3502 0.0102
2 11 17 0.4851 -0.0108
2 11 18 -0.4470 0.0122
2 11 19 0.3532 -0.0158
2 11 20 -0.3201 0.0241
2 11 21 0.3261 -0.0413
2 11 22 -0.2815 0.0638
2 11 23 0.1817 -0.0768
2 12 0 -1.3646 0.0250
2 12 1 1.5108 0.0463
2 12 2 -1.8614 -0.0841
2 12 3 2.1320 0.0658
2 12 4 -2.0701 -0.0199
2 12 5 1.7268 -0.0113
2 12 6 -1.3473 0.0133
2 12 7 1.0853 -0.0000
2 12 8 -0.9143 -0.0105
2 12 9 0.7546 0.0103
2 12 10 -0.5836 -0.0002
2 12 11 0.4321 -0.0125
2 12 12 -0.3309 0.0165
2 12 13 0.2511 -0.0062
2 12 14 -0.0790 -0.0089
2 12 15 -0.2836 0.0126
2 12 16 0.7422 -0.0004
2 12 17 -1.0038 -0.0140
2 12 18 0.8484 0.0137
2 12 19 -0.3846 0.0052
2 12 20 -0.0475 -0.0328
2 12 21 0.2136 0.0560
2 12 22 -0.1553 -0.0653
2 13 0 1.7186 -0.0405
2 13 1 -1.7137 0.0335
2 13 2 1.7394 -0.0208
2 13 3 -1.6836 0.0218
2 13 4 1.4707 -0.0303
2 13 5 -1.1981 0.0283
2 13 6 1.0076 -0.0148
2 13 7 -0.8870 0.0050
2 13 8 0.7048 -0.0061
2 13 9 -0.4076 0.0093
2 13 10 0.0885 -0.0067
2 13 11 0.1235 0.0036
2 13 12 -0.1701 -0.0084
2 13 13 0.0861 0.0194
2 13 14 0.0080 -0.0269
2 13 15 0.0357 0.0239
2 13 16 -0.2429 -0.0108
2 13 17 0.4278 -0.0055
2 13 18 -0.3541 0.0144
2 13 19 0.0124 -0.0081
2 13 20 0.3411 -0.0104
2 13 21 -0.4505 0.0263
2 14 0 -1.0693 -0.0307
2 14 1 0.7563 -0.0340
2 14 2 -0.5823 0.0514
2 14 3 0.6116 -0.0314
2 14 4 -0.7229 0.0044
2 14 5 0.7745 0.0118
2 14 6 -0.6984 -0.0142
2 14 7 0.4831 0.0073
2 14 8 -0.1851 -0.0014
2 14 9 -0.0511 0.0084
2 14 10 0.0982 -0.0271
2 14 11 0.0114 0.0395
2 14 12 -0.1295 -0.0302
2 14 13 0.1808 0.0026
2 14 14 -0.2139 0.0263
2 14 15 0.2553 -0.0432
2 14 16 -0.2282 0.0459
2 14 17 0.0776 -0.0400
2 14 18 0.1091 0.0366
2 14 19 -0.1887 -0.0461
2 15 0 0.0370 0.0592
2 15 1 0.2358 -0.0634
2 15 2 -0.2391 0.0680
2 15 3 -0.0608 -0.0606
2 15 4 0.4346 0.0319
2 15 5 -0.6454 0.0011
2 15 6 0.6440 -0.0147
2 15 7 -0.5204 0.0073
2 15 8 0.3839 0.0045
2 15 9 -0.3195 -0.0112
2 15 10 0.3507 0.0165
2 15 11 -0.3855 -0.0234
2 15 12 0.2824 0.0282
2 15 13 -0.0346 -0.0242
2 15 14 -0.1814 0.0052
2 15 15 0.2091 0.0317
2 16 0 0.2909 0.0695
2 16 1 -0.4856 -0.0109
2 16 2 0.4591 -0.0183
2 16 3 -0.2064 0.0138
2 16 4 -0.1115 0.0108
2 16 5 0.3699 -0.0271
2 16 6 -0.5821 0.0191
2 16 7 0.7667 -0.0053
2 16 8 -0.8327 0.0162
2 16 9 0.6884 -0.0516
2 16 10 -0.3918 0.0782
2 16 11 0.0973 -0.0682
2 16 12 0.1083 0.0264
2 16 13 -0.2310 0.0206
2 17 3 0.1807 0.0663
2 17 4 -0.0267 0.0077
2 17 5 -0.1332 -0.0447
2 17 6 0.3245 0.0418
2 17 7 -0.5397 -0.0086
2 17 8 0.6529 -0.0444
2 17 9 -0.5422 0.0947
3 -14 0 0.4481 0.0794
3 -14 1 -0.4139 -0.0074
3 -13 0 -0.7372 -0.0709
3 -13 1 0.6428 0.0363
3 -13 2 -0.4043 0.0263
3 -13 3 0.2165 -0.0642
3 -13 4 -0.1533 0.0515
3 -13 5 0.1651 0.0079
3 -13 6 -0.1983 -0.0964
3 -13 7 0.2171 0.1799
3 -13 8 -0.1583 -0.2109
3 -12 0 0.3667 0.0117
3 -12 1 -0.3352 -0.0202
3 -12 2 0.1095 0.0117
3 -12 3 0.0935 -0.0026
3 -12 4 -0.1564 0.0001
3 -12 5 0.1694 -0.0013
3 -12 6 -0.2567 0.0156
3 -12 7 0.4249 -0.0572
3 -12 8 -0.6169 0.1131
3 -12 9 0.8018 -0.1441
3 -12 10 -0.9430 0.1275
3 -12 11 0.9532 -0.0842
3 -11 0 0.2375 0.0370
3 -11 1 -0.2414 0.0140
3 -11 2 0.3521 -0.0591
3 -11 3 -0.4760 0.0756
3 -11 4 0.5227 -0.0562
3 -11 5 -0.5529 0.0071
3 -11 6 0.6795 0.0458
3 -11 7 -0.8949 -0.0636
3 -11 8 1.0816 0.0289
3 -11 9 -1.1515 0.0338
3 -11 10 1.1012 -0.0841
3 -11 11 -0.9611 0.1061
3 -11 12 0.7587 -0.1119
3 -11 13 -0.5218 0.1137
3 -10 0 -0.9692 0.0078
3 -10 1 0.9104 -0.0058
3 -10 2 -0.8429 0.0024
3 -10 3 0.7839 -0.0014
3 -10 4 -0.6340 0.0078
3 -10 5 0.3797 -0.0135
3 -10 6 -0.1589 0.0043
3 -10 7 0.1097 0.0184
3 -10 8 -0.2236 -0.0351
3 -10 9 0.3520 0.0315
3 -10 10 -0.3282 -0.0114
3 -10 11 0.1106 -0.0152
3 -10 12 0.1467 0.0434
3 -10 13 -0.2007 -0.0681
3 -10 14 -0.0342 0.0804
3 -10 15 0.3602 -0.0781
3 -9 0 1.5034 -0.0375
3 -9 1 -1.2176 -0.0132
3 -9 2 0.9024 0.0558
3 -9 3 -0.6444 -0.0634
3 -9 4 0.3630 0.0298
3 -9 5 0.0156 0.0221
3 -9 6 -0.4179 -0.0541
3 -9 7 0.6847 0.0467
3 -9 8 -0.7219 -0.0157
3 -9 9 0.5847 -0.0103
3 -9 10 -0.4488 0.0206
3 -9 11 0.4629 -0.0231
3 -9 12 -0.5679 0.0234
3 -9 13 0.4983 -0.0180
3 -9 14 -0.0619 0.0056
3 -9 15 -0.5799 0.0067
3 -9 16 1.0054 -0.0127
3 -9 17 -0.9372 0.0107
3 -8 0 -1.3412 0.0122
3 -8 1 0.9865 -0.0254
3 -8 2 -0.6107 0.0310
3 -8 3 0.2893 -0.0208
3 -8 4 -0.0454 0.0015
3 -8 5 -0.1289 0.0093
3 -8 6 0.2589 -0.0033
3 -8 7 -0.3851 -0.0100
3 -8 8 0.5029 0.0189
3 -8 9 -0.5167 -0.0212
3 -8 10 0.3434 0.0188
3 -8 11 -0.0590 -0.0106
3 -8 12 -0.1644 -0.0030
3 -8 13 0.2786 0.0153
3 -8 14 -0.4088 -0.0215
3 -8 15 0.6421 0.0246
3 -8 16 -0.8699 -0.0281
3 -8 17 0.9093 0.0291
3 -8 18 -0.7161 -0.0243
3 -7 0 0.7918 0.0202
3 -7 1 -0.6208 0.0189
3 -7 2 0.4626 -0.0526
3 -7 3 -0.3247 0.0503
3 -7 4 0.2433 -0.0097
3 -7 5 -0.2775 -0.0348
3 -7 6 0.4275 0.0466
3 -7 7 -0.5695 -0.0263
3 -7 8 0.5799 0.0043
3 -7 9 -0.5342 -0.0008
3 -7 10 0.6509 0.0068
3 -7 11 -0.9859 -0.0037
3 -7 12 1.3089 -0.0112
3 -7 13 -1.3686 0.0253
3 -7 14 1.1812 -0.0273
3 -7 15 -0.9583 0.0191
3 -7 16 0.8308 -0.0143
3 -7 17 -0.7564 0.0245
3 -7 18 0.6490 -0.0439
3 -7 19 -0.4777 0.0508
3 -6 0 -0.8774 0.0048
3 -6 1 0.9209 0.0337
3 -6 2 -1.0952 -0.0479
3 -6 3 1.3549 0.0306
3 -6 4 -1.5423 -0.0061
3 -6 5 1.5810 -0.0020
3 -6 6 -1.5495 -0.0046
3 -6 7 1.5312 0.0113
3 -6 8 -1.5128 -0.0133
3 -6 9 1.4987 0.0158
3 -6 10 -1.5869 -0.0191
3 -6 11 1.8003 0.0174
3 -6 12 -1.9425 -0.0086
3 -6 13 1.7882 -0.0032
3 -6 14 -1.3741 0.0140
3 -6 15 0.9580 -0.0235
3 -6 16 -0.7117 0.0319
3 -6 17 0.5903 -0.0383
3 -6 18 -0.4887 0.0373
3 -6 19 0.3811 -0.0218
3 -6 20 -0.2737 -0.0077
3 -6 21 0.1477 0.0327
3 -5 0 1.8941 -0.0615
3 -5 1 -2.1638 0.0021
3 -5 2 2.5405 0.0495
3 -5 3 -2.9762 -0.0522
3 -5 4 3.2171 0.0155
3 -5 5 -3.0832 0.0162
3 -5 6 2.6926 -0.0179
3 -5 7 -2.3090 0.0056
3 -5 8 2.0536 -0.0056
3 -5 9 -1.8945 0.0192
3 -5 10 1.8246 -0.0269
3 -5 11 -1.8489 0.0147
3 -5 12 1.8258 0.0105
3 -5 13 -1.5430 -0.0294
3 -5 14 1.0039 0.0298
3 -5 15 -0.4799 -0.0178
3 -5 16 0.2093 0.0106
3 -5 17 -0.1714 -0.0155
3 -5 18 0.2056 0.0218
3 -5 19 -0.2171 -0.0167
3 -5 20 0.1870 0.0026
3 -5 21 -0.1005 0.0085
3 -5 22 -0.0253 -0.0120
3 -4 0 -3.3551 0.0138
3 -4 1 3.6533 -0.0531
3 -4 2 -3.7957 0.0589
3 -4 3 3.8419 -0.0344
3 -4 4 -3.7409 0.0051
3 -4 5 3.4282 0.0110
3 -4 6 -3.0022 -0.0110
3 -4 7 2.6376 -0.0013
3 -4 8 -2.3402 0.0186
3 -4 9 1.9697 -0.0291
3 -4 10 -1.5235 0.0251
3 -4 11 1.1912 -0.0119
3 -4 12 -1.0542 0.0020
3 -4 13 0.9205 -0.0006
3 -4 14 -0.5879 0.0018
3 -4 15 0.1270 0.0038
3 -4 16 0.2312 -0.0174
3 -4 17 -0.3783 0.0274
3 -4 18 0.3674 -0.0195
3 -4 19 -0.2671 -0.0053
3 -4 20 0.1266 0.0231
3 -4 21 -0.0274 -0.0084
3 -4 22 0.0242 -0.0346
3 -4 23 -0.0537 0.0726
3 -3 0 4.4983 0.0489
3 -3 1 -4.0902 0.0194
3 -3 2 3.3828 -0.0698
3 -3 3 -2.6798 0.0643
3 -3 4 2.1623 -0.0191
3 -3 5 -1.7997 -0.0224
3 -3 6 1.5270 0.0342
3 -3 7 -1.3428 -0.0224
3 -3 8 1.1764 0.0092
3 -3 9 -0.8579 -0.0095
3 -3 10 0.3664 0.0192
3 -3 11 0.0397 -0.0211
3 -3 12 -0.1149 0.0058
3 -3 13 -0.0523 0.0164
3 -3 14 0.1722 -0.0257
3 -3 15 -0.1207 0.0155
3 -3 16 -0.0025 0.0015
3 -3 17 0.1031 -0.0069
3 -3 18 -0.1737 -0.0044
3 -3 19 0.1714 0.0183
3 -3 20 -0.0246 -0.0120
3 -3 21 -0.2033 -0.0229
3 -3 22 0.3204 0.0647
3 -3 23 -0.2341 -0.0773
3 -3 24 0.0584 0.0472
3 -2 0 -3.7907 -0.0100
3 -2 1 2.4221 0.0469
3 -2 2 -0.7727 -0.0517
3 -2 3 -0.6337 0.0319
3 -2 4 1.4640 -0.0062
3 -2 5 -1.7985 -0.0094
3 -2 6 1.9074 0.0075
3 -2 7 -1.9085 0.0064
3 -2 8 1.7685 -0.0174
3 -2 9 -1.5155 0.0155
3 -2 10 1.2377 -0.0058
3 -2 11 -0.9262 -0.0002
3 -2 12 0.5229 -0.0018
3 -2 13 -0.1097 0.0057
3 -2 14 -0.1547 -0.0047
3 -2 15 0.2836 -0.0017
3 -2 16 -0.4424 0.0082
3 -2 17 0.6524 -0.0105
3 -2 18 -0.7288 0.0101
3 -2 19 0.5867 -0.0103
3 -2 20 -0.4088 0.0085
3 -2 21 0.3894 0.0011
3 -2 22 -0.4613 -0.0144
3 -2 23 0.4159 0.0152
3 -2 24 -0.1993 0.0041
3 -2 25 -0.0402 -0.0281
3 -1 0 0.4632 -0.0312
3 -1 1 0.7496 -0.0172
3 -1 2 -2.3153 0.0433
3 -1 3 3.7796 -0.0303
3 -1 4 -4.6525 -0.0086
3 -1 5 4.8127 0.0438
3 -1 6 -4.5012 -0.0522
3 -1 7 3.9521 0.0338
3 -1 8 -3.2083 -0.0120
3 -1 9 2.2954 0.0088
3 -1 10 -1.3516 -0.0212
3 -1 11 0.5117 0.0262
3 -1 12 0.1633 -0.0100
3 -1 13 -0.5824 -0.0141
3 -1 14 0.6491 0.0220
3 -1 15 -0.4892 -0.0078
3 -1 16 0.4519 -0.0087
3 -1 18 1.0587 0.0146
3 -1 19 -1.1164 -0.0257
3 -1 20 0.8648 0.0123
3 -1 21 -0.5686 0.0111
3 -1 22 0.4079 -0.0200
3 -1 23 -0.3203 0.0128
3 -1 24 0.1858 -0.0068
3 -1 25 -0.0016 0.0087
3 0 0 3.6818 0.0083
3 0 1 -2.9432 -0.0481
3 0 2 2.4446 0.0687
3 0 3 -2.3326 -0.0542
3 0 4 2.3548 0.0154
3 0 5 -2.1921 0.0156
3 0 6 1.7618 -0.0174
3 0 7 -1.1564 0.0005
3 0 8 0.4718 0.0096
3 0 9 0.1829 -0.0028
3 0 10 -0.6700 -0.0094
3 0 11 0.9722 0.0145
3 0 12 -1.2372 -0.0135
3 0 13 1.5237 0.0139
3 0 14 -1.6330 -0.0151
3 0 15 1.3861 0.0109
3 0 16 -0.9636 -0.0033
3 0 17 0.7435 0.0043
3 0 18 -0.8338 -0.0179
3 0 19 0.9725 0.0281
3 0 20 -0.8889 -0.0163
3 0 21 0.5784 -0.0111
3 0 22 -0.2055 0.0273
3 0 23 -0.0873 -0.0193
3 0 24 0.2276 0.0009
3 0 25 -0.2141 0.0126
3 0 26 0.1336 -0.0245
3 1 0 -4.4968 0.0327
3 1 1 0.9705 -0.0198
3 1 2 2.6516 -0.0005
3 1 3 -5.3378 0.0018
3 1 4 6.6185 0.0275
3 1 5 -6.7037 -0.0635
3 1 6 6.1163 0.0698
3 1 7 -5.3353 -0.0411
3 1 8 4.6550 0.0094
3 1 9 -4.1279 -0.0044
3 1 10 3.6166 0.0194
3 1 11 -3.0464 -0.0254
3 1 12 2.5829 0.0109
3 1 13 -2.4070 0.0056
3 1 14 2.3688 -0.0043
3 1 15 -2.0951 -0.0091
3 1 16 1.4674 0.0131
3 1 17 -0.7837 -0.0019
3 1 18 0.3841 -0.0083
3 1 19 -0.2941 0.0058
3 1 20 0.3103 0.0001
3 1 21 -0.2679 0.0037
3 1 22 0.1253 -0.0124
3 1 23 0.0753 0.0137
3 1 24 -0.2205 -0.0080
3 1 25 0.1957 0.0018
3 1 26 -0.0358 0.0092
3 2 0 0.4335 0.0234
3 2 1 4.2674 0.0435
3 2 2 -9.2136 -0.0800
3 2 3 13.0340 0.0619
3 2 4 -14.8112 -0.0183
3 2 5 14.5423 -0.0069
3 2 6 -12.8883 0.0038
3 2 7 10.6568 0.0038
3 2 8 -8.4819 0.0023
3 2 9 6.6925 -0.0153
3 2 10 -5.2798 0.0209
3 2 11 4.0667 -0.0189
3 2 12 -2.9972 0.0173
3 2 13 2.1830 -0.0158
3 2 14 -1.6538 0.0063
3 2 15 1.2401 0.0095
3 2 16 -0.7972 -0.0175
3 2 17 0.3928 0.0098
3 2 18 -0.1585 0.0023
3 2 19 0.0876 -0.0043
3 2 20 -0.0998 0.0006
3 2 21 0.1774 -0.0055
3 2 22 -0.2932 0.0196
3 2 23 0.3137 -0.0307
3 2 24 -0.1423 0.0362
3 2 25 -0.1054 -0.0429
3 2 26 0.2262 0.0437
3 3 0 3.7899 -0.1140
3 3 1 -6.9439 0.0753
3 3 2 10.3405 -0.0127
3 3 3 -13.1151 -0.0147
3 3 4 14.4980 -0.0096
3 3 5 -14.2817 0.0477
3 3 6 12.7991 -0.0586
3 3 7 -10.5891 0.0422
3 3 8 8.1737 -0.0261
3 3 9 -5.9785 0.0241
3 3 10 4.2280 -0.0242
3 3 11 -2.9047 0.0133
3 3 12 1.9046 0.0029
3 3 13 -1.1947 -0.0101
3 3 14 0.7536 0.0061
3 3 15 -0.4746 -0.0007
3 3 16 0.2673 0.0006
3 3 17 -0.1731 -0.0031
3 3 18 0.2375 0.0051
3 3 19 -0.3480 -0.0058
3 3 20 0.3606 0.0025
3 3 21 -0.3185 0.0067
3 3 22 0.3564 -0.0123
3 3 23 -0.4276 0.0029
3 3 24 0.3344 0.0090
3 3 25 -0.0446 0.0072
3 3 26 -0.2192 -0.0556
3 4 0 -4.1114 0.0323
3 4 1 4.4678 -0.0637
3 4 2 -5.1142 0.0578
3 4 3 5.9922 -0.0309
3 4 4 -6.6973 0.0166
3 4 5 6.8641 -0.0241
3 4 6 -6.4314 0.0345
3 4 7 5.5632 -0.0308
3 4 8 -4.4787 0.0168
3 4 9 3.3818 -0.0045
3 4 10 -2.4210 -0.0027
3 4 11 1.6625 0.0087
3 4 12 -1.1457 -0.0132
3 4 13 0.9192 0.0119
3 4 14 -0.9248 -0.0065
3 4 15 0.9266 0.0036
3 4 16 -0.7301 -0.0049
3 4 17 0.4485 0.0048
3 4 18 -0.3667 -0.0020
3 4 19 0.5383 0.0038
3 4 20 -0.7140 -0.0136
3 4 21 0.7061 0.0246
3 4 22 -0.6164 -0.0327
3 4 23 0.6097 0.0448
3 4 24 -0.6455 -0.0565
3 4 25 0.5765 0.0381
3 4 26 -0.3894 0.0309
3 5 0 1.5604 0.0971
3 5 1 0.0164 -0.0648
3 5 2 -1.1928 0.0156
3 5 3 1.5777 0.0137
3 5 4 -1.2810 -0.0149
3 5 5 0.6529 0.0023
3 5 6 0.0638 0.0102
3 5 7 -0.7739 -0.0178
3 5 8 1.3922 0.0185
3 5 9 -1.8037 -0.0115
3 5 10 1.9263 0.0008
3 5 11 -1.7727 0.0060
3 5 12 1.4960 -0.0043
3 5 13 -1.3438 -0.0040
3 5 14 1.4361 0.0151
3 5 15 -1.5771 -0.0246
3 5 16 1.4523 0.0253
3 5 17 -1.0582 -0.0113
3 5 18 0.7580 -0.0097
3 5 19 -0.8140 0.0172
3 5 20 1.0428 -0.0016
3 5 21 -1.0909 -0.0181
3 5 22 0.9090 0.0173
3 5 23 -0.7516 -0.0038
3 5 24 0.7768 0.0107
3 5 25 -0.8557 -0.0452
3 5 26 0.7848 0.0692
3 6 0 0.7465 -0.0455
3 6 1 -2.2528 0.0543
3 6 2 3.4833 -0.0437
3 6 3 -4.0843 0.0284
3 6 4 3.9655 -0.0189
3 6 5 -3.2455 0.0144
3 6 6 2.0983 -0.0117
3 6 7 -0.7366 0.0098
3 6 8 -0.5650 -0.0077
3 6 9 1.5675 0.0039
3 6 10 -2.1746 -0.0005
3 6 11 2.4019 0.0023
3 6 12 -2.3234 -0.0088
3 6 13 2.1001 0.0128
3 6 14 -1.9343 -0.0083
3 6 15 1.8723 -0.0008
3 6 16 -1.7476 0.0076
3 6 17 1.4444 -0.0126
3 6 18 -1.1230 0.0201
3 6 19 1.0152 -0.0254
3 6 20 -1.0667 0.0187
3 6 21 0.9911 -0.0052
3 6 22 -0.6765 0.0051
3 6 23 0.3435 -0.0196
3 6 24 -0.2446 0.0143
3 6 25 0.3574 0.0421
3 6 26 -0.4587 -0.1249
3 7 0 -0.7970 -0.0588
3 7 1 1.2820 0.0398
3 7 2 -1.8620 -0.0098
3 7 3 2.2967 -0.0097
3 7 4 -2.4072 0.0066
3 7 5 2.1189 0.0151
3 7 6 -1.4147 -0.0369
3 7 7 0.3809 0.0406
3 7 8 0.7452 -0.0236
3 7 9 -1.7046 0.0004
3 7 10 2.3817 0.0134
3 7 11 -2.7673 -0.0155
3 7 12 2.8308 0.0119
3 7 13 -2.5720 -0.0059
3 7 14 2.1550 -0.0037
3 7 15 -1.8157 0.0129
3 7 16 1.6145 -0.0126
3 7 17 -1.4218 0.0026
3 7 18 1.1618 0.0025
3 7 19 -0.9118 0.0083
3 7 20 0.7150 -0.0232
3 7 21 -0.4641 0.0216
3 7 22 0.0812 -0.0041
3 7 23 0.2974 -0.0063
3 7 24 -0.4448 -0.0006
3 7 25 0.3052 0.0040
3 7 26 -0.0438 0.0173
3 8 0 -0.0428 0.0142
3 8 1 0.2651 -0.0162
3 8 2 -0.2307 0.0240
3 8 3 0.1553 -0.0341
3 8 4 -0.1399 0.0388
3 8 5 0.1557 -0.0358
3 8 6 -0.2393 0.0286
3 8 7 0.5160 -0.0194
3 8 8 -1.0038 0.0083
3 8 9 1.5396 0.0017
3 8 10 -1.9447 -0.0045
3 8 11 2.1523 -0.0009
3 8 12 -2.1501 0.0070
3 8 13 1.9374 -0.0058
3 8 14 -1.6057 -0.0018
3 8 15 1.3314 0.0079
3 8 16 -1.1895 -0.0089
3 8 17 1.0616 0.0067
3 8 18 -0.8162 0.0007
3 8 19 0.4966 -0.0194
3 8 20 -0.2336 0.0437
3 8 21 0.0468 -0.0518
3 8 22 0.1437 0.0299
3 8 23 -0.3449 0.0034
3 8 24 0.4518 -0.0139
3 8 25 -0.3895 -0.0079
3 8 26 0.2131 0.0350
3 9 0 0.4297 0.0731
3 9 1 -1.0443 -0.0628
3 9 2 1.3875 0.0319
3 9 3 -1.6617 -0.0022
3 9 4 1.9295 -0.0067
3 9 7 -1.2564 -0.0134
3 9 8 0.8770 0.0024
3 9 9 -0.6908 0.0028
3 9 10 0.6274 0.0015
3 9 11 -0.6146 -0.0041
3 9 12 0.6326 -0.0043
3 9 13 -0.6500 0.0172
3 9 14 0.6309 -0.0210
3 9 15 -0.5924 0.0135
3 9 16 0.5621 -0.0047
3 9 17 -0.5049 0.0018
3 9 18 0.3766 -0.0031
3 9 19 -0.2271 0.0075
3 9 20 0.1512 -0.0189
3 9 21 -0.1436 0.0346
3 9 22 0.0954 -0.0392
3 9 23 0.0525 0.0217
3 9 24 -0.2284 0.0079
3 9 25 0.3222 -0.0270
3 10 0 -0.3798 -0.0248
3 10 1 0.8894 0.0248
3 10 2 -1.2100 -0.0296
3 10 3 1.4638 0.0310
3 10 6 -1.6440 0.0107
3 10 7 1.0330 -0.0165
3 10 8 -0.3490 0.0120
3 10 9 -0.1535 0.0003
3 10 10 0.4152 -0.0141
3 10 11 -0.4709 0.0193
3 10 12 0.3514 -0.0096
3 10 13 -0.1186 -0.0068
3 10 14 -0.1138 0.0110
3 10 15 0.2533 0.0041
3 10 16 -0.2811 -0.0227
3 10 17 0.2230 0.0246
3 10 18 -0.1271 -0.0104
3 10 19 0.0672 -0.0027
3 10 20 -0.0915 0.0064
3 10 21 0.1447 -0.0112
3 10 22 -0.1092 0.0257
3 10 23 -0.0482 -0.0404
3 10 24 0.2226 0.0378
3 10 25 -0.2895 -0.0149
3 11 0 -0.4712 -0.0418
3 11 1 0.1580 0.0454
3 11 2 0.0743 -0.0312
3 11 3 -0.1415 0.0151
3 11 4 0.1688 -0.0147
3 11 5 -0.2127 0.0284
3 11 6 0.1806 -0.0372
3 11 7 -0.0136 0.0289
3 11 8 -0.2118 -0.0121
3 11 9 0.3974 0.0026
3 11 10 -0.5234 -0.0013
3 11 11 0.5913 -0.0027
3 11 12 -0.5609 0.0136
3 11 13 0.4045 -0.0237
3 11 14 -0.1693 0.0272
3 11 15 -0.0544 -0.0268
3 11 16 0.1952 0.0226
3 11 17 -0.2195 -0.0079
3 11 18 0.1476 -0.0172
3 11 19 -0.0700 0.0367
3 11 20 0.0849 -0.0362
3 11 21 -0.1838 0.0246
3 11 22 0.2467 -0.0267
3 11 23 -0.1885 0.0531
3 11 24 0.0633 -0.0858
3 12 0 1.0505 -0.0274
3 12 1 -0.7500 0.0075
3 12 2 0.6914 0.0172
3 12 3 -0.9600 -0.0269
3 12 4 1.2775 0.0187
3 12 5 -1.3512 -0.0065
3 12 6 1.1659 0.0012
3 12 7 -0.9035 -0.0018
3 12 8 0.7092 0.0056
3 12 9 -0.6134 -0.0127
3 12 10 0.5937 0.0184
3 12 11 -0.6178 -0.0125
3 12 12 0.6439 -0.0035
3 12 13 -0.6241 0.0116
3 12 14 0.5024 0.0020
3 12 15 -0.2176 -0.0252
3 12 16 -0.2269 0.0334
3 12 17 0.6819 -0.0208
3 12 18 -0.9194 0.0066
3 12 19 0.8440 -0.0107
3 12 20 -0.5935 0.0330
3 12 21 0.3826 -0.0610
3 12 22 -0.2875 0.0867
3 12 23 0.2328 -0.1089
3 13 0 -1.1418 0.0776
3 13 1 1.1121 -0.0709
3 13 2 -1.2738 0.0385
3 13 3 1.5934 -0.0135
3 13 4 -1.8111 0.0144
3 13 5 1.7313 -0.0261
3 13 6 -1.4355 0.0258
3 13 7 1.1463 -0.0133
3 13 8 -0.9654 0.0042
3 13 9 0.8242 -0.0037
3 13 10 -0.6357 0.0038
3 13 11 0.4126 -0.0005
3 13 12 -0.2463 -0.0011
3 13 13 0.2044 0.0010
3 13 14 -0.2268 -0.0070
3 13 15 0.1204 0.0200
3 13 16 0.2700 -0.0277
3 13 17 -0.8312 0.0223
3 13 18 1.1944 -0.0148
3 13 19 -1.0679 0.0241
3 13 20 0.5436 -0.0545
3 13 21 -0.0076 0.0908
3 13 22 -0.2351 -0.1130
3 14 0 1.4201 0.0289
3 14 1 -1.4380 0.0081
3 14 2 1.3521 -0.0238
3 14 3 -1.2991 0.0167
3 14 4 1.2965 -0.0073
3 14 5 -1.2770 0.0068
3 14 6 1.1995 -0.0092
3 14 7 -1.0529 0.0102
3 14 8 0.8132 -0.0139
3 14 9 -0.4843 0.0181
3 14 10 0.1489 -0.0124
3 14 11 0.0866 -0.0032
3 14 12 -0.1777 0.0112
3 14 13 0.1355 0.0010
3 14 14 0.0086 -0.0207
3 14 15 -0.1681 0.0218
3 14 16 0.1946 0.0050
3 14 17 -0.0148 -0.0440
3 14 18 -0.2357 0.0712
3 14 19 0.3178 -0.0735
3 14 20 -0.1504 0.0539
3 15 0 -0.9159 -0.0879
3 15 1 0.7299 0.0588
3 15 2 -0.4891 -0.0288
3 15 3 0.4474 0.0240
3 15 4 -0.6788 -0.0282
3 15 5 1.0122 0.0185
3 15 6 -1.2024 0.0004
3 15 7 1.1098 -0.0097
3 15 8 -0.7695 0.0046
3 15 9 0.3716 0.0054
3 15 10 -0.1399 -0.0146
3 15 11 0.1382 0.0225
3 15 12 -0.2074 -0.0247
3 15 13 0.1639 0.0157
3 15 14 -0.0368 0.0005
3 15 15 0.0109 -0.0115
3 15 16 -0.1481 0.0102
3 15 17 0.2833 -0.0006
3 16 0 0.0335 -0.0396
3 16 1 0.1182 -0.0109
3 16 2 -0.1783 0.0295
3 16 3 0.0259 -0.0295
3 16 4 0.3142 0.0165
3 16 5 -0.6820 0.0055
3 16 6 0.9394 -0.0193
3 16 7 -1.0458 0.0108
3 16 8 1.0056 0.0078
3 16 9 -0.8429 -0.0095
3 16 10 0.6298 -0.0122
3 16 11 -0.4399 0.0352
3 16 12 0.2513 -0.0368
3 16 13 0.0097 0.0174
3 17 1 -0.3030 -0.0674
3 17 2 0.3400 0.0382
3 17 3 -0.2691 -0.0317
3 17 4 0.1185 0.0253
3 17 5 0.0610 -0.0120
3 17 6 -0.2829 -0.0045
3 17 7 0.5749 0.0157
3 17 8 -0.8394 -0.0070
3 17 9 0.8776 -0.0314
3 17 10 -0.6148 0.0842
4 -13 0 0.7871 0.0857
4 -13 1 -0.8075 -0.1257
4 -13 2 0.7723 0.1091
4 -13 3 -0.7500 -0.0491
4 -13 4 0.6888 -0.0220
4 -13 5 -0.5079 0.0727
4 -12 0 -0.8457 0.0022
4 -12 1 0.9794 0.0326
4 -12 2 -0.9040 -0.0470
4 -12 3 0.7307 0.0361
4 -12 4 -0.5607 -0.0122
4 -12 5 0.3791 -0.0137
4 -12 6 -0.1615 0.0251
4 -12 7 -0.0171 0.0023
4 -12 8 0.0733 -0.0733
4 -12 9 -0.0490 0.1492
4 -11 0 0.3902 -0.0195
4 -11 1 -0.4867 0.0117
4 -11 2 0.3900 -0.0004
4 -11 3 -0.1921 -0.0097
4 -11 4 0.0631 0.0195
4 -11 5 -0.0192 -0.0195
4 -11 6 -0.0752 -0.0002
4 -11 7 0.2995 0.0242
4 -11 8 -0.5847 -0.0176
4 -11 9 0.8253 -0.0320
4 -11 10 -0.9734 0.0938
4 -11 11 0.9992 -0.1267
4 -11 12 -0.8563 0.1202
4 -10 0 0.1812 0.0120
4 -10 1 -0.2041 -0.0156
4 -10 2 0.2965 0.0146
4 -10 3 -0.4516 -0.0153
4 -10 4 0.5278 0.0145
4 -10 5 -0.4582 -0.0109
4 -10 6 0.3773 0.0156
4 -10 7 -0.4718 -0.0365
4 -10 8 0.7679 0.0587
4 -10 9 -1.1103 -0.0570
4 -10 10 1.2932 0.0258
4 -10 11 -1.1849 0.0151
4 -10 12 0.8006 -0.0425
4 -10 13 -0.3098 0.0482
4 -10 14 -0.0727 -0.0373
4 -9 0 -0.8226 0.0265
4 -9 1 0.8629 -0.0191
4 -9 2 -0.8386 0.0064
4 -9 3 0.8715 0.0087
4 -9 4 -0.8977 -0.0164
4 -9 5 0.7660 0.0063
4 -9 6 -0.4715 0.0150
4 -9 7 0.1904 -0.0259
4 -9 8 -0.0997 0.0140
4 -9 9 0.2109 0.0091
4 -9 10 -0.3555 -0.0245
4 -9 11 0.3118 0.0271
4 -9 12 -0.0069 -0.0263
4 -9 13 -0.3628 0.0320
4 -9 14 0.4790 -0.0463
4 -9 15 -0.2348 0.0636
4 -9 16 -0.1305 -0.0729
4 -8 0 1.3696 -0.0410
4 -8 1 -1.3097 0.0401
4 -8 2 1.1067 -0.0334
4 -8 3 -0.9233 0.0254
4 -8 4 0.8063 -0.0183
4 -8 5 -0.6527 0.0174
4 -8 6 0.3664 -0.0268
4 -8 7 0.0225 0.0402
4 -8 8 -0.3775 -0.0463
4 -8 9 0.5471 0.0420
4 -8 10 -0.4807 -0.0326
4 -8 11 0.3058 0.0211
4 -8 12 -0.2322 -0.0051
4 -8 13 0.3035 -0.0166
4 -8 14 -0.3093 0.0403
4 -8 15 0.0479 -0.0625
4 -8 16 0.3705 0.0807
4 -8 17 -0.6142 -0.0905
4 -8 18 0.5101 0.0889
4 -7 0 -1.3256 -0.0003
4 -7 1 1.2362 -0.0011
4 -7 2 -1.0527 0.0056
4 -7 3 0.8020 -0.0075
4 -7 4 -0.5697 -0.0033
4 -7 5 0.4235 0.0238
4 -7 6 -0.3647 -0.0353
4 -7 7 0.3073 0.0253
4 -7 8 -0.1430 -0.0032
4 -7 9 -0.1024 -0.0118
4 -7 10 0.2309 0.0139
4 -7 11 -0.0939 -0.0121
4 -7 12 -0.1925 0.0154
4 -7 13 0.3833 -0.0215
4 -7 14 -0.4273 0.0212
4 -7 15 0.4946 -0.0074
4 -7 16 -0.6693 -0.0166
4 -7 17 0.7906 0.0357
4 -7 18 -0.6781 -0.0345
4 -7 19 0.3817 0.0129
4 -6 0 0.9732 0.0121
4 -6 1 -0.9206 -0.0309
4 -6 2 0.9054 0.0450
4 -6 3 -0.8810 -0.0445
4 -6 4 0.8334 0.0355
4 -6 5 -0.8074 -0.0303
4 -6 6 0.8750 0.0292
4 -6 7 -1.0118 -0.0236
4 -6 8 1.0491 0.0142
4 -6 9 -0.8734 -0.0126
4 -6 10 0.6494 0.0226
4 -6 11 -0.6791 -0.0314
4 -6 12 1.0088 0.0248
4 -6 13 -1.3418 -0.0043
4 -6 14 1.4096 -0.0152
4 -6 15 -1.2673 0.0226
4 -6 16 1.1134 -0.0207
4 -6 17 -0.9764 0.0218
4 -6 18 0.7502 -0.0335
4 -6 19 -0.4442 0.0474
4 -6 20 0.2041 -0.0466
4 -5 0 -1.1961 0.0390
4 -5 1 1.1686 -0.0257
4 -5 2 -1.3024 -0.0043
4 -5 3 1.6380 0.0166
4 -5 4 -2.0082 0.0038
4 -5 5 2.1929 -0.0346
4 -5 6 -2.1570 0.0450
4 -5 7 2.0413 -0.0316
4 -5 8 -1.9275 0.0144
4 -5 9 1.7716 -0.0072
4 -5 10 -1.6090 0.0045
4 -5 11 1.6231 0.0052
4 -5 12 -1.8625 -0.0227
4 -5 13 2.0460 0.0381
4 -5 14 -1.8558 -0.0415
4 -5 15 1.3509 0.0316
4 -5 16 -0.8932 -0.0171
4 -5 17 0.7030 0.0085
4 -5 18 -0.6804 -0.0092
4 -5 19 0.6515 0.0166
4 -5 20 -0.5849 -0.0278
4 -5 21 0.5100 0.0386
4 -5 22 -0.3981 -0.0377
4 -4 0 2.2356 -0.0224
4 -4 1 -2.5050 0.0435
4 -4 2 2.8603 -0.0400
4 -4 3 -3.3443 0.0230
4 -4 4 3.7841 -0.0152
4 -4 5 -3.9026 0.0202
4 -4 6 3.6354 -0.0227
4 -4 7 -3.2282 0.0151
4 -4 8 2.9303 -0.0087
4 -4 9 -2.7177 0.0142
4 -4 10 2.4547 -0.0236
4 -4 11 -2.1910 0.0201
4 -4 12 2.0677 -0.0001
4 -4 13 -1.9920 -0.0220
4 -4 14 1.6810 0.0302
4 -4 15 -1.0765 -0.0239
4 -4 16 0.4867 0.0179
4 -4 17 -0.2203 -0.0244
4 -4 18 0.2497 0.0363
4 -4 19 -0.3382 -0.0346
4 -4 20 0.3437 0.0136
4 -4 21 -0.2733 0.0092
4 -4 22 0.1612 -0.0145
4 -4 23 -0.0411 0.0040
4 -3 0 -4.2120 -0.0739
4 -3 1 4.7547 0.0502
4 -3 2 -4.9845 -0.0119
4 -3 3 4.9733 -0.0039
4 -3 4 -4.8231 -0.0100
4 -3 5 4.5303 0.0309
4 -3 6 -4.0935 -0.0366
4 -3 7 3.6545 0.0251
4 -3 8 -3.3481 -0.0084
4 -3 9 3.0577 -0.0011
4 -3 10 -2.5471 -0.0008
4 -3 11 1.8555 0.0076
4 -3 12 -1.3252 -0.0076
4 -3 13 1.1440 -0.0047
4 -3 14 -1.0750 0.0225
4 -3 15 0.7825 -0.0324
4 -3 16 -0.2591 0.0274
4 -3 17 -0.2336 -0.0136
4 -3 18 0.5118 0.0063
4 -3 19 -0.5748 -0.0165
4 -3 20 0.4649 0.0351
4 -3 21 -0.2270 -0.0348
4 -3 22 -0.0179 -0.0017
4 -3 23 0.1320 0.0569
4 -3 24 -0.1113 -0.0913
4 -2 0 6.0366 0.0408
4 -2 1 -6.1242 -0.0530
4 -2 2 5.5753 0.0331
4 -2 3 -4.6732 -0.0071
4 -2 4 3.8223 -0.0004
4 -2 5 -3.1994 -0.0088
4 -2 6 2.6987 0.0173
4 -2 7 -2.2090 -0.0155
4 -2 8 1.7648 0.0082
4 -2 9 -1.3752 -0.0043
4 -2 10 0.9262 0.0070
4 -2 11 -0.4036 -0.0112
4 -2 12 0.0386 0.0095
4 -2 13 -0.0288 -0.0010
4 -2 14 0.2216 -0.0078
4 -2 15 -0.2815 0.0107
4 -2 16 0.1044 -0.0087
4 -2 17 0.1274 0.0074
4 -2 18 -0.2472 -0.0107
4 -2 19 0.2478 0.0163
4 -2 20 -0.1436 -0.0155
4 -2 21 -0.0837 -0.0041
4 -2 22 0.3490 0.0451
4 -2 23 -0.4576 -0.0874
4 -2 24 0.3264 0.0999
4 -1 0 -5.2194 0.0679
4 -1 1 4.7618 -0.0379
4 -1 2 -3.7029 0.0056
4 -1 3 2.3284 0.0039
4 -1 4 -1.0855 0.0080
4 -1 5 0.2300 -0.0229
4 -1 6 0.3478 0.0248
4 -1 7 -0.8529 -0.0123
4 -1 8 1.2561 -0.0017
4 -1 9 -1.3819 0.0033
4 -1 10 1.2154 0.0081
4 -1 11 -0.9201 -0.0186
4 -1 12 0.6034 0.0145
4 -1 13 -0.2705 0.0030
4 -1 14 -0.0137 -0.0201
4 -1 15 0.1486 0.0241
4 -1 16 -0.2030 -0.0152
4 -1 17 0.3736 0.0051
4 -1 18 -0.6743 -0.0037
4 -1 19 0.8652 0.0085
4 -1 20 -0.7863 -0.0102
4 -1 21 0.5830 0.0093
4 -1 22 -0.4815 -0.0182
4 -1 23 0.4865 0.0399
4 -1 24 -0.4418 -0.0562
4 -1 25 0.2886 0.0483
4 0 0 0.9096 -0.0298
4 0 1 -0.5701 0.0304
4 0 2 0.0005 -0.0190
4 0 3 0.8647 0.0111
4 0 4 -1.8007 -0.0121
4 0 5 2.4644 0.0155
4 0 6 -2.7272 -0.0134
4 0 7 2.6987 0.0042
4 0 8 -2.4662 0.0059
4 0 9 2.0072 -0.0080
4 0 10 -1.3750 -0.0003
4 0 11 0.7568 0.0108
4 0 12 -0.2706 -0.0123
4 0 13 -0.1240 0.0029
4 0 14 0.4414 0.0069
4 0 15 -0.5888 -0.0051
4 0 16 0.5758 -0.0073
4 0 17 -0.6147 0.0156
4 0 18 0.8452 -0.0065
4 0 19 -1.0960 -0.0131
4 0 20 1.1011 0.0205
4 0 21 -0.8568 -0.0056
4 0 22 0.5887 -0.0127
4 0 23 -0.4330 0.0091
4 0 24 0.3280 0.0140
4 0 25 -0.1931 -0.0311
4 1 0 5.2705 -0.0471
4 1 1 -4.9555 0.0304
4 1 2 4.0478 -0.0060
4 1 3 -3.0187 -0.0082
4 1 4 2.2040 0.0023
4 1 5 -1.6059 0.0156
4 1 6 1.0859 -0.0261
4 1 7 -0.5982 0.0187
4 1 8 0.1658 -0.0038
4 1 9 0.2115 -0.0010
4 1 10 -0.5042 -0.0084
4 1 11 0.6379 0.0188
4 1 12 -0.6554 -0.0171
4 1 13 0.7607 0.0054
4 1 14 -1.0428 0.0043
4 1 15 1.2750 -0.0067
4 1 16 -1.1860 0.0089
4 1 17 0.8524 -0.0156
4 1 18 -0.6132 0.0178
4 1 19 0.6304 -0.0058
4 1 20 -0.7352 -0.0116
4 1 21 0.7039 0.0144
4 1 22 -0.4955 -0.0004
4 1 23 0.1956 -0.0099
4 1 24 0.0971 0.0023
4 1 25 -0.2746 0.0124
4 1 26 0.2582 -0.0191
4 2 0 -8.8705 -0.0012
4 2 1 7.6418 -0.0096
4 2 2 -5.0891 0.0245
4 2 3 1.9015 -0.0324
4 2 4 0.9716 0.0291
4 2 5 -2.9116 -0.0194
4 2 6 3.8408 0.0069
4 2 7 -4.0075 0.0079
4 2 8 3.7432 -0.0204
4 2 9 -3.3424 0.0212
4 2 10 2.9500 -0.0074
4 2 11 -2.5229 -0.0083
4 2 12 2.0147 0.0098
4 2 13 -1.5634 0.0027
4 2 14 1.3432 -0.0110
4 2 15 -1.2720 0.0021
4 2 16 1.0781 0.0134
4 2 17 -0.6786 -0.0147
4 2 18 0.2935 0.0006
4 2 19 -0.1319 0.0067
4 2 20 0.1453 0.0064
4 2 21 -0.1658 -0.0245
4 2 22 0.1210 0.0256
4 2 23 -0.0175 -0.0113
4 2 24 -0.1401 -0.0010
4 2 25 0.2965 0.0060
4 2 26 -0.3276 -0.0110
4 3 0 6.7683 0.0531
4 3 1 -5.2398 -0.0468
4 3 2 2.4821 0.0120
4 3 3 0.9696 0.0172
4 3 4 -4.1501 -0.0138
4 3 5 6.2783 -0.0136
4 3 6 -7.1528 0.0347
4 3 7 7.0245 -0.0337
4 3 8 -6.2819 0.0210
4 3 9 5.2872 -0.0134
4 3 10 -4.2891 0.0129
4 3 11 3.3425 -0.0108
4 3 12 -2.3890 0.0037
4 3 13 1.4760 0.0025
4 3 14 -0.7865 -0.0050
4 3 15 0.4055 0.0095
4 3 16 -0.2042 -0.0185
4 3 17 0.0386 0.0236
4 3 18 0.0793 -0.0178
4 3 19 -0.1026 0.0088
4 3 20 0.0931 -0.0077
4 3 21 -0.1115 0.0106
4 3 22 0.0941 -0.0055
4 3 23 0.0041 -0.0043
4 3 24 -0.0485 0.0034
4 3 25 -0.1144 0.0066
4 3 26 0.3951 -0.0056
4 4 0 -2.1538 0.0103
4 4 1 1.3492 0.0220
4 4 2 -0.0213 -0.0405
4 4 3 -1.7781 0.0376
4 4 4 3.6404 -0.0286
4 4 5 -5.0505 0.0266
4 4 6 5.7386 -0.0257
4 4 7 -5.7270 0.0149
4 4 8 5.1635 0.0024
4 4 9 -4.2389 -0.0128
4 4 10 3.1794 0.0128
4 4 11 -2.1659 -0.0130
4 4 12 1.2769 0.0221
4 4 13 -0.5719 -0.0323
4 4 14 0.1418 0.0302
4 4 15 0.0201 -0.0158
4 4 16 -0.0896 0.0016
4 4 17 0.2146 0.0043
4 4 18 -0.3240 -0.0061
4 4 19 0.2778 0.0076
4 4 20 -0.1252 -0.0062
4 4 21 0.0360 0.0024
4 4 22 -0.0313 -0.0006
4 4 23 -0.0091 -0.0040
4 4 24 0.0851 0.0241
4 4 25 -0.0375 -0.0524
4 4 26 -0.1805 0.0530
4 5 0 -0.8116 -0.0530
4 5 1 0.4368 0.0378
4 5 2 0.0606 -0.0053
4 5 3 -0.2536 -0.0166
4 5 4 -0.0132 0.0167
4 5 5 0.5166 -0.0067
4 5 6 -0.9550 -0.0004
4 5 7 1.1970 0.0056
4 5 8 -1.2507 -0.0157
4 5 9 1.1538 0.0287
4 5 10 -0.9449 -0.0352
4 5 11 0.6579 0.0304
4 5 12 -0.3285 -0.0191
4 5 13 0.0545 0.0089
4 5 14 0.0164 -0.0027
4 5 15 0.1264 -0.0000
4 5 16 -0.2479 0.0012
4 5 17 0.1201 -0.0058
4 5 18 0.1451 0.0178
4 5 19 -0.2100 -0.0294
4 5 20 -0.0282 0.0243
4 5 21 0.3003 -0.0006
4 5 22 -0.3527 -0.0191
4 5 23 0.2656 0.0152
4 5 24 -0.2599 -0.0013
4 5 25 0.3524 0.0036
4 5 26 -0.3765 -0.0166
4 6 0 0.9634 0.0030
4 6 1 0.2474 -0.0385
4 6 2 -1.6999 0.0548
4 6 3 2.8905 -0.0495
4 6 4 -3.4705 0.0368
4 6 5 3.4621 -0.0269
4 6 6 -3.0755 0.0199
4 6 7 2.4657 -0.0145
4 6 8 -1.7226 0.0128
4 6 9 0.9617 -0.0149
4 6 10 -0.3217 0.0150
4 6 11 -0.0912 -0.0071
4 6 12 0.2394 -0.0075
4 6 13 -0.2115 0.0206
4 6 14 0.2285 -0.0246
4 6 15 -0.4476 0.0188
4 6 16 0.7329 -0.0091
4 6 17 -0.7817 0.0062
4 6 18 0.5434 -0.0181
4 6 19 -0.3364 0.0372
4 6 20 0.4316 -0.0411
4 6 21 -0.6816 0.0194
4 6 22 0.7420 0.0032
4 6 23 -0.5485 0.0094
4 6 24 0.3601 -0.0506
4 6 25 -0.3648 0.0657
4 6 26 0.4531 -0.0180
4 7 0 0.5121 0.0187
4 7 1 -1.4725 -0.0010
4 7 2 2.5494 -0.0211
4 7 3 -3.5206 0.0308
4 7 4 4.1381 -0.0261
4 7 5 -4.2964 0.0155
4 7 6 4.0108 -0.0061
4 7 7 -3.3388 -0.0010
4 7 8 2.4026 0.0068
4 7 9 -1.4028 -0.0103
4 7 10 0.5123 0.0089
4 7 11 0.1968 -0.0021
4 7 12 -0.6842 -0.0054
4 7 13 0.9088 0.0061
4 7 14 -0.9398 0.0046
4 7 15 0.9757 -0.0213
4 7 16 -1.1195 0.0302
4 7 17 1.2275 -0.0230
4 7 18 -1.1287 0.0094
4 7 19 0.9144 -0.0072
4 7 20 -0.8221 0.0166
4 7 21 0.8668 -0.0169
4 7 22 -0.8004 -0.0014
4 7 23 0.4773 0.0166
4 7 24 -0.0806 -0.0059
4 7 25 -0.1099 -0.0122
4 7 26 0.0478 -0.0041
4 8 0 -1.3042 -0.0072
4 8 1 1.5005 0.0302
4 8 2 -1.8416 -0.0369
4 8 3 2.2718 0.0354
4 8 4 -2.6369 -0.0343
4 8 5 2.8297 0.0337
4 8 6 -2.7909 -0.0283
4 8 7 2.4511 0.0165
4 8 8 -1.7980 -0.0033
4 8 9 0.9600 -0.0050
4 8 10 -0.1220 0.0075
4 8 11 -0.6079 -0.0084
4 8 12 1.1645 0.0115
4 8 13 -1.4397 -0.0153
4 8 14 1.3889 0.0145
4 8 15 -1.1878 -0.0070
4 8 16 1.1045 0.0006
4 8 17 -1.1877 -0.0061
4 8 18 1.2319 0.0211
4 8 19 -1.0875 -0.0261
4 8 20 0.8462 0.0089
4 8 21 -0.6462 0.0106
4 8 22 0.4482 0.0014
4 8 23 -0.1414 -0.0453
4 8 24 -0.2165 0.0787
4 8 25 0.4204 -0.0653
4 8 26 -0.3650 0.0209
4 9 0 1.2521 -0.0146
4 9 1 -0.9313 0.0043
4 9 2 0.7736 0.0032
4 9 3 -0.7299 -0.0092
4 9 4 0.6487 0.0144
4 9 5 -0.5174 -0.0159
4 9 6 0.4393 0.0095
4 9 7 -0.4145 0.0046
4 9 8 0.3054 -0.0201
4 9 9 -0.0344 0.0281
4 9 10 -0.3204 -0.0241
4 9 11 0.6471 0.0105
4 9 12 -0.8936 0.0055
4 9 13 1.0102 -0.0149
4 9 14 -0.9429 0.0129
4 9 15 0.7556 -0.0031
4 9 16 -0.6361 -0.0052
4 9 17 0.6766 0.0084
4 9 18 -0.7384 -0.0107
4 9 19 0.6383 0.0135
4 9 20 -0.3979 -0.0091
4 9 21 0.1916 -0.0037
4 9 22 -0.0937 0.0073
4 9 23 0.0115 0.0154
4 9 24 0.1342 -0.0508
4 9 25 -0.2815 0.0635
4 9 26 0.3205 -0.0382
4 10 0 -0.7663 0.0506
4 10 1 0.2071 -0.0491
4 10 2 0.2242 0.0378
4 10 3 -0.5395 -0.0282
4 10 6 1.5772 0.0174
4 10 7 -1.4262 -0.0119
4 10 8 1.0017 0.0095
4 10 9 -0.5595 -0.0112
4 10 10 0.2415 0.0135
4 10 11 -0.0564 -0.0099
4 10 12 0.0006 -0.0054
4 10 13 -0.0603 0.0296
4 10 14 0.1491 -0.0479
4 10 15 -0.1714 0.0449
4 10 16 0.1366 -0.0222
4 10 17 -0.1184 -0.0031
4 10 18 0.1220 0.0188
4 10 19 -0.0850 -0.0274
4 10 20 0.0046 0.0318
4 10 21 0.0428 -0.0253
4 10 22 -0.0276 0.0047
4 10 23 0.0274 0.0154
4 10 24 -0.1163 -0.0152
4 10 25 0.2519 -0.0054
4 11 0 0.2635 -0.0343
4 11 1 0.0561 0.0210
4 11 2 -0.4167 0.0049
4 11 3 0.6930 -0.0215
4 11 4 -0.9511 0.0209
4 11 5 1.2402 -0.0123
4 11 6 -1.4129 0.0068
4 11 7 1.2826 -0.0050
4 11 8 -0.8713 0.0019
4 11 9 0.3777 0.0025
4 11 10 0.0445 -0.0052
4 11 11 -0.3581 0.0058
4 11 12 0.5372 -0.0048
4 11 13 -0.5340 0.0004
4 11 14 0.3748 0.0046
4 11 15 -0.1859 0.0010
4 11 16 0.0809 -0.0219
4 11 17 -0.0749 0.0428
4 11 18 0.1235 -0.0421
4 11 19 -0.1832 0.0205
4 11 20 0.2115 -0.0019
4 11 21 -0.1752 0.0033
4 11 22 0.0981 -0.0149
4 11 23 -0.0589 0.0165
4 11 24 0.1015 -0.0040
4 12 0 -0.7099 0.0081
4 12 1 0.5438 -0.0036
4 12 2 -0.1962 -0.0157
4 12 3 0.0071 0.0359
4 12 4 -0.0562 -0.0402
4 12 5 0.1613 0.0271
4 12 6 -0.1726 -0.0079
4 12 7 0.1180 -0.0083
4 12 8 -0.0882 0.0187
4 12 9 0.1242 -0.0191
4 12 10 -0.2402 0.0081
4 12 11 0.4431 0.0040
4 12 12 -0.6807 -0.0019
4 12 13 0.8369 -0.0138
4 12 14 -0.8275 0.0249
4 12 15 0.6653 -0.0212
4 12 16 -0.4206 0.0132
4 12 17 0.1643 -0.0127
4 12 18 0.0397 0.0136
4 12 19 -0.1479 -0.0055
4 12 20 0.1794 -0.0032
4 12 21 -0.2047 -0.0067
4 12 22 0.2574 0.0348
4 12 23 -0.2884 -0.0543
4 12 24 0.2374 0.0401
4 13 0 0.9110 -0.0234
4 13 1 -0.7110 0.0396
4 13 2 0.4941 -0.0414
4 13 3 -0.5512 0.0271
4 13 4 0.8810 -0.0151
4 13 5 -1.1854 0.0163
4 13 6 1.2150 -0.0216
4 13 7 -1.0045 0.0205
4 13 8 0.7568 -0.0162
4 13 9 -0.6094 0.0139
4 13 10 0.5680 -0.0084
4 13 11 -0.5882 -0.0051
4 13 12 0.6430 0.0180
4 13 13 -0.7225 -0.0214
4 13 14 0.7969 0.0224
4 13 15 -0.7742 -0.0317
4 13 16 0.5212 0.0391
4 13 17 0.0039 -0.0212
4 13 18 -0.6247 -0.0235
4 13 19 1.0297 0.0641
4 13 20 -1.0373 -0.0689
4 13 21 0.7517 0.0382
4 13 22 -0.4300 0.0018
4 14 0 -0.5370 0.0065
4 14 1 0.7209 -0.0338
4 14 2 -0.8503 0.0497
4 14 3 1.0003 -0.0397
4 14 4 -1.1807 0.0170
4 14 5 1.2833 -0.0027
4 14 6 -1.2283 -0.0006
4 14 7 1.0688 0.0020
4 14 8 -0.9002 -0.0001
4 14 9 0.7355 -0.0116
4 14 10 -0.5288 0.0240
4 14 11 0.2777 -0.0188
4 14 12 -0.0567 -0.0036
4 14 13 -0.0354 0.0209
4 14 14 -0.0444 -0.0194
4 14 15 0.2066 0.0108
4 14 16 -0.2349 -0.0104
4 14 17 -0.0433 0.0122
4 14 18 0.5361 -0.0023
4 14 19 -0.9005 -0.0141
4 14 20 0.8529 0.0146
4 14 21 -0.4504 0.0129
4 15 0 0.5900 0.0377
4 15 1 -0.8916 -0.0271
4 15 2 0.9461 0.0045
4 15 3 -0.8415 -0.0021
4 15 4 0.7745 0.0217
4 15 5 -0.8381 -0.0350
4 15 6 0.9665 0.0242
4 15 7 -1.0220 -0.0022
4 15 8 0.8957 -0.0128
4 15 9 -0.5814 0.0198
4 15 10 0.2052 -0.0237
4 15 11 0.0603 0.0205
4 15 12 -0.1515 -0.0085
4 15 13 0.1445 0.0000
4 15 14 -0.1143 -0.0057
4 15 15 0.0384 0.0133
4 15 16 0.1035 0.0012
4 15 17 -0.2157 -0.0410
4 15 18 0.1757 0.0808
4 15 19 -0.0092 -0.0933
4 16 0 -0.3291 0.0236
4 16 1 0.3123 0.0220
4 16 2 -0.2302 -0.0205
4 16 3 0.1743 0.0030
4 16 4 -0.2775 0.0032
4 16 5 0.5499 -0.0032
4 16 6 -0.8580 0.0091
4 16 7 1.0375 -0.0118
4 16 8 -0.9978 -0.0034
4 16 9 0.7710 0.0259
4 16 10 -0.5093 -0.0304
4 16 11 0.3769 0.0108
4 17 0 -0.1164 -0.1645
4 17 1 0.2112 0.0528
4 17 2 -0.2005 0.0075
4 17 3 0.0900 -0.0056
4 17 4 0.0912 -0.0205
4 17 5 -0.2797 0.0343
4 17 6 0.4376 -0.0252
4 17 7 -0.5931 -0.0034
4 17 8 0.7584 0.0405
4 17 9 -0.8490 -0.0623
4 17 10 0.7677 0.0451
5 -12 0 0.4668 -0.0265
5 -12 1 -0.5593 -0.0035
5 -12 2 0.4906 0.0506
5 -12 3 -0.4367 -0.0798
5 -12 4 0.4780 0.0682
5 -12 5 -0.4865 -0.0138
5 -12 6 0.3073 -0.0606
5 -12 7 -0.0012 0.1098
5 -11 0 -0.4680 0.0245
5 -11 1 0.6812 -0.0295
5 -11 2 -0.6754 0.0178
5 -11 3 0.5162 -0.0007
5 -11 4 -0.3849 -0.0148
5 -11 5 0.3469 0.0204
5 -11 6 -0.2971 -0.0048
5 -11 7 0.1561 -0.0275
5 -11 8 -0.0032 0.0455
5 -11 9 -0.0520 -0.0213
5 -11 10 0.0344 -0.0323
5 -11 11 -0.0437 0.0711
5 -10 0 0.2991 0.0232
5 -10 1 -0.4214 -0.0216
5 -10 2 0.4044 0.0063
5 -10 3 -0.1969 0.0186
5 -10 4 -0.0196 -0.0353
5 -10 5 0.0276 0.0282
5 -10 6 0.1646 -0.0067
5 -10 7 -0.3440 -0.0011
5 -10 8 0.3298 -0.0151
5 -10 9 -0.1023 0.0334
5 -10 10 -0.2489 -0.0285
5 -10 11 0.5879 0.0045
5 -10 12 -0.7550 0.0126
5 -10 13 0.6493 -0.0070
5 -9 0 0.0916 -0.0148
5 -9 1 -0.1015 0.0109
5 -9 2 0.0899 -0.0005
5 -9 3 -0.2053 -0.0183
5 -9 4 0.4003 0.0408
5 -9 5 -0.4544 -0.0504
5 -9 6 0.2576 0.0367
5 -9 7 0.0350 -0.0137
5 -9 8 -0.1651 0.0063
5 -9 9 0.0137 -0.0206
5 -9 10 0.3244 0.0390
5 -9 11 -0.6211 -0.0452
5 -9 12 0.6600 0.0428
5 -9 13 -0.3999 -0.0482
5 -9 14 0.0367 0.0702
5 -9 15 0.1630 -0.1006
5 -8 0 -0.5728 -0.0036
5 -8 1 0.7139 0.0027
5 -8 2 -0.6646 0.0055
5 -8 3 0.6027 -0.0158
5 -8 4 -0.6539 0.0166
5 -8 5 0.7264 -0.0057
5 -8 6 -0.6454 -0.0046
5 -8 7 0.3736 0.0027
5 -8 8 -0.0422 0.0076
5 -8 9 -0.1801 -0.0148
5 -8 10 0.2074 0.0145
5 -8 11 -0.0949 -0.0090
5 -8 12 0.0122 -0.0018
5 -8 13 -0.0826 0.0227
5 -8 14 0.2116 -0.0564
5 -8 15 -0.1665 0.0971
5 -8 16 -0.1177 -0.1312
5 -8 17 0.4124 0.1423
5 -7 0 0.9722 -0.0192
5 -7 1 -1.1571 0.0227
5 -7 2 1.1265 -0.0228
5 -7 3 -0.9329 0.0241
5 -7 4 0.7314 -0.0234
5 -7 5 -0.6004 0.0137
5 -7 6 0.4901 0.0015
5 -7 7 -0.3100 -0.0087
5 -7 8 0.0181 0.0003
5 -7 9 0.3268 0.0163
5 -7 10 -0.5603 -0.0290
5 -7 11 0.5339 0.0334
5 -7 12 -0.3046 -0.0320
5 -7 13 0.1147 0.0271
5 -7 14 -0.0959 -0.0168
5 -7 15 0.0894 -0.0030
5 -7 16 0.1143 0.0324
5 -7 17 -0.4369 -0.0618
5 -7 18 0.5853 0.0750
5 -6 0 -0.9119 0.0287
5 -6 1 0.9991 -0.0222
5 -6 2 -1.0534 0.0003
5 -6 3 0.9571 0.0239
5 -6 4 -0.7087 -0.0376
5 -6 5 0.4123 0.0402
5 -6 6 -0.1993 -0.0366
5 -6 7 0.1267 0.0272
5 -6 8 -0.1040 -0.0130
5 -6 9 -0.0269 0.0020
5 -6 10 0.2694 -0.0025
5 -6 11 -0.4052 0.0097
5 -6 12 0.2579 -0.0093
5 -6 13 0.0523 -0.0064
5 -6 14 -0.2690 0.0291
5 -6 15 0.3597 -0.0417
5 -6 16 -0.5096 0.0352
5 -6 17 0.7535 -0.0172
5 -6 18 -0.8467 0.0069
5 -6 19 0.6024 -0.0173
5 -6 20 -0.1795 0.0412
5 -5 0 0.6197 -0.0107
5 -5 1 -0.5648 0.0101
5 -5 2 0.6003 0.0070
5 -5 3 -0.6984 -0.0285
5 -5 4 0.7661 0.0337
5 -5 5 -0.7224 -0.0183
5 -5 6 0.6052 -0.0026
5 -5 7 -0.5519 0.0144
5 -5 8 0.6074 -0.0164
5 -5 9 -0.6189 0.0140
5 -5 10 0.4544 -0.0079
5 -5 11 -0.2742 -0.0031
5 -5 12 0.3895 0.0149
5 -5 13 -0.8290 -0.0203
5 -5 14 1.2510 0.0165
5 -5 15 -1.3654 -0.0071
5 -5 16 1.2488 -0.0023
5 -5 17 -1.1172 0.0094
5 -5 18 0.9757 -0.0160
5 -5 19 -0.6985 0.0221
5 -5 20 0.3397 -0.0218
5 -5 21 -0.1202 0.0080
5 -4 0 -0.7241 -0.0163
5 -4 1 0.6141 -0.0067
5 -4 2 -0.6223 0.0202
5 -4 3 0.9211 -0.0213
5 -4 4 -1.4470 0.0242
5 -4 5 1.9057 -0.0374
5 -4 6 -2.0530 0.0493
5 -4 7 1.9482 -0.0445
5 -4 8 -1.8341 0.0275
5 -4 9 1.7989 -0.0169
5 -4 10 -1.7279 0.0198
5 -4 11 1.6126 -0.0234
5 -4 12 -1.6679 0.0123
5 -4 13 1.9851 0.0115
5 -4 14 -2.2622 -0.0312
5 -4 15 2.1215 0.0337
5 -4 16 -1.6078 -0.0233
5 -4 17 1.1325 0.0167
5 -4 18 -0.9546 -0.0231
5 -4 19 0.9462 0.0348
5 -4 20 -0.8804 -0.0387
5 -4 21 0.7207 0.0335
5 -4 22 -0.5439 -0.0272
5 -3 0 1.5082 0.0374
5 -3 1 -1.8229 -0.0299
5 -3 2 2.1861 0.0130
5 -3 3 -2.6647 -0.0019
5 -3 4 3.2406 0.0020
5 -3 5 -3.7067 -0.0051
5 -3 6 3.8198 0.0049
5 -3 7 -3.5966 -0.0046
5 -3 8 3.3256 0.0077
5 -3 9 -3.2017 -0.0104
5 -3 10 3.0921 0.0084
5 -3 11 -2.8120 -0.0050
5 -3 12 2.4841 0.0051
5 -3 13 -2.3757 -0.0065
5 -3 14 2.4414 0.0014
5 -3 15 -2.3180 0.0126
5 -3 16 1.8228 -0.0257
5 -3 17 -1.2067 0.0240
5 -3 18 0.8058 -0.0068
5 -3 19 -0.6472 -0.0065
5 -3 20 0.5369 -0.0057
5 -3 21 -0.3765 0.0383
5 -3 22 0.2196 -0.0606
5 -3 23 -0.1120 0.0495
5 -2 0 -3.4068 -0.0217
5 -2 1 4.2550 0.0539
5 -2 2 -4.7669 -0.0616
5 -2 3 4.8823 0.0501
5 -2 4 -4.7756 -0.0395
5 -2 5 4.6198 0.0367
5 -2 6 -4.4063 -0.0325
5 -2 7 4.0761 0.0198
5 -2 8 -3.7119 -0.0046
5 -2 9 3.4253 -0.0019
5 -2 10 -3.1173 -0.0036
5 -2 11 2.5960 0.0136
5 -2 12 -1.9508 -0.0171
5 -2 13 1.5529 0.0088
5 -2 14 -1.5666 0.0071
5 -2 15 1.6742 -0.0218
5 -2 16 -1.4513 0.0302
5 -2 17 0.8669 -0.0318
5 -2 18 -0.2441 0.0292
5 -2 19 -0.1462 -0.0280
5 -2 20 0.2619 0.0335
5 -2 21 -0.1597 -0.0411
5 -2 22 -0.0804 0.0335
5 -2 23 0.3089 0.0007
5 -2 24 -0.3693 -0.0466
5 -1 0 5.0907 -0.0219
5 -1 1 -5.7620 0.0082
5 -1 2 5.8010 0.0044
5 -1 3 -5.2473 -0.0046
5 -1 4 4.4442 -0.0034
5 -1 5 -3.7709 0.0095
5 -1 6 3.3052 -0.0111
5 -1 7 -2.8490 0.0123
5 -1 8 2.2821 -0.0160
5 -1 9 -1.7238 0.0203
5 -1 10 1.2967 -0.0214
5 -1 11 -0.9383 0.0173
5 -1 12 0.5847 -0.0088
5 -1 13 -0.3659 -0.0017
5 -1 14 0.4130 0.0131
5 -1 15 -0.5823 -0.0238
5 -1 16 0.5954 0.0294
5 -1 17 -0.4082 -0.0257
5 -1 18 0.2349 0.0158
5 -1 19 -0.2266 -0.0080
5 -1 20 0.3240 0.0065
5 -1 21 -0.4343 -0.0104
5 -1 22 0.5500 0.0220
5 -1 23 -0.6428 -0.0455
5 -1 24 0.6118 0.0735
5 0 0 -4.3628 0.0253
5 0 1 4.5488 -0.0480
5 0 2 -4.3244 0.0455
5 0 3 3.6662 -0.0310
5 0 4 -2.7415 0.0209
5 0 5 1.8533 -0.0177
5 0 6 -1.1712 0.0129
5 0 7 0.6079 -0.0013
5 0 8 -0.0556 -0.0113
5 0 9 -0.3714 0.0140
5 0 10 0.4853 -0.0034
5 0 11 -0.3275 -0.0110
5 0 12 0.1306 0.0164
5 0 13 -0.0131 -0.0091
5 0 14 -0.0952 -0.0040
5 0 15 0.2427 0.0138
5 0 16 -0.3816 -0.0158
5 0 17 0.5282 0.0117
5 0 18 -0.7806 -0.0074
5 0 19 1.0992 0.0072
5 0 20 -1.2590 -0.0074
5 0 21 1.1329 0.0010
5 0 22 -0.8758 0.0074
5 0 23 0.7126 -0.0017
5 0 24 -0.6628 -0.0243
5 0 25 0.5933 0.0520
5 1 0 1.0744 0.0118
5 1 1 -0.7694 -0.0061
5 1 2 0.5960 0.0021
5 1 3 -0.3800 -0.0024
5 1 4 -0.0138 0.0052
5 1 5 0.4854 -0.0094
5 1 6 -0.8102 0.0158
5 1 7 0.9048 -0.0241
5 1 8 -0.8535 0.0309
5 1 9 0.7100 -0.0311
5 1 10 -0.4478 0.0229
5 1 11 0.1229 -0.0100
5 1 12 0.1112 -0.0013
5 1 13 -0.2181 0.0087
5 1 14 0.3414 -0.0141
5 1 15 -0.5652 0.0199
5 1 16 0.7748 -0.0268
5 1 17 -0.8640 0.0340
5 1 18 0.9224 -0.0371
5 1 19 -1.0704 0.0308
5 1 20 1.2335 -0.0172
5 1 21 -1.2478 0.0094
5 1 22 1.1049 -0.0154
5 1 23 -0.9265 0.0232
5 1 24 0.7576 -0.0143
5 1 25 -0.5467 -0.0091
5 2 0 3.8570 -0.0240
5 2 1 -4.6452 0.0275
5 2 2 4.6702 -0.0196
5 2 3 -3.9876 0.0120
5 2 4 2.9367 -0.0115
5 2 5 -1.8598 0.0142
5 2 6 0.9090 -0.0108
5 2 7 -0.1312 -0.0024
5 2 8 -0.4134 0.0184
5 2 9 0.7095 -0.0258
5 2 10 -0.8428 0.0194
5 2 11 0.8871 -0.0057
5 2 12 -0.8318 -0.0036
5 2 13 0.7147 0.0022
5 2 14 -0.6947 0.0055
5 2 15 0.8462 -0.0097
5 2 16 -0.9882 0.0079
5 2 17 0.9029 -0.0092
5 2 18 -0.6601 0.0200
5 2 19 0.5392 -0.0293
5 2 20 -0.6564 0.0200
5 2 21 0.8475 0.0052
5 2 22 -0.9128 -0.0232
5 2 23 0.8039 0.0203
5 2 24 -0.5644 -0.0094
5 2 25 0.2598 0.0065
5 3 0 -7.2672 0.0099
5 3 1 7.9732 0.0115
5 3 2 -7.6112 -0.0180
5 3 3 6.0377 0.0076
5 3 4 -3.6688 0.0062
5 3 5 1.2414 -0.0070
5 3 6 0.6701 -0.0095
5 3 7 -1.8690 0.0330
5 3 8 2.4205 -0.0481
5 3 9 -2.5079 0.0461
5 3 10 2.3594 -0.0302
5 3 11 -2.1279 0.0107
5 3 12 1.8083 0.0017
5 3 13 -1.3683 -0.0024
5 3 14 0.9269 -0.0040
5 3 15 -0.6590 0.0057
5 3 16 0.5497 0.0041
5 3 17 -0.4203 -0.0164
5 3 18 0.2101 0.0153
5 3 19 -0.0561 -0.0010
5 3 20 0.0555 -0.0062
5 3 21 -0.1260 -0.0072
5 3 22 0.1668 0.0273
5 3 23 -0.1946 -0.0325
5 3 24 0.2289 0.0247
5 3 25 -0.1941 -0.0208
5 4 0 6.2766 -0.0208
5 4 1 -6.5216 0.0143
5 4 2 6.0210 -0.0071
5 4 3 -4.5894 0.0036
5 4 4 2.4610 -0.0021
5 4 5 -0.2325 -0.0010
5 4 6 -1.5541 0.0040
5 4 7 2.6952 -0.0005
5 4 8 -3.2404 -0.0103
5 4 9 3.3074 0.0203
5 4 10 -3.0346 -0.0205
5 4 11 2.5610 0.0121
5 4 12 -1.9568 -0.0046
5 4 13 1.2559 0.0035
5 4 14 -0.5894 -0.0037
5 4 15 0.1569 -0.0003
5 4 16 -0.0016 0.0040
5 4 17 -0.0556 -0.0015
5 4 18 0.1781 -0.0027
5 4 19 -0.3314 -0.0006
5 4 20 0.4189 0.0090
5 4 21 -0.4518 -0.0125
5 4 22 0.4604 0.0110
5 4 23 -0.3716 -0.0119
5 4 24 0.1465 0.0091
5 4 25 0.0538 0.0134
5 5 0 -2.9279 0.0346
5 5 1 2.8627 -0.0579
5 5 2 -2.7198 0.0471
5 5 3 2.3346 -0.0161
5 5 4 -1.5543 -0.0085
5 5 5 0.4956 0.0119
5 5 6 0.5424 0.0019
5 5 7 -1.3276 -0.0207
5 5 8 1.7720 0.0358
5 5 9 -1.8631 -0.0428
5 5 10 1.6491 0.0397
5 5 11 -1.2487 -0.0285
5 5 12 0.7796 0.0168
5 5 13 -0.3132 -0.0118
5 5 14 -0.0578 0.0116
5 5 15 0.2151 -0.0083
5 5 16 -0.1791 -0.0002
5 5 17 0.1678 0.0084
5 5 18 -0.3479 -0.0139
5 5 19 0.6033 0.0204
5 5 20 -0.7020 -0.0264
5 5 21 0.6232 0.0237
5 5 22 -0.5380 -0.0137
5 5 23 0.5075 0.0114
5 5 24 -0.4142 -0.0198
5 5 25 0.2141 0.0169
5 5 26 -0.0510 0.0114
5 6 0 0.2684 0.0270
5 6 1 -0.3264 -0.0174
5 6 2 0.7903 0.0056
5 6 3 -1.4810 -0.0011
5 6 4 1.9793 0.0008
5 6 5 -2.0580 0.0005
5 6 6 1.8291 -0.0008
5 6 7 -1.5170 -0.0032
5 6 8 1.2417 0.0075
5 6 9 -1.0199 -0.0033
5 6 10 0.8388 -0.0096
5 6 11 -0.6884 0.0188
5 6 12 0.5883 -0.0120
5 6 13 -0.5752 -0.0079
5 6 14 0.6041 0.0246
5 6 15 -0.5254 -0.0257
5 6 16 0.2816 0.0121
5 6 17 -0.0677 0.0037
5 6 18 0.1224 -0.0071
5 6 19 -0.3772 -0.0072
5 6 20 0.5085 0.0247
5 6 21 -0.3722 -0.0215
5 6 22 0.1830 -0.0037
5 6 23 -0.1731 0.0152
5 6 24 0.2619 0.0197
5 6 25 -0.2165 -0.0805
5 6 26 0.0099 0.1079
5 7 0 0.2825 -0.0597
5 7 1 0.2064 0.0644
5 7 2 -1.0263 -0.0326
5 7 3 2.0715 -0.0064
5 7 4 -3.0206 0.0268
5 7 5 3.6177 -0.0242
5 7 6 -3.8394 0.0095
5 7 7 3.7760 0.0062
5 7 8 -3.4858 -0.0181
5 7 9 3.0129 0.0239
5 7 10 -2.4406 -0.0215
5 7 11 1.8596 0.0141
5 7 12 -1.3463 -0.0109
5 7 13 0.9750 0.0188
5 7 14 -0.7539 -0.0341
5 7 15 0.5474 0.0445
5 7 16 -0.2051 -0.0395
5 7 17 -0.1894 0.0188
5 7 18 0.3599 0.0048
5 7 19 -0.2129 -0.0132
5 7 20 0.0143 0.0021
5 7 21 -0.0535 0.0083
5 7 22 0.2575 0.0020
5 7 23 -0.3212 -0.0177
5 7 24 0.1465 -0.0025
5 7 25 0.0524 0.0658
5 7 26 -0.0756 -0.1178
5 8 0 0.7976 -0.0158
5 8 1 -1.3030 0.0035
5 8 2 1.8588 -0.0039
5 8 3 -2.5021 0.0094
5 8 4 3.1622 -0.0075
5 8 5 -3.7143 -0.0018
5 8 6 4.0755 0.0066
5 8 7 -4.1848 -0.0001
5 8 8 3.9841 -0.0088
5 8 9 -3.4936 0.0061
5 8 10 2.8359 0.0081
5 8 11 -2.1290 -0.0182
5 8 12 1.4256 0.0125
5 8 13 -0.8011 0.0019
5 8 14 0.3778 -0.0071
5 8 15 -0.1654 -0.0055
5 8 16 -0.0117 0.0238
5 8 17 0.2918 -0.0245
5 8 18 -0.5614 -0.0017
5 8 19 0.6214 0.0347
5 8 20 -0.5076 -0.0424
5 8 21 0.4554 0.0206
5 8 22 -0.5427 -0.0048
5 8 23 0.5665 0.0257
5 8 24 -0.3464 -0.0631
5 8 25 -0.0043 0.0682
5 8 26 0.2199 -0.0294
5 9 0 -1.5942 0.0349
5 9 1 1.7869 -0.0126
5 9 2 -1.9525 -0.0062
5 9 3 2.1668 0.0130
5 9 4 -2.4208 -0.0130
5 9 5 2.6539 0.0135
5 9 6 -2.8459 -0.0126
5 9 7 2.9749 0.0023
5 9 8 -2.9453 0.0172
5 9 9 2.6684 -0.0318
5 9 10 -2.1776 0.0282
5 9 11 1.5819 -0.0106
5 9 12 -0.9586 -0.0032
5 9 13 0.3861 0.0015
5 9 14 -0.0098 0.0113
5 9 15 -0.0845 -0.0220
5 9 16 0.0444 0.0227
5 9 17 -0.1312 -0.0184
5 9 18 0.3928 0.0206
5 9 19 -0.6040 -0.0311
5 9 20 0.5841 0.0349
5 9 21 -0.4299 -0.0206
5 9 22 0.3373 0.0073
5 9 23 -0.3159 -0.0304
5 9 24 0.2224 0.0923
5 9 25 -0.0192 -0.1429
5 10 0 1.7643 -0.0125
5 10 1 -1.6828 -0.0001
5 10 2 1.5537 0.0090
5 10 3 -1.4667 -0.0047
5 10 4 1.3484 -0.0099
5 10 5 -1.0967 0.0201
5 10 6 0.7893 -0.0158
5 10 7 -0.6190 0.0042
5 10 8 0.6444 -0.0017
5 10 9 -0.7336 0.0120
5 10 10 0.7502 -0.0215
5 10 11 -0.6723 0.0159
5 10 12 0.5220 0.0030
5 10 13 -0.3148 -0.0217
5 10 14 0.1231 0.0280
5 10 15 -0.0596 -0.0198
5 10 16 0.1194 0.0054
5 10 17 -0.1408 0.0033
5 10 18 0.0172 -0.0037
5 10 19 0.1379 0.0061
5 10 20 -0.1431 -0.0178
5 10 21 0.0094 0.0291
5 10 22 0.0792 -0.0275
5 10 23 -0.0245 0.0206
5 10 24 -0.0696 -0.0292
5 10 25 0.0644 0.0544
5 11 0 -1.2539 0.0318
5 11 1 1.0394 -0.0373
5 11 2 -0.7321 0.0195
5 11 3 0.4454 0.0041
5 11 4 -0.1341 -0.0114
5 11 5 -0.3129 -0.0001
5 11 6 0.8215 0.0129
5 11 7 -1.1235 -0.0126
5 11 8 1.0408 0.0036
5 11 9 -0.6666 0.0018
5 11 10 0.2198 -0.0015
5 11 11 0.1644 0.0024
5 11 12 -0.4382 -0.0095
5 11 13 0.5538 0.0217
5 11 14 -0.5015 -0.0349
5 11 15 0.3815 0.0410
5 11 16 -0.3207 -0.0309
5 11 17 0.3297 0.0064
5 11 18 -0.3253 0.0169
5 11 19 0.2813 -0.0255
5 11 20 -0.2602 0.0221
5 11 21 0.2889 -0.0144
5 11 22 -0.2982 0.0013
5 11 23 0.2274 0.0199
5 11 24 -0.1223 -0.0378
5 11 25 0.0721 0.0352
5 12 0 0.4460 -0.0091
5 12 1 -0.4559 0.0308
5 12 2 0.2237 -0.0222
5 12 3 0.0936 -0.0119
5 12 4 -0.3359 0.0407
5 12 5 0.5091 -0.0388
5 12 6 -0.6705 0.0114
5 12 7 0.7742 0.0162
5 12 8 -0.7297 -0.0282
5 12 9 0.5357 0.0257
5 12 10 -0.2577 -0.0145
5 12 11 -0.0727 -0.0007
5 12 12 0.4382 0.0111
5 12 13 -0.7473 -0.0090
5 12 14 0.8770 -0.0017
5 12 15 -0.8137 0.0107
5 12 16 0.6735 -0.0170
5 12 17 -0.5681 0.0256
5 12 18 0.5082 -0.0288
5 12 19 -0.4539 0.0093
5 12 20 0.3917 0.0312
5 12 21 -0.3272 -0.0620
5 12 22 0.2505 0.0538
5 12 23 -0.1543 -0.0116
5 12 24 0.0645 -0.0319
5 13 0 -0.4039 -0.0152
5 13 1 0.4917 0.0060
5 13 2 -0.2720 0.0056
5 13 3 -0.0114 -0.0016
5 13 4 0.0643 -0.0126
5 13 5 0.1299 0.0156
5 13 6 -0.3438 -0.0000
5 13 7 0.3962 -0.0198
5 13 8 -0.3060 0.0303
5 13 9 0.2023 -0.0317
5 13 10 -0.1945 0.0259
5 13 11 0.3337 -0.0095
5 13 12 -0.6028 -0.0124
5 13 13 0.9061 0.0226
5 13 14 -1.1185 -0.0135
5 13 15 1.1731 0.0002
5 13 16 -1.0781 0.0015
5 13 17 0.8605 0.0024
5 13 18 -0.5451 0.0029
5 13 19 0.1945 -0.0144
5 13 20 0.0893 0.0182
5 13 21 -0.2394 -0.0170
5 13 22 0.2746 0.0312
5 13 23 -0.2557 -0.0683
5 14 0 0.2072 0.0071
5 14 1 -0.2630 -0.0159
5 14 2 0.2335 0.0040
5 14 3 -0.2292 0.0097
5 14 4 0.3879 -0.0101
[truncated: 982,952 more chars]
